# Supplementary material for: Genome-Wide Linkage Analysis and Association Study Identifies Loci for Polydactyly in Chickens
Source: G3 (Bethesda). 2014 Apr 21;4(6):1167–72. doi: 10.1534/g3.114.011338 (PMC4065260; doi:10.1534/g3.114.011338)
Supplement: Supporting Information [file supp_g3.114.011338_FileS1.xlsx]

## Sheet: f
Chromosome	SNPs	Position (bp)	30203	50204	10108	20402	30404	50504	30201	50302	30204	30305	10504	10502	20302	20301	60301	40105	20105	60204	10107	60202	30104	50105	60209	60302	20107	20108	10209	10105	50106	30301	10206	60206	60203	10201	50303	50506	20401	10102	50509	40407	60303	10106	20305	20101	30302	20306	10104
1	Gga_rs14096805	448589	G G	G G	G G	G G	A G	G G	A G	A G	A G	G G	G G	A A	G G	G G	A G	G G	A G	G G	G G	G G	G G	A G	G G	G G	A G	A G	G G	G G	A G	A G	G G	G G	G G	0 0	A G	G G	A G	G G	G G	A G	G G	A G	G G	G G	A G	G G	A G
1	GGaluGA002147	511478	G G	G G	A G	G G	G G	G G	G G	G G	G G	G G	G G	G G	G G	G G	A G	G G	A G	G G	A G	G G	G G	G G	G G	G G	A G	A G	G G	G G	G G	G G	G G	G G	G G	G G	G G	G G	A G	G G	G G	G G	G G	G G	G G	G G	G G	G G	A G
1	GGaluGA002189	605709	A A	A A	A A	A A	G G	A A	A G	A G	A G	A A	A G	A G	A A	A G	A G	A A	A A	A A	A A	A A	A A	A G	A A	A A	A A	A A	A A	A A	A G	A G	A A	A A	A A	A A	A G	A A	A A	A A	A A	A A	A A	A G	A G	A A	A G	A G	A G
1	Gga_rs14080240	627187	C C	C C	C C	C C	C C	C C	C C	C C	C C	C C	A C	A C	C C	C C	C C	C C	C C	C C	C C	C C	C C	C C	C C	C C	C C	C C	C C	C C	C C	C C	C C	C C	C C	C C	C C	C C	C C	C C	C C	C C	C C	A C	C C	C C	C C	C C	A C
1	GGaluGA002210	657389	A A	A A	A G	A G	A A	A G	A A	A G	A A	A A	A G	A G	A G	A A	A A	G G	G G	A G	A G	A G	A G	A G	A G	A A	G G	G G	A A	A A	A G	A A	A G	A A	A A	A A	A A	A G	A A	A A	A G	A G	A G	A A	A G	A G	A A	A G	A G
1	Gga_rs14080307	681331	A G	A G	G G	A G	G G	G G	G G	G G	G G	A G	A G	A G	A G	A A	A A	G G	A G	A A	G G	G G	A G	G G	0 0	A G	A G	A G	G G	G G	G G	G G	A G	A G	A G	G G	A G	G G	A A	G G	G G	A G	G G	G G	A A	A A	A G	A A	G G
1	Gga_rs14080338	709551	G G	G G	A G	G G	A G	A G	A G	A A	A G	G G	G G	G G	A G	A G	G G	A A	A G	G G	A G	A G	A G	A G	A G	G G	A G	A G	G G	G G	A G	A G	G G	G G	G G	0 0	A G	A G	G G	G G	A G	A G	A G	G G	A G	G G	A G	A G	A G
1	GGaluGA002256	722120	A C	A A	A C	A A	A A	A C	A A	A C	A A	A C	A A	A A	C C	A C	A C	C C	A C	A C	A C	A C	C C	A C	A C	A C	A C	A C	A A	A A	A C	A A	A A	A C	A C	A A	A A	A C	A C	A A	A C	A C	A C	A A	A A	A C	A C	A A	A C
1	GGaluGA002276	755798	A G	A A	A A	A A	A A	A A	A A	A A	A A	A G	A A	A A	A G	G G	A G	A A	A A	A G	A A	A A	A G	A G	0 0	A G	A A	A A	A A	A A	A G	A A	A A	A G	A G	A A	A A	A A	A G	A A	A A	A A	A A	A A	A G	A G	A G	A G	A A
1	Gga_rs13778590	782744	A A	A G	A G	A A	A A	A A	A A	A A	A A	A G	G G	G G	A A	A G	A G	A A	A A	A A	A G	A G	A A	A A	A G	A A	A A	A A	G G	A G	A A	A G	A G	A G	A G	G G	A G	A A	A G	A G	A A	A G	A A	A G	A G	A A	A A	A G	A G
1	Gga_rs10728087	826289	A G	A G	A G	A G	G G	A A	A G	A G	A G	G G	A A	A A	A G	G G	A G	A A	A G	0 0	A G	A G	A G	A G	A G	A G	A G	A G	G G	A G	A G	G G	G G	G G	G G	0 0	G G	A A	A G	A G	A A	A G	A A	A A	G G	G G	G G	G G	A A
1	Gga_rs10724367	836990	A A	A G	G G	A G	G G	A A	A G	A G	A G	A G	G G	G G	A G	A A	A G	A G	G G	A G	G G	G G	A G	A G	G G	A A	G G	G G	G G	A G	A G	G G	G G	A G	A G	G G	G G	A A	A G	A G	A A	A G	A G	A G	A G	A G	A G	A G	G G
1	Gga_rs14080555	885992	G G	G G	A G	G G	G G	G G	G G	G G	G G	G G	A G	A G	A G	G G	G G	A G	A G	G G	A G	A G	A G	G G	A G	G G	A G	A G	G G	G G	G G	G G	G G	G G	G G	G G	G G	G G	G G	G G	G G	G G	A G	G G	G G	G G	G G	G G	A G
1	GGaluGA002422	1015701	A A	A A	A A	A A	A G	A G	A A	A G	A A	A A	A A	A A	A G	A A	A A	A G	A A	A A	A A	A A	A A	A G	A A	A A	A A	A A	A A	A A	A G	A A	A A	A A	A A	A A	A A	A G	A A	A A	A G	G G	A A	A A	A A	A A	A A	A A	A A
1	Gga_rs14080820	1034732	A G	A G	A A	A A	A A	A G	A G	A A	A G	A A	A A	A A	A A	A G	A A	A A	A A	A A	A A	A A	A A	A A	A A	A G	A A	A A	A A	A G	A A	A A	A A	A A	A A	A A	A A	A G	A A	A G	A G	A A	A G	A G	A G	A A	A A	A G	A A
1	GGaluGA002439	1047152	A G	A G	A G	0 0	A G	A G	A A	A G	A A	G G	A G	A G	A G	G G	A G	A G	A A	A G	A G	A G	A A	A G	A G	A G	A A	A A	G G	A G	A G	A G	A G	G G	G G	0 0	A G	A G	A G	A G	A G	G G	A A	A G	A G	A G	A G	A G	A A
1	GGaluGA002446	1069186	A G	G G	A G	G G	G G	G G	G G	G G	G G	A A	A G	A G	A A	A G	A G	G G	G G	A G	A G	A G	G G	G G	A G	A G	G G	G G	A A	A G	G G	A G	A G	A A	A A	A A	G G	G G	A G	A G	G G	G G	G G	A G	G G	A G	A G	G G	G G
1	Gga_rs14080975	1097204	A G	A G	A A	A G	A A	G G	A G	A G	A G	A A	A G	A G	A G	A G	A G	G G	A A	A A	A A	A A	A G	G G	A A	A G	A A	A A	A A	A G	G G	A A	A A	A A	A A	0 0	A A	G G	A G	A G	G G	G G	A G	A G	A G	A A	A G	A G	A G
1	GGaluGA002461	1118083	A A	A G	A A	A G	G G	A A	A G	A G	A G	A A	A G	A G	A A	A A	A A	A A	A G	A G	A A	A A	A G	A A	A A	A A	A G	A G	A A	A A	A A	A G	A G	A A	A A	A A	G G	A A	A A	A A	A A	A A	A A	A A	A G	A G	A A	A G	A A
1	GGaluGA002477	1152658	G G	A G	G G	G G	A G	G G	G G	G G	G G	G G	G G	G G	A G	A G	G G	G G	G G	G G	G G	G G	G G	G G	G G	G G	G G	G G	G G	G G	G G	G G	G G	G G	G G	G G	A G	G G	G G	G G	G G	G G	G G	G G	A G	G G	G G	A G	G G
1	Gga_rs14081063	1180673	A G	G G	A G	A G	G G	G G	G G	G G	G G	A A	A A	A A	A A	A A	A A	G G	G G	A G	A G	A G	0 0	A G	A G	A G	G G	G G	A A	A G	A G	A G	A G	A A	A A	A A	G G	G G	A A	A G	G G	G G	G G	A G	A G	A G	A G	A G	A G
1	GGaluGA002499	1186804	A G	A A	A G	A G	A A	A G	A A	A G	A A	G G	A G	A G	A G	A G	G G	A G	A A	A G	A G	A G	A A	G G	A G	A G	A A	A A	G G	A G	G G	A G	A G	G G	G G	G G	A A	A G	G G	A G	A G	A G	A A	A G	A A	A G	G G	A A	A G
1	GGaluGA002513	1213393	C C	C C	C C	A A	A C	C C	A C	A C	A C	C C	A C	A C	C C	C C	A C	C C	A C	A C	C C	C C	A C	A C	C C	C C	A C	A C	C C	C C	A C	A C	A C	C C	C C	C C	A C	C C	A C	C C	C C	C C	C C	C C	A C	A C	C C	A C	A C
1	GGaluGA002522	1228451	A A	A A	A A	A G	A A	A A	A A	A A	A A	A A	A G	A G	A A	A A	A G	A A	A A	A A	A A	A A	A G	A G	A A	A A	A A	A A	A A	A A	A G	A A	A A	A A	A A	A A	A A	A A	A G	A A	A A	A A	A A	A A	A A	A A	A A	A A	A G
1	Gga_rs14081172	1272723	A G	A A	A G	A G	A A	A A	A A	A A	A A	G G	A G	A G	G G	G G	G G	A G	A A	A G	A G	A G	A A	A G	A G	A G	A A	A A	G G	A G	A G	A G	A G	G G	G G	G G	A A	A A	G G	A G	A A	A A	A A	A G	A G	A G	G G	A G	A G
1	Gga_rs14081222	1296177	G G	G G	G G	0 0	A A	G G	A G	A G	A G	G G	A G	A G	G G	G G	A G	G G	A G	A G	G G	G G	A G	A G	G G	G G	A G	A G	G G	G G	A G	A G	A G	G G	G G	G G	A G	G G	A G	G G	G G	A G	G G	G G	A G	A G	G G	A G	A G
1	Gga_rs14081238	1329523	A G	A G	A A	A G	A A	A G	A G	A A	A G	A A	A G	A G	A G	A G	A G	A G	A A	A A	A A	A A	0 0	A G	A A	A G	A A	A A	A A	A G	A G	A A	A A	A A	A A	0 0	A A	A G	A G	A G	A G	A A	A G	A G	A G	A A	A G	A G	A G
1	Gga_rs14081247	1345725	A C	A C	C C	A C	C C	A C	A C	C C	A C	C C	A C	A C	A C	C C	A C	A C	C C	C C	C C	C C	C C	A C	C C	A C	C C	C C	C C	A C	A C	C C	C C	C C	C C	C C	C C	A C	A C	A C	A C	C C	A C	A C	A C	C C	A C	C C	A C
1	Gga_rs14081311	1372113	A A	A A	A A	G G	A G	A G	A G	G G	A G	A A	A G	A G	A A	A G	A G	A G	A G	A G	A A	A A	A G	G G	A A	A A	A G	A G	A A	A A	G G	A G	A G	A A	A A	A A	A G	A G	A G	A A	A G	A G	A A	A A	A G	A G	A A	G G	A G
1	Gga_rs14081349	1386715	A A	A A	A G	A A	A A	A G	A A	A G	A A	A A	A G	A G	A G	A A	A A	G G	A G	A A	A G	A G	A A	A G	A G	A A	A G	A G	A A	A A	A G	A A	A A	A A	A A	A A	A A	A G	A A	A A	A G	A G	A G	A A	A G	A A	A G	A A	A G
1	Gga_rs14081373	1405141	A G	G G	A A	A A	A G	A G	A G	A A	A G	A A	A A	A A	A G	A A	A A	A G	A A	A A	A A	A A	A A	A A	A A	A G	A A	A A	A A	A G	A A	A A	A A	A A	A A	A A	A G	A G	A A	A G	A G	A A	A G	A G	A G	A A	A G	A A	A A
1	Gga_rs14081388	1416825	A G	A A	G G	A G	A G	A A	A A	A A	A A	G G	G G	G G	A G	G G	G G	A A	A G	A G	G G	G G	0 0	A G	G G	A G	A G	A G	G G	A G	A G	A G	A G	G G	G G	G G	A A	A A	G G	A G	A A	A G	A G	A G	A A	A G	A G	A G	G G
1	Gga_rs14081437	1452370	A G	G G	A G	G G	A G	A G	G G	A G	G G	A A	A G	A G	A A	A G	A G	A A	G G	A G	A G	A G	A G	A G	A G	A G	G G	G G	A A	A G	A G	A G	A G	A A	A A	0 0	G G	A G	A G	A G	A G	A G	G G	A G	A G	A G	A A	G G	G G
1	GGaluGA002630	1464907	G G	G G	A G	G G	A G	G G	G G	G G	G G	G G	G G	G G	A G	G G	G G	A G	A G	G G	A G	A G	G G	G G	A G	G G	A G	A G	G G	G G	G G	G G	G G	G G	G G	G G	G G	G G	G G	G G	G G	G G	A G	G G	A G	G G	A G	G G	A G
1	Gga_rs14081487	1486390	A G	A A	A G	A G	G G	A G	A G	G G	A G	G G	A G	A G	G G	A G	A G	G G	A G	G G	A G	A G	A G	A G	A G	A G	A G	A G	G G	A G	A G	G G	G G	G G	G G	G G	A G	A G	A G	A G	A G	A G	A A	A G	G G	G G	G G	A G	A A
1	Gga_rs14081492	1498838	G G	G G	G G	A G	G G	G G	G G	G G	G G	G G	A G	A G	G G	G G	A G	G G	G G	G G	G G	G G	A G	A G	G G	G G	G G	G G	G G	G G	A G	G G	G G	G G	G G	G G	G G	G G	A G	G G	G G	G G	G G	G G	G G	G G	G G	G G	A G
1	Gga_rs14081545	1566478	A G	A G	A G	A G	A G	A G	A A	A G	A A	G G	G G	G G	G G	A G	G G	G G	A A	A G	A G	A G	A G	G G	A G	A G	A A	A A	G G	A G	G G	A G	A G	G G	G G	G G	A G	A G	G G	A G	A G	A G	A A	A G	A G	A G	G G	A A	A G
1	Gga_rs14081561	1593299	A G	G G	A G	A G	G G	A G	G G	A G	G G	A A	A A	A A	A G	A G	A A	A G	G G	A G	A G	A G	G G	A A	A G	A G	G G	G G	A A	A G	A A	A G	A G	A A	A A	A A	G G	A G	A A	A G	A G	A G	G G	A G	G G	A G	A G	G G	A G
1	Gga_rs14081576	1609104	A A	A A	A G	A G	A G	A G	A G	G G	A G	A A	A G	A G	A A	A A	A A	A G	G G	A G	A G	A G	G G	A G	A G	A A	G G	G G	A A	A A	A G	A G	A G	A A	A A	A A	A G	A G	A A	A A	A G	A G	A G	A A	0 0	A G	A A	A G	A G
1	Gga_rs13778998	1644939	A G	G G	A A	A A	A G	A G	A G	A A	A G	A A	A G	A G	A G	A G	A A	A G	A A	A A	A A	A A	A A	A A	A A	A G	A A	A A	A A	A G	A A	A A	A A	A A	A A	A A	A G	A G	A A	A G	A G	A G	A G	A G	A G	A A	A G	A G	A A
1	GGaluGA002723	1682818	A G	G G	A G	A G	G G	A G	G G	A G	G G	A A	A A	A A	A G	A G	A A	A G	G G	A G	A G	A G	A G	A A	A G	A G	G G	G G	A A	A G	A A	A G	A G	A A	A A	0 0	G G	A G	A A	A G	A G	A G	G G	A G	G G	A G	A G	G G	A G
1	Gga_rs14081679	1701278	A C	A A	A C	A C	A A	A C	A A	A C	A A	C C	C C	C C	A C	A C	C C	A C	A A	A C	A C	A C	0 0	C C	A C	A C	A A	A A	C C	A C	C C	A C	A C	C C	C C	C C	A A	A C	C C	A C	A C	A C	A A	A C	A A	A C	A C	A A	A C
1	Gga_rs15745582	1701386	G G	G G	A G	G G	G G	G G	G G	G G	G G	G G	G G	G G	G G	G G	G G	G G	A G	G G	A G	A G	A G	G G	A G	G G	A G	A G	G G	G G	G G	G G	G G	G G	G G	G G	G G	G G	G G	G G	G G	G G	A G	G G	G G	G G	G G	G G	A G
1	Gga_rs14081700	1719440	A G	A G	A G	G G	G G	A G	A G	G G	A G	G G	G G	G G	A G	A G	G G	A G	A G	G G	A G	A G	G G	G G	0 0	A G	A G	A G	G G	A G	G G	G G	G G	G G	G G	G G	G G	A G	G G	A G	A G	G G	A A	A G	A G	G G	G G	A G	A G
1	Gga_rs13825154	1787787	G G	G G	G G	A G	A A	G G	A G	A G	A G	G G	G G	G G	G G	A G	G G	G G	A G	A G	G G	G G	A G	G G	G G	G G	A G	A G	G G	G G	G G	A G	A G	G G	G G	G G	A G	G G	G G	G G	G G	A G	G G	G G	A G	A G	A G	A A	G G
1	Gga_rs13825103	1826086	A G	A A	A G	A A	A G	A A	A A	A A	A A	G G	A A	A A	A G	G G	A G	A A	A A	A G	A G	A G	A A	A A	A G	A G	A A	A A	G G	A G	A A	A G	A G	G G	G G	0 0	A A	A A	A G	A G	A A	A A	A A	A G	A A	A G	G G	A G	A A
1	Gga_rs10730722	1837922	A G	A G	A G	G G	G G	G G	G G	G G	G G	A A	G G	G G	A G	A A	A G	G G	G G	A G	A G	A G	A G	G G	A G	A G	G G	G G	A A	A G	G G	A G	A G	A A	A A	0 0	A G	G G	A G	A G	G G	G G	G G	A G	G G	A G	A G	A G	G G
1	Gga_rs13788885	1905345	G G	G G	G G	G G	A G	G G	G G	G G	G G	G G	G G	G G	G G	G G	G G	G G	G G	G G	G G	G G	G G	G G	G G	G G	G G	G G	G G	G G	G G	G G	G G	G G	G G	G G	G G	G G	G G	G G	G G	G G	G G	G G	G G	G G	A G	G G	G G
1	GGaluGA002805	1925535	G G	G G	G G	G G	G G	G G	G G	G G	G G	G G	G G	G G	G G	G G	G G	G G	G G	G G	G G	G G	A G	G G	G G	G G	G G	G G	G G	G G	G G	G G	G G	G G	G G	G G	G G	G G	G G	G G	G G	G G	G G	G G	G G	G G	A G	G G	G G
1	Gga_rs15187362	1946146	A A	A A	A A	A G	A G	A A	A A	A A	A A	A A	A G	A G	A A	A A	A G	A A	A A	A A	A A	A A	A G	A G	A A	A A	A A	A A	A G	A A	A G	A A	A A	A A	A A	A A	A A	A A	A G	A A	A A	A A	A A	A A	A A	A A	A G	A A	A G
1	Gga_rs14789722	1953293	A G	A G	A A	A G	A G	A G	A G	A A	A G	A A	A G	A G	A G	A G	A G	A G	A A	A A	A A	A A	A G	A G	A A	A G	A A	A A	A G	A G	A G	A A	A A	A A	A A	0 0	A A	A G	A G	A G	A G	A G	A G	A G	A G	A A	A A	A G	A G
1	Gga_rs15187284	1981260	A G	A G	A G	A A	A A	G G	A G	A G	A G	A A	A A	A A	A G	A A	A A	G G	A G	0 0	A G	A G	A A	A G	A G	A G	A G	A G	A A	A G	A G	A A	A A	A A	A A	A A	A A	G G	A A	A G	G G	G G	G G	A G	A G	A A	A A	A A	A G
1	Gga_rs13824878	2017969	A G	G G	A A	A A	A A	G G	A G	A G	A G	A A	A G	A G	A G	A A	A A	G G	A A	A A	A A	A A	A G	A G	A A	A G	A A	A A	A A	A G	A G	A A	A A	A A	A A	A A	A G	G G	A A	A G	G G	G G	A G	A G	A G	A A	A A	A A	A A
1	Gga_rs13824858	2047173	G G	G G	G G	G G	G G	G G	G G	G G	G G	G G	A G	A G	G G	G G	G G	G G	G G	G G	G G	G G	A G	G G	G G	G G	G G	G G	G G	G G	G G	G G	G G	G G	G G	G G	G G	G G	G G	G G	G G	G G	G G	G G	G G	G G	G G	G G	G G
1	Gga_rs13824804	2078870	A A	A A	A A	A G	A G	A A	A A	A A	A A	A A	G G	G G	A A	A A	A G	A A	A A	A A	A A	A A	A A	A G	A A	A A	A A	A A	A G	A A	A G	A A	A A	A A	A A	A A	A A	A A	A G	A A	A A	A A	A A	A A	A A	A A	A A	A A	A G
1	Gga_rs14789557	2124737	G G	A G	A G	A A	A A	G G	A G	A G	A G	G G	A G	A G	A G	A G	A G	A G	A A	A G	A G	A G	A A	A G	A G	G G	A A	A A	A G	G G	A G	A G	A G	G G	G G	G G	A A	G G	A G	G G	G G	A G	A G	G G	A A	A G	A G	A A	A A
1	Gga_rs15186930	2167366	G G	A G	A G	A A	A A	A G	A G	A A	A G	G G	A A	A A	A G	G G	A G	A A	A A	A G	A G	A G	A G	A A	A G	G G	A A	A A	A G	G G	A A	A G	A G	G G	G G	G G	A A	A G	A G	G G	A G	A A	A G	G G	A A	A G	A G	A G	A A
1	Gga_rs13824683	2208877	A A	A A	A A	A A	A A	A A	A A	A A	A A	A A	A A	A A	A G	A A	A A	A G	A A	A A	A A	A A	A G	A A	A A	A A	A A	A A	A A	A A	A A	A A	A A	A A	A A	A A	A A	A A	A A	A A	A A	A G	A A	A A	A G	A A	A A	A A	A A
1	Gga_rs13824679	2210682	A G	A G	G G	A G	A G	G G	A G	A G	A G	A G	G G	G G	A G	G G	G G	A G	A G	A G	G G	A G	A A	G G	A G	G G	A G	A G	A G	G G	G G	A G	A G	A G	A G	A G	A A	G G	G G	G G	G G	A G	G G	G G	A A	A G	A G	A G	G G
1	GGaluGA002933	2250060	A G	A G	A G	A G	A G	A G	A G	G G	A G	G G	A G	A G	G G	G G	A G	G G	A G	G G	A G	A G	G G	A G	A G	A G	A G	A G	A G	A G	A G	G G	G G	G G	G G	0 0	G G	A G	A G	A G	A G	G G	A A	A G	G G	G G	A G	G G	A A
1	GGaluGA002938	2272335	A G	A G	A G	A G	A G	A G	A G	G G	A G	G G	A G	A G	A G	G G	A G	A G	A G	G G	A G	A G	G G	A G	A G	A G	A G	A G	A G	A G	A G	G G	G G	G G	G G	G G	G G	A G	A G	A G	A G	G G	A A	A G	A G	G G	A G	G G	A A
1	Gga_rs13824602	2311200	A A	A A	A A	G G	G G	A G	A G	G G	A G	A A	A G	A G	A A	A G	A G	A G	A G	A G	A A	A A	G G	G G	A A	A A	A G	A G	A G	A A	G G	A G	A G	A A	A A	A A	A G	A G	A G	A A	A G	A G	A A	A A	A G	A G	A A	G G	A G
1	GGaluGA002963	2336287	G G	G G	A G	A A	A A	G G	A G	A G	A G	A G	A A	A A	A G	A G	A A	G G	A G	A A	A G	G G	A A	A G	0 0	A G	A G	A G	A G	A G	A G	A A	A A	A G	A G	A G	A G	G G	A A	A G	G G	A G	G G	A G	A G	A A	G G	A G	A G
1	Gga_rs13572919	2347348	A A	A A	G G	A G	A G	A A	A A	A A	A A	A G	G G	G G	A G	A G	G G	A G	A G	A G	G G	A G	A G	A G	A G	A G	A G	A G	A G	A G	A G	A G	A G	A G	A G	A G	A A	A A	G G	A G	A A	A A	A G	A G	A G	A G	A G	A A	G G
1	Gga_rs13824559	2380984	A G	G G	A G	A A	A A	A G	A G	A A	A G	A A	A A	A A	A A	A A	A A	A G	A G	0 0	A G	A G	A A	A A	A G	A G	A G	A G	A A	A G	A A	A A	A A	A A	A A	A A	A G	A G	A A	A G	A G	A A	G G	A G	A G	A A	A G	A A	A G
1	GGaluGA003004	2463631	A G	A G	A G	A G	A G	A G	A G	G G	A G	G G	A G	G G	G G	G G	A G	A G	A G	G G	A G	A G	G G	A G	A G	A G	A G	A G	A G	A G	A G	G G	G G	G G	G G	0 0	G G	A G	A G	A G	A G	G G	A A	A G	A G	G G	A G	G G	A A
1	Gga_rs13824465	2470342	A G	A G	A G	A A	A A	A G	A A	A G	A A	G G	A A	A G	A G	A G	A G	A G	A A	A G	A G	A G	A A	A G	A G	A G	A A	A A	A G	A G	A G	A G	A G	G G	G G	0 0	A G	A G	A G	A G	A G	G G	A A	A G	A A	A G	A G	A A	A A
1	Gga_rs13824431	2504791	A A	A G	A A	A A	A A	A G	A A	A G	A A	A G	A G	A G	A A	A A	A A	A G	A A	A A	A A	A A	A G	A G	A A	A A	A A	A A	A A	A A	A G	A G	A A	A A	A A	A A	A G	A G	A A	A A	A G	A G	A A	A A	A A	A A	A A	A A	A A
1	Gga_rs13824424	2522244	G G	G G	G G	A A	A G	G G	G G	G G	G G	G G	A A	A G	G G	G G	A G	G G	A G	A G	G G	G G	A G	A G	G G	G G	A G	A G	A G	G G	A G	G G	A G	G G	G G	G G	G G	G G	A G	G G	G G	G G	G G	G G	A G	A G	G G	A G	A G
1	Gga_rs13572840	2549083	A G	A A	A A	A A	A A	A A	A A	A A	A A	A G	A G	A G	A G	A G	A A	A A	A A	A A	A A	A G	A G	A A	A G	A A	A A	A A	A G	A A	A A	A A	A A	A G	A G	A G	A A	A A	A A	A A	A A	A A	A A	A A	A A	A A	A G	A G	A A
1	Gga_rs13824358	2583691	A A	A A	A A	A A	A A	A A	A A	A A	A A	A A	A A	A A	A A	A A	A A	A A	A A	A A	A A	A A	A G	A A	A A	A A	A A	A A	A A	A A	A A	A A	A A	A A	A A	A A	A A	A A	A A	A A	A A	A A	A A	A A	A A	A A	A A	A A	A A
1	Gga_rs13824343	2594814	G G	A G	G G	A G	G G	A G	G G	A G	G G	A G	A G	A G	G G	G G	G G	A G	A G	A G	G G	G G	G G	A G	G G	G G	A G	A G	G G	G G	A G	A G	A G	G G	G G	A G	A G	A G	G G	G G	A G	A A	G G	G G	A G	A G	G G	A G	G G
1	Gga_rs15186020	2657433	A G	G G	A A	A G	A G	G G	A G	A G	A G	A G	A G	A A	A A	A A	A G	A G	A A	A A	A A	A A	A A	G G	A A	A G	A A	A A	A G	A G	G G	A G	A A	A A	A A	A A	A G	G G	A G	A G	G G	A G	A G	A G	A A	A A	A A	A A	A G
1	Gga_rs15185947	2683900	A G	A A	G G	0 0	A G	A G	A G	G G	A G	A G	A G	G G	G G	G G	A G	G G	A G	A G	G G	G G	G G	A G	G G	A G	A G	A G	A G	A G	A G	A G	A G	G G	G G	A G	A G	A G	A G	A G	A G	A G	A G	A G	A G	A G	G G	A G	A G
1	Gga_rs15185925	2689014	A G	A G	A A	A G	A A	G G	A G	A G	A G	A A	A G	A G	A A	A A	A A	A G	A G	A G	A A	A A	A A	A G	0 0	A G	A G	A G	A A	A G	A G	A A	A G	A A	A A	A G	A A	G G	A A	A G	G G	G G	A G	A G	A G	A G	A G	A G	A A
1	GGaluGA003111	2730888	G G	G G	A G	G G	G G	G G	G G	G G	G G	G G	G G	A G	A A	A A	A G	G G	G G	A G	A G	G G	G G	G G	G G	A G	G G	G G	G G	A G	G G	G G	A G	A G	A G	A G	G G	G G	A G	A G	G G	G G	G G	A G	G G	A G	G G	A G	G G
1	Gga_rs13572752	2738827	A A	A A	G G	A A	A G	A A	A G	A G	A G	A A	A G	G G	G G	G G	A G	A G	A G	A G	G G	A G	G G	A A	A G	A G	A G	A G	A A	A G	A A	A G	A G	A G	A G	A G	A G	A A	A G	A G	A A	A A	A G	A G	A G	A G	A G	A G	A G
1	Gga_rs13824059	2797265	A G	G G	A A	G G	A G	G G	A G	A G	A G	A G	G G	A G	A A	A A	A G	A G	A G	A G	A A	A A	A A	G G	A A	A G	A G	A G	A G	A G	G G	A G	A G	A A	A A	A G	A G	G G	A G	A G	G G	G G	A G	A G	A G	A G	A G	A G	A G
1	GGaluGA003142	2813719	A C	A A	C C	A A	A A	A A	A A	A A	A A	A C	A A	A C	C C	C C	A C	A C	A C	A C	C C	C C	A A	A A	C C	A C	A C	A C	A C	A C	A A	A A	A C	C C	C C	A C	A A	A A	A C	A C	A A	A A	A C	A C	A C	A C	A C	A C	A C
1	Gga_rs13823977	2829695	A G	A G	A G	A G	A A	G G	A G	A G	A G	A A	A A	A A	A A	A A	A A	A G	G G	A G	A G	A G	A A	A G	A G	A G	G G	G G	A A	A G	A G	A A	A G	A A	A A	A G	A A	G G	A A	A G	G G	G G	G G	A G	G G	A G	A A	A G	A G
1	Gga_rs13823968	2847598	G G	A G	A G	A A	A G	G G	G G	G G	G G	A G	A A	A G	G G	G G	A G	G G	A A	A G	A G	A G	G G	A G	A G	G G	A A	A A	A G	G G	A G	A G	A G	G G	G G	A G	A G	G G	A G	G G	G G	A G	A G	G G	A A	A G	A G	A G	A A
1	GGaluGA003173	2881996	A G	A A	A G	A A	A G	A A	A G	A G	A G	A G	A A	A A	A A	A A	A A	A A	A G	0 0	A G	G G	A G	A A	0 0	A A	A G	A G	A G	A A	A A	A G	A A	A G	A G	0 0	A G	A A	A A	A A	A A	A A	A G	A A	A G	A A	A G	A A	A G
1	Gga_rs13823897	2900935	A G	G G	A A	A G	A G	A G	A G	A A	A G	A G	G G	A G	A A	A A	A G	A A	A A	A A	A A	A A	A G	A G	A A	A G	A A	A A	A G	A G	A G	A G	A A	A A	A A	A A	A G	A G	A G	A G	A G	A A	A G	A G	A A	A A	A G	A A	A G
1	Gga_rs10722430	2942547	C C	A C	A C	A A	A A	A C	A C	A A	A C	A C	A A	A C	C C	C C	A C	A C	A A	A C	A C	A C	A A	A A	A C	C C	A A	A A	A C	C C	A A	A A	A C	C C	C C	A C	A A	A C	A C	C C	A C	A A	A C	C C	A A	A C	A C	A C	A A
1	Gga_rs13823873	2954664	G G	A G	G G	A G	A G	G G	G G	G G	G G	A G	A A	A G	G G	G G	A G	G G	G G	G G	G G	G G	G G	A G	G G	G G	G G	G G	A G	G G	A G	A G	G G	G G	G G	G G	A G	G G	A G	G G	G G	G G	A G	G G	G G	G G	A G	G G	A G
1	Gga_rs13823853	2974479	A A	A G	A G	A G	A G	A A	A A	A A	A A	A G	G G	A G	A A	A A	A G	A A	A G	A A	A G	A G	A A	A G	A G	A A	A G	A G	A G	A A	A G	A G	A A	A A	A A	A A	A G	A A	A G	A A	A A	A A	G G	A A	A G	A A	A G	A A	G G
1	Gga_rs13823850	2996659	A G	A A	A G	A G	A G	A G	A G	G G	A G	A G	A A	A G	G G	G G	A G	G G	A G	G G	A G	A G	A G	A G	0 0	A G	A G	A G	A G	A G	A G	A G	G G	G G	G G	G G	A G	A G	A G	A G	A G	G G	A A	A G	A G	G G	A G	G G	A A
1	GGaluGA003207	3021060	A G	A A	A G	A G	A G	A G	A G	G G	A G	A G	A A	A A	A A	A A	A A	A G	G G	A G	A G	G G	A G	A G	G G	A A	G G	G G	A G	A A	A G	A G	A G	A G	A G	A G	A G	A G	A A	A A	A G	G G	A G	A A	G G	A G	A G	A G	A G
1	Gga_rs13823775	3049798	A G	A A	A G	A G	A G	A G	A G	G G	A G	A G	A A	A G	G G	G G	A G	G G	A G	G G	A G	A G	G G	A G	0 0	A G	A G	A G	A G	A G	A G	A G	G G	G G	G G	0 0	A G	A G	A G	A G	A G	G G	A A	A G	A G	G G	A G	G G	A A
1	Gga_rs13823757	3070498	A C	A A	A C	A C	A A	A A	A A	A A	A A	A C	A A	A C	C C	C C	A C	A C	A C	C C	A C	A C	A A	A A	A C	A C	A C	A C	A C	A C	A A	A A	C C	C C	C C	C C	A A	A A	A C	A C	A A	A C	A A	A C	A C	C C	A C	C C	A A
1	Gga_rs14788794	3079686	A G	A A	G G	A G	A A	A A	A A	A A	A A	A G	A A	A G	G G	G G	A G	A G	G G	G G	G G	G G	A G	A A	G G	A G	G G	G G	A G	A G	A A	A A	G G	G G	G G	0 0	A A	A A	A G	A G	A A	A G	A G	A G	G G	G G	A G	G G	A G
1	Gga_rs13823731	3103168	A G	A A	A G	A G	A A	A A	A A	A A	A A	A G	A A	A G	G G	G G	A G	A G	A G	G G	A G	A G	A G	A A	A G	A G	A G	A G	A G	A G	A A	A A	G G	G G	G G	0 0	A A	A A	A G	A G	A A	A G	A A	A G	A G	G G	A G	G G	A A
1	Gga_rs14788651	3184632	A A	A A	A G	0 0	A A	A A	A A	A A	A A	A A	A A	A G	G G	G G	A G	A G	A A	A G	A G	A A	0 0	A A	0 0	A G	A A	A A	A A	A G	A A	A A	A G	A G	A G	A G	A A	A A	A G	A G	A A	A A	A A	A G	A A	A G	A A	A G	A A
1	Gga_rs13823569	3199046	A G	G G	A A	A G	A G	A G	A G	A A	A G	A G	G G	A G	A A	A A	A G	A A	A A	A A	A A	A A	A G	A G	A A	A G	A A	A A	A G	A G	A G	A G	A A	A A	A A	A A	A G	A G	A G	A G	A G	A A	A G	A G	A A	A A	A G	A A	A G
1	Gga_rs13823510	3248168	G G	G G	A G	A G	G G	G G	G G	G G	G G	G G	G G	G G	G G	G G	A G	G G	A A	A G	A G	A G	G G	G G	A G	G G	A A	A A	G G	G G	G G	G G	A G	G G	G G	A G	G G	G G	G G	G G	G G	A G	A G	G G	A A	A G	A G	A G	A G
1	Gga_rs13823495	3290434	A A	A A	G G	G G	A G	A A	A A	A A	A A	A A	G G	G G	A G	A G	G G	A A	G G	A G	G G	A G	A G	A G	A G	A A	G G	G G	A G	A G	A G	A A	G G	A A	A A	G G	A A	A A	A G	A G	A A	A G	G G	A G	G G	A G	A G	G G	G G
1	Gga_rs13823473	3333618	A A	A G	A A	A G	G G	A G	A G	G G	A G	A G	G G	A G	A G	A G	A G	A G	A A	A A	A A	A A	A G	G G	A A	A A	A A	A A	A G	A A	G G	G G	A A	A A	A A	A A	G G	A G	G G	A A	A G	A G	A G	A A	A A	A A	A A	A A	A G
1	Gga_rs13823450	3353115	G G	G G	A G	A G	G G	G G	G G	G G	G G	G G	G G	G G	G G	G G	A G	G G	A A	A G	A G	A G	A G	G G	A G	G G	A A	A A	G G	G G	G G	G G	A G	G G	G G	A G	G G	G G	G G	G G	G G	A G	A G	G G	A A	A G	A G	A G	A G
1	GGaluGA003330	3369176	C C	C C	A A	A C	C C	C C	C C	C C	C C	C C	C C	A C	A C	A C	A C	C C	A A	A C	A A	A C	A C	C C	A C	C C	A A	A A	C C	A C	C C	C C	A A	C C	C C	A A	C C	C C	C C	A C	C C	A C	A C	A C	A A	A C	A C	A A	A C
1	Gga_rs13823420	3420615	G G	G G	A G	A A	A A	A G	A G	A A	A G	G G	A A	A G	A G	A G	A A	A G	A A	A G	A G	A G	A A	A A	A G	G G	A A	A A	A G	G G	A A	A G	A G	G G	G G	A G	A G	A G	A G	G G	A G	A A	A A	G G	A A	A G	A G	A A	A A
1	GGaluGA003338	3442740	A A	A A	A G	A G	A A	A A	A A	A A	A A	A A	A A	A A	A A	A A	A G	A G	G G	0 0	A G	A G	A G	A A	A G	A G	G G	G G	A A	A A	A A	A A	A G	A G	A G	A G	A A	A A	A A	A A	A A	A G	A G	A A	G G	G G	A G	A G	A G
1	Gga_rs14704727	3465684	G G	G G	G G	A G	A G	G G	G G	G G	G G	G G	A G	G G	G G	G G	A G	G G	G G	G G	G G	G G	G G	A G	G G	G G	G G	G G	A G	G G	A G	G G	G G	G G	G G	G G	G G	G G	A G	G G	G G	G G	A G	G G	G G	G G	G G	G G	A G
1	GGaluGA003359	3500156	A G	G G	G G	G G	G G	G G	G G	G G	G G	A G	G G	G G	G G	G G	G G	A G	G G	A G	G G	A G	G G	G G	A G	A G	G G	G G	A G	G G	G G	G G	G G	0 0	A A	G G	G G	G G	G G	G G	G G	G G	G G	G G	G G	A G	A G	G G	G G
1	Gga_rs16031804	3530020	A A	A A	A A	A C	A C	A A	A A	A A	A A	A A	A C	A A	A A	A A	A C	A A	A A	A A	A A	A A	A A	A C	A A	A A	A A	A A	A C	A A	A C	A A	A A	A A	A A	A A	A A	A A	A C	A A	A A	A A	A C	A A	A A	A A	A A	A A	A C
1	Gga_rs16691477	3542578	G G	G G	G G	G G	A G	A G	A G	A A	A G	G G	A G	A G	G G	G G	G G	A G	G G	G G	G G	G G	A G	A G	G G	G G	G G	G G	G G	G G	A G	A G	G G	G G	G G	G G	A G	A G	G G	G G	A G	A G	G G	G G	G G	G G	A G	G G	G G
1	GGaluGA003372	3574979	C C	C C	A A	A A	A C	C C	C C	C C	C C	C C	A A	A A	C C	C C	A A	C C	A A	A C	A A	A C	A C	A C	A C	C C	A A	A A	A C	A C	A C	C C	A A	C C	C C	A A	C C	C C	A C	A C	C C	A C	A A	A C	A A	A C	C C	A C	A A
1	GGaluGA003385	3682698	A A	A A	A A	A A	A A	A A	A A	A A	A A	A A	A A	A A	A A	A A	A A	A G	A A	A G	A A	A A	A A	A A	A A	A G	A A	A A	A A	A A	A A	A A	A A	A G	A G	A A	A A	A A	A A	A A	A A	A A	A A	A A	A A	A G	A A	A A	A A
1	Gga_rs13809301	3710986	A G	A G	G G	G G	A G	A A	A A	A A	A A	G G	G G	G G	G G	G G	G G	A G	G G	G G	G G	G G	A G	A G	G G	A G	G G	G G	G G	A G	A G	A G	G G	G G	G G	G G	A G	A A	G G	A G	A A	A G	G G	A G	G G	G G	A G	G G	G G
1	GGaluGA003394	3715316	A A	A A	A A	A A	A G	A G	A G	G G	A G	A A	A A	A A	A A	A A	A A	G G	A A	A G	A A	A A	A G	A G	A A	A G	A A	A A	A A	A A	A G	A G	A A	A G	A G	A A	A G	A G	A A	A A	A G	A G	A A	A A	A A	A G	A G	A A	A A
1	GGaluGA003399	3774320	0 0	G G	G G	G G	G G	G G	G G	G G	G G	A G	G G	G G	G G	G G	G G	A G	G G	A G	G G	A G	G G	G G	A G	A G	G G	G G	A G	G G	G G	G G	G G	A A	A A	G G	G G	G G	G G	G G	G G	G G	G G	G G	G G	A G	A G	G G	G G
1	Gga_rs14714425	3843082	A A	A C	A A	A A	A A	A A	A A	A A	A A	A C	A A	A A	C C	C C	A A	A A	A A	A A	A A	A A	A A	A A	A A	A A	A A	A A	A A	A A	A A	A C	A A	A A	A A	A A	A C	A A	A C	A A	A A	A A	A A	A A	A A	A A	A A	A C	A A
1	Gga_rs14714417	3863317	A G	A A	G G	G G	A G	A A	A A	A A	A A	A G	G G	G G	A A	A A	G G	A G	G G	G G	G G	G G	A G	A G	G G	A G	G G	G G	G G	A G	A G	A A	G G	G G	G G	G G	A A	A A	A G	A G	A A	A G	G G	A G	G G	G G	A G	A G	G G
1	GGaluGA003444	3912335	A G	G G	G G	G G	A G	A G	A G	A A	A G	A G	G G	G G	G G	G G	G G	A G	G G	G G	G G	A G	A G	A G	A G	G G	G G	G G	A G	G G	A G	A G	G G	A G	A G	G G	A G	A G	G G	G G	A G	A G	G G	G G	G G	G G	A A	G G	G G
1	Gga_rs16036634	3936467	G G	G G	A G	0 0	A G	G G	G G	G G	G G	G G	A A	A G	G G	G G	A A	G G	A A	A G	A G	A G	A G	A G	A G	G G	A A	A A	A G	G G	A G	G G	A G	G G	G G	A G	G G	G G	A G	G G	G G	A G	A A	G G	A A	A G	G G	A G	A A
1	GGaluGA003457	3944440	A G	A G	A G	G G	G G	A G	A G	G G	A G	G G	G G	A G	A G	A G	G G	G G	G G	G G	A G	G G	G G	G G	G G	A G	G G	G G	G G	A A	G G	G G	A G	G G	G G	A G	G G	A G	G G	A A	A G	G G	G G	A A	G G	G G	G G	A G	G G
1	Gga_rs16690735	3972881	A G	A G	A A	A A	A A	A A	A A	A A	A A	G G	A A	A A	G G	G G	A A	A G	A A	A G	A A	A G	A A	A A	A G	A G	A A	A A	A G	A A	A A	A G	A A	G G	G G	A A	A G	A A	A G	A A	A A	A A	A A	A A	A A	A G	A G	A G	A A
1	GGaluGA003469	4015051	G G	A G	G G	G G	G G	G G	G G	G G	G G	A G	G G	G G	A G	A G	G G	A G	G G	A G	G G	G G	G G	G G	G G	A G	G G	G G	G G	G G	G G	A G	G G	A G	A G	G G	A G	G G	A G	G G	G G	G G	G G	G G	G G	A G	G G	G G	G G
1	Gga_rs13827504	4087306	A A	A G	A A	A A	A A	A A	A A	A A	A A	A G	A A	A A	G G	G G	A A	A G	A A	A G	A A	A A	A A	A A	0 0	A G	A A	A A	A A	A A	A A	A G	A A	A G	A G	A A	A G	A A	A G	A A	A A	A A	A A	A A	A A	A G	A A	A G	A A
1	GGaluGA003516	4123619	G G	A G	G G	G G	G G	G G	G G	G G	G G	A G	G G	G G	A G	A G	G G	A G	G G	A G	G G	G G	G G	G G	G G	A G	G G	G G	G G	G G	G G	A G	G G	A G	A G	G G	A G	G G	A G	G G	G G	G G	G G	G G	G G	A G	G G	G G	G G
1	Gga_rs13827443	4145484	A G	A G	A A	A A	A A	A A	A A	A A	A A	G G	A A	A A	G G	G G	A A	A G	A A	A G	A A	A G	A A	A A	A G	A G	A A	A A	A G	A A	A A	A G	A A	G G	G G	A A	A G	A A	A G	A A	A A	A A	A A	A A	A A	A G	A G	A G	A A
1	GGaluGA003528	4172127	G G	A G	G G	G G	G G	G G	G G	G G	G G	A G	G G	G G	A A	A A	G G	A G	G G	A G	G G	G G	G G	G G	0 0	A G	G G	G G	G G	G G	G G	A G	G G	A G	A G	G G	A G	G G	A G	G G	G G	G G	G G	G G	G G	A G	G G	A G	G G
1	GGaluGA003537	4225388	A A	A A	A G	G G	G G	A G	A G	G G	A G	A A	G G	A G	A A	A A	G G	A G	G G	A G	A G	A G	G G	G G	A G	A A	G G	G G	A G	A A	G G	A G	A G	A A	A A	A G	A G	A G	A G	A A	A G	G G	G G	A A	G G	A G	A G	A G	G G
1	GGaluGA003553	4267832	A A	A A	A A	A A	A A	A A	A A	A A	A A	A A	A A	A A	A A	A A	A A	A G	A A	A G	A A	A A	A A	A A	0 0	A G	A A	A A	A A	A A	A A	A A	A A	A G	A G	A A	A A	A A	A A	A A	A A	A A	A A	A A	A A	A G	A A	A A	A A
1	Gga_rs14791420	4332669	C C	C C	C C	A C	A C	A C	A C	A A	A C	C C	C C	C C	C C	C C	A C	A C	A C	A C	C C	C C	A A	A C	0 0	C C	A C	A C	C C	C C	A C	A C	A C	C C	C C	A C	A C	A C	C C	C C	A C	A C	A C	C C	A C	A C	A C	A C	C C
1	GGaluGA003591	4388103	A A	A G	A G	A G	A G	A A	A A	A A	A A	A G	G G	A G	A G	A G	A G	A A	A G	A A	A G	A G	A A	A G	A G	A A	A G	A G	A G	A A	A G	A G	A A	A A	A A	0 0	A G	A A	A G	A A	A A	A G	A G	A A	A G	A A	A A	A G	G G
1	GGaluGA003595	4427115	G G	A G	A G	G G	G G	G G	G G	G G	G G	A G	A G	G G	A G	A G	A G	G G	A G	G G	A G	A G	G G	A G	A G	G G	A G	A G	A G	G G	A G	A G	G G	G G	G G	G G	A G	G G	G G	G G	G G	A G	A G	G G	A G	G G	G G	A G	A A
1	Gga_rs13827243	4443516	G G	G G	G G	A G	A G	A G	A G	A A	A G	G G	G G	G G	G G	G G	A G	A G	A G	A G	G G	G G	A A	A G	G G	G G	A G	A G	G G	G G	A G	A G	A G	G G	G G	A G	A G	A G	G G	G G	A G	A G	A G	G G	A G	A G	A G	A G	G G
1	Gga_rs13621842	4465360	G G	A G	G G	A G	A G	A G	A G	A A	A G	A G	G G	G G	G G	G G	A G	A G	A G	A G	G G	G G	0 0	A G	G G	G G	A G	A G	G G	G G	A G	A A	A G	G G	G G	A G	A A	A G	G G	G G	A G	A G	A G	G G	A G	A G	A G	A G	G G
1	Gga_rs13827233	4473207	A G	A G	A G	A G	A G	A G	A G	G G	A G	G G	A G	A A	G G	G G	G G	G G	G G	G G	A G	G G	G G	G G	G G	A G	G G	G G	G G	A A	G G	G G	A G	G G	G G	0 0	G G	A G	A G	A A	A G	G G	G G	A A	G G	G G	G G	G G	G G
1	Gga_rs13827194	4501544	G G	G G	G G	G G	G G	G G	G G	G G	G G	G G	A G	G G	A G	A G	G G	G G	A G	G G	G G	G G	G G	A G	G G	G G	A G	A G	A G	G G	A G	G G	G G	G G	G G	G G	G G	G G	G G	G G	G G	A G	G G	G G	A G	G G	G G	A G	A G
1	Gga_rs13621831	4526802	A A	A A	A A	A G	A G	A A	A A	A A	A A	A A	A G	A G	A A	A A	A A	A A	A A	A A	A A	A A	A A	A A	A A	A A	A A	A A	A A	A A	A A	A A	A A	A A	A A	A A	A A	A A	A G	A A	A A	A A	A A	A A	A A	A A	A A	A A	A A
1	GGaluGA003636	4571052	G G	A G	G G	G G	G G	G G	G G	G G	G G	A G	G G	G G	G G	G G	G G	A G	G G	A G	G G	G G	G G	G G	G G	A G	G G	G G	G G	G G	G G	A G	G G	A G	A G	G G	A G	G G	G G	G G	G G	G G	G G	G G	G G	A G	G G	G G	G G
1	Gga_rs13827135	4610004	G G	A G	A G	A G	A G	A G	A G	A A	A G	A G	G G	G G	A G	A G	A G	A A	A G	A A	A G	A G	A A	A G	A G	A G	A G	A G	G G	G G	A G	A A	A G	A G	A G	A G	A A	A G	A G	G G	A G	A G	A G	G G	A G	A A	A G	A G	A G
1	Gga_rs13827121	4677601	G G	A G	A G	A G	A G	A G	A G	A A	A G	A G	A G	G G	A A	A A	A A	A G	A A	A G	A G	A G	A A	A A	A G	G G	A A	A A	A G	G G	A A	A A	A G	G G	G G	A G	A A	A G	A G	G G	A G	A A	A A	G G	A A	A G	A G	A A	A A
1	Gga_rs13827107	4710038	G G	A G	A G	A G	A G	A G	A G	A A	A G	A G	A G	G G	A A	A A	A A	A G	A A	A G	A G	A G	A A	A A	A G	G G	A A	A A	A G	G G	A A	A A	A G	G G	G G	A G	A A	A G	A G	G G	A G	A A	A A	G G	A A	A G	A G	A A	A A
1	GGaluGA003654	4720681	A A	A G	A G	A G	A G	A G	A G	G G	A G	A G	A G	A A	G G	G G	G G	A G	G G	A G	A G	A G	G G	G G	A G	A A	G G	G G	A G	A A	G G	G G	A G	A A	A A	A G	G G	A G	A G	A A	A G	G G	G G	A A	G G	A G	A G	G G	G G
1	Gga_rs13621820	4758257	A G	A A	A A	A G	A G	A A	A A	A A	A A	A G	A G	A G	A A	A A	A A	A G	A A	A G	A A	A G	A A	A A	A G	A G	A A	A A	A G	A A	A A	A A	A A	G G	G G	A A	A A	A A	A G	A A	A A	A A	A A	A A	A A	A G	A G	A A	A A
1	GGaluGA003669	4779180	G G	G G	G G	G G	G G	G G	G G	G G	G G	G G	G G	G G	G G	G G	G G	A G	G G	A G	G G	G G	G G	G G	G G	A G	G G	G G	G G	G G	G G	G G	G G	A G	A G	G G	G G	G G	G G	G G	G G	G G	G G	G G	G G	A G	G G	G G	G G
1	GGaluGA003675	4818686	A G	A A	A G	G G	G G	A G	A G	G G	A G	A G	A G	A G	A A	A A	A G	G G	A G	G G	A G	G G	G G	A G	G G	A G	A G	A G	A G	A A	A G	A G	A G	G G	G G	A G	A G	A G	A G	A A	A G	A G	A G	A A	A G	G G	G G	A G	A G
1	Gga_rs13827081	4837187	C C	C C	C C	A C	A C	C C	C C	C C	C C	C C	A C	A C	C C	C C	C C	C C	C C	C C	C C	C C	C C	C C	C C	C C	C C	C C	C C	C C	C C	C C	C C	C C	C C	C C	C C	C C	A C	C C	C C	C C	C C	C C	C C	C C	C C	C C	C C
1	Gga_rs13827058	4874149	A A	A A	A A	A G	A G	A A	A A	A A	A A	A A	A G	A G	A A	A A	A A	A A	A A	A A	A A	A A	A A	A A	A A	A A	A A	A A	A A	A A	A A	A A	A A	A A	A A	A A	A A	A A	A G	A A	A A	A A	A A	A A	A A	A A	A A	A A	A A
1	Gga_rs13621816	4878547	A A	A C	A A	A C	A C	A A	A A	A A	A A	A C	C C	A C	A C	A C	A C	A A	A C	A A	A A	A A	A A	A C	A A	A A	A C	A C	A C	A A	A C	A C	A A	A A	A A	A A	A C	A A	A C	A A	A A	A C	A C	A A	A C	A A	A A	A C	A C
1	Gga_rs13827048	4907476	G G	G G	G G	A G	A G	G G	G G	G G	G G	G G	A G	A G	G G	G G	G G	G G	G G	G G	G G	G G	G G	G G	G G	G G	G G	G G	G G	G G	G G	G G	G G	G G	G G	G G	G G	G G	A G	G G	G G	G G	G G	G G	G G	G G	G G	G G	G G
1	Gga_rs13827029	4945208	A G	G G	A G	A A	A A	A G	A G	A A	A G	A G	A G	A G	A G	A G	A G	A G	A G	A G	A G	A A	A A	A G	A A	G G	A G	A G	A G	G G	A G	A G	A G	A G	A G	A G	A G	A G	A A	G G	A G	A G	A G	G G	A G	A G	A A	A G	A G
1	GGaluGA003690	4957770	A A	A A	A G	A G	A G	A G	A G	G G	A G	A A	A A	A A	A A	A A	A G	A G	A G	A G	A G	A G	0 0	A G	A G	A A	A G	A G	A A	A A	A G	A G	A G	A A	A A	A G	A G	A G	A A	A A	A G	A G	A G	A A	A G	A G	A G	A G	A G
1	GGaluGA003692	4986956	G G	G G	G G	G G	G G	G G	G G	G G	G G	G G	A G	G G	A G	A G	A G	G G	A G	G G	G G	G G	G G	A G	G G	G G	A G	A G	A G	G G	A G	G G	G G	G G	G G	G G	G G	G G	G G	G G	G G	A G	A G	G G	A G	G G	G G	A G	A G
1	Gga_rs15190989	5018137	A C	A C	C C	C C	C C	C C	C C	C C	C C	A A	C C	C C	A C	A C	C C	A C	C C	A C	C C	A C	C C	C C	A C	A C	C C	C C	A C	C C	C C	A C	C C	A A	A A	C C	A C	C C	A C	C C	C C	C C	C C	C C	C C	A C	A C	C C	C C
1	Gga_rs13826970	5040554	A A	A A	A A	A G	A G	A A	A A	A A	A A	A A	A G	A G	A A	A A	A A	A A	A A	A A	A A	A A	0 0	A A	A A	A A	A A	A A	A A	A A	A A	A A	A A	A A	A A	A A	A A	A A	A G	A A	A A	A A	A A	A A	A A	A A	A A	A A	A A
1	Gga_rs15190951	5057561	G G	G G	G G	A G	A G	G G	G G	G G	G G	G G	A G	A G	A G	A G	G G	G G	G G	G G	G G	G G	G G	G G	G G	G G	G G	G G	G G	G G	G G	G G	G G	G G	G G	G G	G G	G G	A A	G G	G G	G G	G G	G G	G G	G G	G G	G G	G G
1	Gga_rs13826962	5063377	A G	A G	A G	A G	A G	A G	A G	G G	A G	G G	A A	A A	A G	A G	A G	G G	A G	G G	A G	G G	G G	A G	G G	A G	A G	A G	A G	A A	A G	G G	A G	G G	G G	A G	G G	A G	A G	A A	A G	A G	A G	A A	A G	G G	G G	A G	A G
1	Gga_rs13826954	5105441	A G	A G	A G	A A	A A	A G	A G	A A	A G	A A	A G	A G	A G	A G	A G	A A	A G	A A	A G	A A	A A	A G	A A	A G	A G	A G	A G	G G	A G	A A	A G	A A	A A	A G	A A	A G	A A	G G	A G	A G	A G	G G	A G	A A	A A	A G	A G
1	Gga_rs14791108	5150471	A A	A A	A G	A G	A G	A G	A G	G G	A G	A A	A A	A A	A G	A G	A G	A G	A G	A G	A G	A G	G G	A G	A G	A A	A G	A G	A A	A A	A G	A G	A G	A A	A A	A G	A G	A G	A G	A A	A G	A G	A G	A A	A G	A G	A G	A G	A G
1	Gga_rs13826931	5168240	C C	A C	C C	C C	C C	C C	C C	C C	C C	A C	A C	C C	A C	A C	A C	C C	A C	C C	C C	C C	C C	A C	C C	C C	A C	A C	A C	C C	A C	A C	C C	C C	C C	C C	A C	C C	C C	C C	C C	A C	A C	C C	A C	C C	C C	A C	A C
1	Gga_rs13826924	5180248	A G	A G	A G	A G	A G	A G	A G	A A	A G	A A	A G	G G	A A	A A	A A	A A	A A	A A	A G	A A	A A	A A	A A	A G	A A	A A	A A	G G	A A	A A	A G	A A	A A	A G	A A	A G	A G	G G	A G	A A	A A	G G	A A	A A	A A	A A	A A
1	GGaluGA003707	5202902	A A	A G	A A	A G	A G	A A	A A	A A	A A	A G	G G	A G	A G	A G	A G	A A	A G	A A	A A	A A	A A	A G	A A	A A	A G	A G	A G	A A	A G	A G	A A	A A	A A	A A	A G	A A	A G	A A	A A	A G	A G	A A	A G	A A	A A	A G	A G
1	Gga_rs13826906	5221981	A G	A G	A G	G G	G G	A G	A G	G G	A G	G G	A G	A G	A G	A G	A G	G G	A G	G G	A G	G G	G G	A G	G G	A G	A G	A G	A G	A A	A G	G G	A G	G G	G G	A G	G G	A G	G G	A A	A G	A G	A G	A A	A G	G G	G G	A G	A G
1	Gga_rs13826897	5251513	A C	A C	A C	A A	A A	A C	A C	A A	A C	A A	A C	A C	A C	A C	A C	A A	A C	A A	A C	A A	A A	A C	A A	A C	A C	A C	A C	C C	A C	A A	A C	A A	A A	A C	A A	A C	A A	C C	A C	A C	A C	C C	A C	A A	A A	A C	A C
1	GGaluGA003724	5282764	A G	A G	A G	A A	A A	A G	A G	A A	A G	A A	A G	A G	A G	A G	A G	A A	A G	A A	A G	A A	A A	A G	A A	A G	A G	A G	A G	G G	A G	A A	A G	A A	A A	A G	A A	A G	A A	G G	A G	A G	A G	G G	A G	A A	A A	A G	A G
1	Gga_rs15190808	5367703	A G	A G	A G	A G	A G	A G	A G	G G	A G	G G	A A	A A	A G	A G	A G	G G	A G	G G	A G	G G	G G	A G	G G	A G	A G	A G	A G	A A	A G	G G	A G	G G	G G	A G	G G	A G	A G	A A	A G	A G	A G	A A	A G	G G	G G	A G	A G
1	Gga_rs15190761	5390843	0 0	A G	A G	G G	G G	A G	A G	G G	A G	A G	A G	A G	A G	A G	A G	G G	A G	G G	A G	A G	G G	A G	A G	A G	A G	A G	A A	A A	A G	G G	A G	A G	A G	A G	G G	A G	G G	A A	A G	A G	A G	A A	A G	G G	A G	A G	A G
1	Gga_rs15190707	5455328	C C	A C	A C	A C	A C	A C	A C	A A	A C	A C	C C	C C	C C	C C	A C	A C	A C	A C	A C	A C	A A	A C	A C	C C	A C	A C	C C	C C	A C	A A	A C	C C	C C	A C	A A	A C	C C	C C	A C	A C	A C	C C	A C	A C	A C	A C	A C
1	Gga_rs14791005	5464929	G G	G G	A G	A G	A G	A G	A G	A A	A G	G G	G G	G G	G G	G G	A G	A G	A G	A G	A G	A G	0 0	A G	A G	G G	A G	A G	G G	G G	A G	A G	A G	G G	G G	A G	A G	A G	G G	G G	A G	A G	A G	G G	A G	A G	A G	A G	A G
1	Gga_rs13826806	5501657	A G	A G	A G	G G	G G	A G	A G	G G	A G	G G	G G	A G	A G	A G	G G	A G	G G	A G	A G	G G	G G	G G	G G	A A	G G	G G	G G	A A	G G	G G	A G	A G	A G	A G	G G	A G	A G	A A	A G	G G	G G	A A	G G	A G	G G	G G	G G
1	Gga_rs15190652	5543120	G G	A G	G G	A G	A G	G G	G G	G G	G G	A G	A G	A G	G G	G G	G G	A G	G G	A G	G G	G G	G G	G G	G G	A G	G G	G G	G G	G G	G G	A G	G G	A G	A G	G G	A G	G G	A G	G G	G G	G G	G G	G G	G G	A G	G G	G G	G G
1	GGaluGA003759	5545220	A A	A A	A A	A G	A G	A A	A A	A A	A A	A A	A G	A G	A A	A A	A A	A G	A A	A G	A A	A A	A A	A A	0 0	A G	A A	A A	A A	A A	A A	A A	A A	A G	A G	A A	A A	A A	A G	A A	A A	A A	A A	A A	A A	A G	A A	A A	A A
1	Gga_rs13621783	5602007	G G	A G	G G	A G	A G	G G	G G	G G	G G	A G	A G	A G	A G	A G	G G	G G	G G	G G	G G	G G	G G	G G	G G	G G	G G	G G	G G	G G	G G	A G	G G	G G	G G	G G	A G	G G	A A	G G	G G	G G	G G	G G	G G	G G	G G	G G	G G
1	GGaluGA003770	5612708	A C	A C	A A	A A	A A	A A	A A	A A	A A	C C	A C	A A	C C	C C	A C	A C	A C	A C	A A	A C	A A	A C	A C	A C	A C	A C	C C	A A	A C	A C	A A	C C	C C	A A	A C	A A	A C	A A	A A	A C	A C	A A	A C	A C	A C	A C	A C
1	GGaluGA003776	5636220	A G	G G	G G	G G	G G	G G	G G	G G	G G	A G	A G	G G	A G	A G	A G	A G	A G	A G	G G	A G	G G	A G	A G	A G	A G	A G	A A	G G	A G	G G	G G	A A	A A	0 0	G G	G G	G G	G G	G G	A G	A G	G G	A G	A G	A G	A G	A G
1	Gga_rs13826695	5688988	A G	A G	A G	A G	A G	A G	A G	A A	A G	A A	A G	G G	A A	A A	A A	A G	A A	A G	A G	A A	A A	A A	A A	G G	A A	A A	A A	G G	A A	A A	A G	A G	A G	A G	A A	A G	A G	G G	A G	A A	A A	G G	A A	A G	A A	A A	A A
1	Gga_rs14790910	5712839	G G	G G	A G	A G	A G	A G	A G	A A	A G	G G	G G	G G	G G	G G	A G	A G	A G	A G	A G	A G	0 0	A G	A G	G G	A G	A G	G G	G G	A G	A G	A G	G G	G G	A G	A G	A G	G G	G G	A G	A G	A G	G G	A G	A G	A G	A G	A G
1	Gga_rs13826580	5754599	A G	A G	A G	A G	A G	A G	A G	G G	A G	G G	A G	A A	G G	G G	G G	A G	G G	A G	A G	G G	G G	G G	G G	A A	G G	G G	G G	A A	G G	G G	A G	A G	A G	A G	G G	A G	A G	A A	A G	G G	G G	A A	G G	A G	G G	G G	G G
1	GGaluGA003796	5764845	A C	A C	C C	A C	A C	C C	C C	C C	C C	A A	A A	A C	A A	A A	A C	C C	A C	C C	C C	A C	C C	A C	A C	C C	A C	A C	A A	C C	A C	A C	C C	A C	A C	C C	0 0	C C	A A	C C	C C	A C	A C	C C	A C	C C	A C	A C	A C
1	Gga_rs14790888	5782285	G G	G G	A G	A G	A G	A G	A G	A A	A G	G G	G G	G G	A G	A G	A G	A G	A G	A G	A G	A G	A A	A G	A G	G G	A G	A G	G G	G G	A G	A G	A G	G G	G G	A G	A G	A G	A G	G G	A G	A G	A G	G G	A G	A G	A G	A G	A G
1	Gga_rs13826555	5815914	A G	A G	G G	G G	G G	G G	G G	G G	G G	A A	A G	G G	A G	A G	A G	A G	A G	A G	G G	A G	G G	A G	A G	A G	A G	A G	A A	G G	A G	A G	G G	A A	A A	G G	A G	G G	G G	G G	G G	A G	A G	G G	A G	A G	A G	A G	A G
1	GGaluGA003811	5840282	A C	A C	A A	A A	A A	A A	A A	A A	A A	C C	A C	A A	A C	A C	A C	A A	A C	A A	A A	A C	A A	A C	A C	A A	A C	A C	C C	A A	A C	A C	A A	A C	A C	A A	A C	A A	A A	A A	A A	A C	A C	A A	A C	A A	A C	A C	A C
1	Gga_rs15190357	5887415	A G	A A	A A	A G	A A	A A	A A	A A	A A	A G	A G	A A	A A	A A	A G	A A	G G	A G	A A	A G	A A	A G	A G	A A	G G	G G	G G	A A	A G	A A	A G	A G	A G	A G	A A	A A	A A	A A	A A	A G	A G	A A	G G	A G	A G	A G	A G
1	Gga_rs13820518	5900379	A A	A A	A G	A A	A G	A G	A G	G G	A G	A A	A A	A A	A G	A G	A G	A G	A A	A A	A G	A G	G G	A G	A G	A A	A A	A A	A A	A A	A G	A G	A A	A A	A A	A A	A G	A G	A A	A A	A G	A G	A G	A A	A A	A A	A G	A G	A G
1	GGaluGA003823	5956088	A G	A G	G G	A G	A G	G G	G G	G G	G G	A A	A A	A G	A G	A G	A G	A G	A G	A G	G G	A G	G G	A G	A G	A G	A G	A G	A A	G G	A G	A G	G G	A A	A A	G G	A G	G G	A A	G G	G G	A G	A G	G G	A G	A G	A G	G G	A G
1	Gga_rs13826521	5972412	0 0	A G	A G	A A	A G	A G	A G	G G	A G	A G	A A	A A	A G	A G	A G	G G	A A	A G	A G	A G	G G	A G	A G	A G	A A	A A	A A	A A	A G	G G	A A	A G	A G	0 0	G G	A G	A G	A A	A G	A G	A G	A A	A A	A G	A G	A A	A G
1	GGaluGA003832	5989314	A G	A G	G G	A G	A G	G G	G G	G G	G G	A A	A A	A G	A G	A G	A G	A G	A G	A G	G G	A G	G G	A G	A G	A G	A G	A G	A A	G G	A G	A G	G G	A A	A A	G G	A G	G G	A A	G G	G G	A G	A G	G G	A G	A G	A G	G G	A G
1	GGaluGA003835	6013298	G G	A G	A G	A A	A A	A G	A G	A A	A G	A G	A G	A G	A A	A A	A G	A A	A G	A A	A G	A G	A A	A G	A G	A G	A G	A G	G G	G G	A G	A A	A G	A G	A G	A G	A A	A G	A A	G G	A G	A G	A G	G G	A G	A A	A G	A A	A G
1	Gga_rs15190195	6039064	A G	A A	A A	A G	A A	A A	A A	A A	A A	A G	A G	A A	A A	A A	A G	A A	G G	A G	A A	A G	A A	A G	A G	A A	G G	G G	G G	A A	A G	A A	A G	A G	A G	A G	A A	A A	A A	A A	A A	A G	A G	A A	G G	A G	A G	A G	A G
1	Gga_rs13621730	6050972	A C	A A	A A	A C	A C	A A	A A	A A	A A	A C	C C	A C	A A	A A	A C	A A	A C	A A	A A	A C	A A	A C	A C	A A	A C	A C	C C	A A	A C	A A	A A	A C	A C	A A	A A	A A	A C	A A	A A	A C	A C	A A	A C	A A	A C	A A	A C
1	Gga_rs15190100	6085128	A G	G G	G G	A G	G G	G G	G G	G G	G G	A G	A G	G G	A G	A G	A G	G G	A A	A G	G G	A G	G G	A G	A G	G G	A A	A A	A A	G G	A G	G G	A G	A G	A G	A G	G G	G G	A G	G G	G G	A G	A G	G G	A A	A G	A G	A G	A G
1	Gga_rs13826456	6148758	G G	G G	A G	A G	A A	A G	A G	A A	A G	G G	A G	A G	G G	G G	A G	A G	G G	G G	A G	A G	0 0	A G	A G	G G	G G	G G	G G	G G	A G	A G	G G	G G	G G	G G	A G	A G	A G	G G	A G	A G	A G	G G	G G	G G	A G	G G	A G
1	Gga_rs16703132	6182245	G G	G G	G G	0 0	A G	A G	G G	A G	G G	G G	A G	A G	G G	G G	G G	G G	A G	A G	G G	G G	G G	A G	G G	G G	A G	A G	G G	G G	A G	G G	A G	G G	G G	A G	G G	A G	A G	G G	A G	G G	G G	G G	A G	A G	G G	A G	G G
1	Gga_rs16021778	6193445	A A	A C	A A	A C	A C	A C	A A	A C	A A	A C	A C	A C	A C	A C	A A	A C	A A	A C	A A	A A	A C	A C	A A	A C	A A	A A	A A	A A	A C	A C	A A	A C	A C	A A	A C	A C	C C	A A	A C	A A	A A	A A	A A	A C	A A	A A	A A
1	GGaluGA003865	6220761	G G	G G	A G	A G	A A	A G	A G	A A	A G	G G	A G	A G	G G	G G	A G	A A	G G	A G	A G	A G	A G	A G	A G	A G	G G	G G	G G	G G	A G	A G	G G	A G	A G	G G	A G	A G	A G	G G	A G	A G	A G	G G	G G	A G	A G	G G	A G
1	GGaluGA003882	6295619	A A	A A	A A	A G	A G	A G	A A	A G	A A	A A	A G	A G	A A	A A	A A	A G	A A	A G	A A	A A	A G	A G	A A	A G	A A	A A	A A	A A	A G	A A	A A	A G	A G	A A	A A	A G	A G	A A	A G	A A	A A	A A	A A	A G	A A	A A	A A
1	Gga_rs14790783	6326079	A A	A A	A A	G G	A G	A G	A A	A G	A A	A A	A G	A G	A A	A A	A A	A G	A G	G G	A A	A A	A G	A G	A G	A G	A G	A G	A A	A A	A G	A A	A G	A G	A G	A G	A A	A G	A G	A A	A G	A A	A A	A A	A G	G G	A A	A G	A A
1	GGaluGA003899	6335098	A A	A A	A A	G G	A G	A G	A A	A G	A A	A A	A G	A G	A G	A G	A A	A G	A G	0 0	A A	A A	A G	A G	A G	A G	A G	A G	A A	A A	A G	A A	A G	A G	A G	A G	A A	A G	G G	A A	A G	A A	A A	A A	A G	G G	A A	A G	A A
1	Gga_rs15189875	6359705	A A	A A	A A	A A	A A	A A	A A	A A	A A	A A	A A	A A	A A	A A	A A	A G	A A	A G	A A	A A	A A	A A	A A	A G	A A	A A	A A	A A	A A	A A	A A	A G	A G	A A	A A	A A	A A	A A	A A	A A	A A	A A	A A	A G	A A	A A	A A
1	GGaluGA003913	6381716	G G	A G	G G	A G	G G	A G	G G	A G	G G	A G	G G	G G	A G	A G	G G	G G	A G	A G	G G	G G	G G	A G	A G	G G	A G	A G	G G	G G	A G	A G	A G	G G	G G	A G	A G	A G	G G	G G	A G	G G	G G	G G	A G	A G	G G	A A	G G
1	Gga_rs13826435	6412844	A G	A G	A G	A G	A G	A G	A G	G G	A G	G G	A G	A A	G G	G G	G G	G G	G G	G G	A G	G G	A G	G G	G G	A G	G G	G G	G G	A A	G G	G G	A G	G G	G G	A G	G G	A G	A G	A A	A G	G G	G G	A A	G G	G G	G G	G G	G G
1	GGaluGA003933	6449338	A G	A A	A G	A G	G G	A A	A G	A G	A G	A G	G G	A G	A G	A G	G G	G G	A G	A G	A G	G G	G G	A G	A G	A G	A G	A G	G G	A A	A G	A G	A A	G G	G G	A A	A G	A A	G G	A A	A A	G G	G G	A A	A G	A G	G G	A A	G G
1	Gga_rs13815623	6492505	A C	C C	C C	A C	A C	C C	C C	C C	C C	A C	A A	A C	A C	A C	C C	A C	A C	A C	C C	A C	A C	A C	C C	A C	A C	A C	A A	C C	A C	C C	C C	A A	A A	C C	C C	C C	A A	C C	C C	A C	C C	C C	A C	A C	A C	C C	A C
1	Gga_rs14740507	6514965	A G	A A	A A	A A	A A	A A	A A	A A	A A	A G	A G	A A	A A	A A	A A	A G	A G	A G	A A	A G	A A	A G	A A	A G	A G	A G	G G	A A	A G	A A	A A	G G	G G	A A	A A	A A	A A	A A	A A	A G	A A	A A	A G	A G	A G	A A	A G
1	GGaluGA003959	6531827	A G	G G	G G	G G	G G	G G	G G	G G	G G	A G	A G	G G	A G	A G	G G	G G	A G	G G	G G	A G	G G	A G	G G	G G	A G	A G	A A	G G	A G	G G	G G	A G	A G	G G	G G	G G	G G	G G	G G	A G	G G	G G	A G	G G	A G	A G	A G
1	GGaluGA003967	6545087	G G	A G	A G	0 0	A A	A G	A G	A A	A G	A G	A G	A G	G G	G G	A A	A G	A G	A G	A G	A G	A G	A G	0 0	G G	A G	A G	G G	G G	A G	A A	A G	G G	G G	A G	A A	A G	A G	G G	A G	A G	A A	G G	A G	A G	A G	A G	A G
1	GGaluGA003975	6572629	A G	A G	A G	A G	A A	G G	A G	A G	A G	A A	A A	A G	A A	A A	A A	A A	A G	A G	A G	A A	A A	A G	A G	A G	A G	A G	A A	G G	A G	A A	G G	A A	A A	G G	A A	G G	A A	G G	G G	A A	A A	G G	A G	A G	A A	A G	A A
1	GGaluGA003981	6583362	G G	A G	A G	A A	A A	A G	A G	A A	A G	A G	A G	A G	A G	A G	A A	A G	A G	A G	A G	A G	A G	A G	A A	G G	A G	A G	G G	G G	A G	A A	A G	G G	G G	A G	A A	A G	A G	G G	A G	A G	A A	G G	A G	A G	A G	A A	A G
1	Gga_rs14715931	6644324	A A	A G	A A	A G	A G	A A	A A	A A	A A	A G	A G	A G	A G	A G	A A	A G	A A	A A	A A	A A	A A	A A	A A	A A	A A	A A	A A	A A	A A	A G	A A	A A	A A	A A	A G	A A	G G	A A	A A	A G	A A	A A	A A	A A	A A	A A	A A
1	GGaluGA003995	6651513	A G	G G	A G	A G	A G	A G	A G	A A	A G	A G	A G	G G	A G	A G	A A	A G	A A	A A	G G	A A	A A	A A	A A	A G	A A	A A	A A	G G	A A	A G	A G	A A	A A	A G	A G	A G	G G	G G	A G	A G	A A	G G	A A	A A	A A	A A	A A
1	GGaluGA004016	6711927	A G	A G	G G	A A	A G	A G	G G	A G	G G	A A	A G	A G	A G	A G	G G	A G	A G	A G	G G	A G	G G	A G	A G	G G	A G	A G	A G	G G	A G	A G	A G	A G	A G	A G	A G	A G	A G	G G	A G	A G	G G	G G	A G	A G	A G	A A	G G
1	Gga_rs16718569	6718179	A C	C C	A C	C C	A C	C C	A C	A C	A C	A C	C C	C C	C C	C C	A A	C C	C C	0 0	C C	A A	A C	C C	A C	C C	C C	C C	A C	C C	C C	A C	C C	A C	A C	C C	A C	C C	C C	C C	C C	C C	A A	C C	C C	C C	A A	C C	A C
1	Gga_rs16718604	6746581	A A	A G	A A	G G	A G	A G	A A	A G	A A	A G	G G	A G	G G	G G	A A	G G	G G	0 0	A A	A A	A G	G G	A G	A G	G G	G G	A G	A A	G G	A G	G G	A G	A G	A G	A G	A G	G G	A A	A G	G G	A A	A A	G G	G G	A A	G G	A G
1	Gga_rs16040188	6776476	A A	A A	A G	A G	A G	A G	A G	G G	A G	A A	A A	A A	A A	A A	G G	A A	A G	A G	A A	A G	A G	A G	G G	A A	A G	A G	A A	A A	A G	A G	A G	A A	A A	A G	A G	A G	A A	A A	A G	A A	G G	A A	A G	A G	A G	A G	A G
1	GGaluGA004053	6800939	A A	A A	A A	G G	A G	A G	A A	A G	A A	A A	A G	A G	A A	A A	A A	G G	A G	G G	A A	A A	A A	A G	A G	A G	A G	A G	A A	A A	A G	A A	A G	A G	A G	A G	A A	A G	A G	A A	A G	A G	A A	A A	A G	G G	A A	A G	A A
1	GGaluGA004055	6822387	A G	A G	A A	A A	A A	A G	A G	A A	A G	A A	A G	A A	A G	A G	A A	A A	A G	A A	G G	A A	A G	A G	A A	A G	A G	A G	A G	A G	A G	A A	A G	A A	A A	A A	A A	A G	A G	A G	A G	A G	A A	A G	A G	A A	A A	A A	A G
1	GGaluGA004063	6854727	A G	A A	G G	A G	G G	A A	A G	A G	A G	A G	A G	G G	A G	A G	G G	G G	A A	A G	A A	G G	G G	A A	A G	A G	A A	A A	A G	A G	A A	A G	A A	G G	G G	A G	A G	A A	A G	A G	A A	A G	G G	A G	A A	A G	G G	A G	A G
1	Gga_rs16086246	6893560	G G	A G	A G	A G	A A	G G	A G	A G	A G	A G	A G	A G	A G	A G	A A	A G	G G	G G	G G	A G	A G	G G	A G	G G	G G	G G	G G	G G	G G	A A	G G	G G	G G	G G	A A	G G	A G	G G	G G	A G	A A	G G	G G	G G	A G	A G	A G
1	Gga_rs14736838	6953772	A A	A A	A A	A A	A A	A A	A A	A A	A A	A A	A C	A A	A C	A C	A A	A A	A C	A A	A C	A A	A A	A C	A A	A A	A C	A C	A C	A A	A C	A A	A C	A A	A A	A A	A A	A A	A C	A A	A A	A C	A A	A A	A C	A A	A A	A A	A C
1	GGaluGA004100	6982385	A A	A A	A A	0 0	A A	A A	A A	A A	A A	A A	A G	A A	G G	G G	A A	A G	A G	A G	A G	A A	A G	A G	A A	A G	A G	A G	A G	A A	A G	A A	A G	A G	A G	A A	A A	A A	A G	A A	A A	A G	A A	A A	A G	A G	A A	A G	A G
1	Gga_rs16756550	6998721	G G	G G	G G	G G	G G	G G	G G	G G	G G	G G	G G	G G	A G	A G	G G	A G	G G	0 0	G G	G G	A G	G G	G G	A G	G G	G G	G G	G G	G G	G G	G G	A G	A G	G G	G G	G G	G G	G G	G G	G G	G G	G G	G G	A G	G G	A G	G G
1	GGaluGA004113	7032156	A A	A G	A G	G G	G G	A G	A G	G G	A G	A G	G G	A G	A G	A G	G G	G G	G G	G G	A G	A G	A G	G G	G G	A G	G G	G G	A G	A A	G G	G G	G G	A G	A G	A G	G G	A G	A G	A A	A G	G G	G G	A A	G G	G G	A G	G G	G G
1	GGaluGA004120	7045688	A G	A G	A G	G G	A G	A G	A A	A G	A A	G G	G G	G G	A G	A G	A A	G G	G G	0 0	A G	A G	A A	G G	A G	A G	G G	G G	G G	A G	G G	A G	G G	G G	G G	0 0	A G	A G	A G	A G	A G	G G	A A	A G	G G	G G	A G	G G	A G
1	Gga_rs16693359	7063535	A G	G G	A G	A G	A A	G G	A G	A G	A G	A G	A G	A A	G G	G G	A G	A G	G G	G G	G G	A G	A A	G G	G G	G G	G G	G G	A G	A G	G G	A G	G G	A G	A G	A G	A G	G G	A G	A G	G G	A G	A G	A G	G G	G G	A G	G G	G G
1	Gga_rs14790742	7083709	G G	A G	A G	A G	A G	G G	G G	G G	G G	A G	A G	A G	G G	G G	A G	A G	G G	G G	G G	A G	A G	G G	A G	G G	G G	G G	G G	G G	G G	A G	G G	G G	G G	G G	A G	G G	A G	G G	G G	A G	A G	G G	G G	G G	A G	G G	A G
1	Gga_rs15189578	7119818	G G	G G	G G	G G	G G	G G	G G	G G	G G	G G	G G	G G	G G	G G	G G	A G	G G	A G	G G	G G	G G	G G	0 0	A G	G G	G G	G G	G G	G G	G G	G G	A G	A G	G G	G G	G G	G G	G G	G G	G G	G G	G G	G G	A G	G G	G G	G G
1	Gga_rs13826287	7152094	A A	A A	A A	A G	G G	A A	A G	A G	A G	A A	A G	A G	A A	A A	A G	G G	A A	A G	A A	A A	0 0	A A	A A	A G	A A	A A	A A	A A	A A	A G	A A	A G	A G	A A	A G	A A	A G	A A	A A	A G	A G	A A	A A	A G	A A	A A	A A
1	Gga_rs13826252	7169826	A G	A G	A A	A A	A A	A G	A G	A A	A G	A A	A A	A A	G G	G G	A A	A G	A A	A G	A G	A A	A G	A A	A A	G G	A A	A A	A A	A G	A A	A A	A A	A G	A G	A A	A A	A G	A G	A G	A G	A A	A A	A G	A A	A G	A A	A G	A A
1	GGaluGA004182	7198296	A A	A A	A A	A A	A A	A A	A A	A A	A A	A A	A G	A A	A A	A A	A A	A A	A G	A A	A G	A A	A A	A G	A A	A A	A G	A G	A G	A A	A G	A A	A G	A A	A A	A A	A A	A A	A A	A A	A A	A G	A A	A A	A G	A A	A A	A A	A G
1	GGaluGA004194	7226009	A G	A G	A G	A A	A G	A A	A G	A G	A G	G G	A A	A G	A G	A G	A G	A A	A A	A A	A A	A G	0 0	A A	A A	A A	A A	A A	A G	A G	A A	G G	A A	A G	A G	A G	G G	A A	A A	A G	A A	A A	A G	A G	A A	A A	A G	A G	A A
1	Gga_rs13826215	7258138	A A	A A	A G	A G	A G	A G	A A	A G	A A	A A	G G	A G	A G	A G	A G	G G	A G	A G	A G	A G	0 0	G G	A G	A G	A G	A G	A G	A A	G G	A A	A G	A G	A G	0 0	A A	A G	G G	A A	A G	G G	A G	A A	A G	A G	A G	A A	G G
1	GGaluGA004222	7287215	G G	A G	G G	G G	G G	G G	G G	G G	G G	A G	A G	G G	A G	A G	G G	A G	A G	A G	A G	G G	A G	A G	G G	A G	A G	A G	A G	G G	A G	A G	A G	A G	A G	G G	A G	G G	A G	G G	G G	A G	G G	G G	A G	A G	G G	G G	A G
1	GGaluGA004226	7299527	A G	A G	A A	A G	A G	A G	G G	A G	G G	A A	A A	A A	A G	A G	A G	A G	A G	G G	A G	A A	A G	A A	A G	G G	A G	A G	A A	A G	A A	A G	A G	A G	A G	A G	A G	A G	A A	A G	A G	A A	A G	A G	A G	G G	A A	G G	A A
1	GGaluGA004241	7326308	A G	A G	A G	A G	A G	A A	A G	A G	A G	G G	A A	A G	G G	G G	A G	A A	A G	A G	A A	A G	G G	A A	A G	A G	A G	A G	A G	A G	A A	G G	A G	A G	A G	0 0	G G	A A	A G	A G	A A	A A	A G	A G	A G	A G	A G	G G	A A
1	Gga_rs13826175	7352507	A A	A G	A G	G G	A G	A G	A A	A G	A A	A G	A G	A G	A G	A G	A G	G G	A G	G G	A A	A G	A A	A G	G G	A G	A G	A G	A A	A A	A G	A G	A G	A G	A G	A G	A G	A G	A G	A A	A G	A G	A G	A A	A G	G G	A G	G G	A G
1	Gga_rs14790603	7367279	A G	A A	G G	G G	A G	A G	A A	A G	A A	A G	A G	G G	G G	G G	A G	G G	A G	G G	A A	G G	0 0	A G	G G	A G	A G	A G	A G	A G	A G	A A	A G	G G	G G	G G	A A	A G	G G	A G	A G	A G	A G	A G	A G	G G	G G	G G	A G
1	Gga_rs13826145	7408205	G G	G G	A G	A A	A G	A G	G G	A G	G G	G G	A G	A G	A G	A G	A G	A G	A G	A G	G G	A G	A G	A G	A A	G G	A G	A G	G G	G G	A G	G G	A G	G G	G G	A G	G G	A G	A G	G G	A G	A G	A G	G G	A G	A G	A G	A A	A G
1	GGaluGA004272	7442282	A A	A A	A G	A G	A G	A G	A A	A G	A A	A G	A G	A G	A A	A A	A G	G G	A A	A G	A A	A G	A G	A G	A G	A G	A A	A A	A A	A A	A G	A G	A A	A G	A G	0 0	A A	A G	A G	A A	A G	A G	A G	A A	A A	A G	A G	A A	A G
1	Gga_rs15189324	7474807	G G	G G	A G	A G	A A	A G	A G	A A	A G	G G	A G	A G	G G	G G	A G	A G	G G	G G	G G	A G	0 0	A G	A G	G G	G G	G G	G G	G G	A G	A G	G G	G G	G G	G G	A G	A G	A G	G G	A G	A G	A G	G G	G G	G G	A G	G G	A G
1	Gga_rs13817926	7499436	A A	A A	A G	G G	G G	A G	A G	G G	A G	A A	G G	A G	A G	A G	A G	A G	G G	A G	A G	A G	G G	G G	G G	A A	G G	G G	A G	A A	G G	A G	G G	A A	A A	A G	A G	A G	A G	A A	A G	G G	A G	A A	G G	A G	A G	G G	G G
1	GGaluGA004304	7530900	A A	A A	A G	G G	G G	A G	A G	G G	A G	A A	A G	A G	A G	A G	A G	G G	A G	G G	A A	A G	G G	A G	G G	A G	A G	A G	A A	A A	A G	A G	A G	A G	A G	A G	A G	A G	A G	A A	A G	A G	A G	A A	A G	G G	A G	G G	A G
1	GGaluGA004322	7572784	G G	A G	G G	G G	G G	G G	G G	G G	G G	G G	A G	G G	G G	G G	G G	G G	A G	G G	A G	G G	G G	A G	G G	G G	A G	A G	A G	G G	A G	G G	A G	G G	G G	G G	A G	G G	G G	G G	G G	A G	G G	G G	A G	G G	G G	G G	A G
1	GGaluGA004334	7603394	A G	A G	A A	A G	A A	A G	A G	A A	A G	A G	A A	A A	A G	A G	A A	A A	A G	A G	A G	A A	A A	A A	A G	A A	A G	A G	A A	A G	A A	A G	A G	A A	A A	A G	A A	A G	A A	A G	A G	A A	A A	A G	A G	A G	A A	G G	A A
1	GGaluGA004340	7635228	A A	A A	A A	A A	A A	A A	A A	A A	A A	A G	A A	A A	A A	A A	A A	A G	A A	A G	A A	A A	A A	A A	A A	A G	A A	A A	A A	A A	A A	A G	A A	A G	A G	A A	A A	A A	A A	A A	A A	A A	A A	A A	A A	A G	A A	A A	A A
1	GGaluGA004344	7674539	G G	G G	A G	A A	A A	A G	A G	A A	A G	A G	A G	A G	A G	A G	A A	A A	A G	A A	G G	A G	A A	A G	A A	A A	A G	A G	G G	G G	A G	A A	A G	A G	A G	A G	A G	A G	A G	G G	A G	A G	A A	G G	A G	A A	A G	A A	A G
1	GGaluGA004350	7689459	A A	A A	A A	A G	A A	A G	A A	A G	A A	A A	A G	A A	A G	A G	A A	A A	G G	A G	A G	A A	A A	G G	A G	A A	G G	G G	A G	A A	G G	A A	G G	A A	A A	A G	A A	A G	A A	A G	A G	A G	A A	A A	G G	A G	A A	G G	A G
1	GGaluGA004364	7719295	G G	G G	G G	A G	G G	A G	G G	A G	G G	G G	G G	G G	G G	G G	G G	A G	A G	0 0	G G	G G	G G	A G	A G	A G	A G	A G	G G	G G	A G	G G	A G	A G	A G	A G	G G	A G	G G	G G	A G	G G	G G	G G	A G	A A	G G	A G	G G
1	Gga_rs15189059	7739854	A A	A A	A G	A G	G G	A A	A G	A G	A G	A A	A G	A G	A A	A A	G G	A G	A A	A A	A A	A G	G G	A A	A G	A G	A A	A A	A A	A A	A A	A G	A A	A A	A A	A A	A G	A A	A G	A A	A A	A G	G G	A A	A A	A A	A G	A A	A G
1	Gga_rs14790535	7755537	A G	A G	G G	A G	G G	A A	A G	A G	A G	G G	G G	G G	A G	A G	G G	G G	A G	A G	A G	G G	G G	A G	A G	G G	A G	A G	G G	A G	A G	G G	A G	G G	G G	A G	G G	0 0	G G	A G	A A	G G	G G	A G	A G	A G	G G	A A	G G
1	GGaluGA004374	7779924	A G	A G	A A	A A	A A	G G	A G	A G	A G	A A	A A	A A	A A	A A	A A	A A	A A	A A	A G	A A	A A	A G	A A	A A	A A	A A	A A	A G	A G	A A	A A	A A	A A	A A	A A	G G	A A	A G	G G	A A	A A	A G	A A	A A	A A	A A	A A
1	GGaluGA004381	7811318	A C	C C	A C	C C	C C	A C	C C	A C	C C	A A	C C	A C	A C	A C	C C	A C	C C	A C	C C	A C	C C	A C	C C	A C	C C	C C	A C	A C	A C	A C	C C	A A	A A	A C	C C	A C	A C	C C	A C	C C	C C	A C	C C	A C	A C	C C	C C
1	Gga_rs14790510	7820270	A A	A G	A A	A A	A A	A A	A A	A A	A A	A A	A G	A A	A G	A G	A A	A A	A G	A A	A G	A A	A A	A G	A A	A A	A G	A G	A G	A A	A G	A A	A G	A A	A A	A A	A G	A A	A A	A G	A A	A G	A A	A A	A G	A A	A G	A G	A G
1	Gga_rs15188977	7848644	A A	A G	A G	G G	G G	A A	A G	A G	A G	A A	A G	A G	A A	A A	G G	A G	A G	A G	A A	A G	G G	A A	G G	A G	A G	A G	A A	A A	A A	A G	A G	A A	A A	A G	G G	A A	A G	A A	A A	A G	G G	A A	A G	A G	A A	A G	A G
1	Gga_rs14738841	7869930	A A	A A	A A	A A	A A	A A	A A	A A	A A	A A	A A	A A	A A	A A	A A	A A	A A	A A	A A	A A	A A	A A	A A	A A	A A	A A	A A	A A	A A	A A	A A	A A	A A	A A	A A	A A	A A	A A	A A	A A	A A	A A	A A	A A	A G	A A	A A
1	Gga_rs15188946	7913227	A G	A A	A G	A A	A A	A G	A A	A G	A A	A G	A G	A G	A G	A G	A A	A A	A G	A A	A G	A G	A A	G G	A A	A A	A G	A G	G G	A G	G G	A A	A G	A G	A G	A G	A A	A G	A G	A G	A G	A G	A A	A G	A G	A A	G G	A A	A G
1	GGaluGA004417	7996150	G G	G G	A G	0 0	A A	A A	A G	A A	A G	G G	A G	A G	G G	G G	A A	A G	A G	A G	G G	A G	0 0	A G	A A	A G	A G	A G	G G	G G	A G	A G	A G	G G	G G	A G	A G	A G	A G	G G	A G	A G	A A	G G	A G	A G	G G	A G	A G
1	GGaluGA004442	8089846	A A	A A	A A	A A	A A	A A	A A	A A	A A	A A	A A	A A	A A	A A	A A	A A	A A	A A	A A	A A	A A	A A	A A	A A	A A	A A	A A	A A	A A	A A	A A	A A	A A	A A	A A	A A	A A	A A	A A	A A	A A	A A	A A	A A	A G	A A	A A
1	Gga_rs13825829	8129629	A C	A A	A C	A A	A A	A C	A A	A C	A A	A C	A C	A C	A C	A C	A A	A C	A C	A C	A C	A C	A A	C C	A A	A C	A C	A C	C C	A C	C C	A A	A C	C C	C C	A C	A A	A C	A C	A C	A C	A C	A A	A C	A C	A C	A C	A A	A C
1	Gga_rs13825773	8154577	A A	A G	A G	G G	G G	G G	A G	G G	A G	A A	A G	A G	A A	A A	G G	A G	A G	A G	A A	A G	G G	A G	G G	A G	A G	A G	A A	A A	A G	A G	A G	A A	A A	A G	G G	A G	A G	A A	A G	A G	G G	A A	A G	A G	A A	A G	A G
1	GGaluGA004470	8171584	G G	A G	A G	A A	A A	A G	A G	A G	A G	G G	A G	A G	A G	A G	A A	A G	A G	A G	G G	A G	A A	G G	A A	A G	A G	A G	G G	G G	G G	A G	A G	G G	G G	A G	A A	G G	A G	G G	G G	A G	A A	G G	A G	A G	A G	A A	A G
1	GGaluGA004481	8191935	C C	C C	C C	C C	C C	C C	C C	C C	C C	C C	C C	C C	A C	A C	C C	C C	C C	C C	C C	C C	C C	C C	C C	C C	C C	C C	C C	C C	C C	C C	C C	C C	C C	C C	C C	C C	C C	C C	C C	C C	C C	C C	C C	C C	A C	A C	C C
1	GGaluGA004492	8231489	G G	A G	A G	A A	A A	A G	A G	A G	A G	G G	A G	A G	A G	A G	A A	A G	A G	A G	G G	A G	A A	G G	A A	A G	A G	A G	G G	G G	G G	A G	A G	G G	G G	A G	A A	G G	A G	G G	G G	A G	A A	G G	A G	A G	A G	A A	A G
1	Gga_rs13825730	8246402	A G	A A	A G	A A	A A	A G	A A	A G	A A	A G	A G	A G	A G	A G	A A	A A	A G	A A	A G	A G	A A	G G	A A	A A	A G	A G	G G	A G	G G	A A	A G	A G	A G	A G	A A	A G	A G	A G	A G	A G	A A	A G	A G	A A	A G	A A	A G
1	Gga_rs13825718	8280454	A G	A A	A G	A A	A A	A A	A A	A A	A A	A G	A G	A G	G G	G G	A A	A A	A G	A A	A G	A G	A A	A G	A A	A A	A G	A G	G G	A G	A G	A A	A G	A G	A G	A G	A A	A A	A G	A G	A A	A G	A A	A G	A G	A A	A G	A G	A G
1	Gga_rs14790338	8318781	A C	A C	C C	C C	C C	C C	A C	C C	A C	A C	C C	C C	A C	A C	C C	C C	C C	C C	A C	C C	C C	C C	C C	C C	C C	C C	C C	A C	C C	A C	C C	C C	C C	C C	C C	A C	C C	A C	A C	C C	C C	A C	C C	C C	C C	A C	C C
1	Gga_rs13825684	8338117	A C	C C	A C	C C	C C	C C	C C	C C	C C	A C	A C	A C	A C	A C	C C	A C	A C	A C	A C	A C	C C	A C	C C	A C	A C	A C	A A	A C	A C	C C	A C	A A	A A	A C	C C	C C	A C	A C	C C	A C	C C	A C	A C	A C	A A	C C	A C
1	GGaluGA004517	8358165	A C	A C	C C	C C	C C	C C	A C	C C	A C	A C	C C	C C	A C	A C	C C	A C	C C	A C	A C	C C	C C	C C	C C	A C	C C	C C	C C	A C	C C	A C	C C	A C	A C	C C	C C	A C	C C	A C	A C	C C	C C	A C	C C	A C	A C	A C	C C
1	Gga_rs14790267	8401914	A G	A G	A A	A A	A A	A A	A G	A A	A G	A G	A A	A A	A G	A G	A A	A A	A A	A A	A G	A A	A A	A A	A A	A A	A A	A A	A A	A G	A A	A G	A A	A A	A A	A A	A A	A G	A A	A G	A G	A A	A A	A G	A A	A A	A A	A G	A A
1	Gga_rs15188495	8424283	G G	G G	G G	G G	G G	G G	G G	G G	G G	G G	G G	G G	G G	G G	G G	A G	G G	A G	G G	G G	G G	G G	G G	A G	G G	G G	G G	G G	G G	G G	G G	A G	A G	G G	G G	G G	G G	G G	G G	G G	G G	G G	G G	A G	A G	G G	G G
1	Gga_rs15188487	8434677	G G	G G	G G	G G	G G	G G	G G	G G	G G	G G	G G	G G	G G	G G	G G	A G	G G	A G	G G	G G	G G	G G	G G	A G	G G	G G	G G	G G	G G	G G	G G	A G	A G	G G	G G	G G	G G	G G	G G	G G	G G	G G	G G	A G	A G	G G	G G
1	Gga_rs13825646	8466101	A A	A G	A G	G G	G G	A G	A G	A G	A G	A A	A G	A G	A G	A G	G G	A G	A G	A G	A A	A G	G G	A A	G G	A G	A G	A G	A A	A A	A A	A G	A G	A A	A A	A G	G G	A A	A G	A A	A A	A G	G G	A A	A G	A G	A A	G G	A G
1	Gga_rs13787599	8502473	A A	A G	A G	G G	G G	A G	A G	A G	A G	A A	A G	A G	A G	A G	G G	A G	A G	A G	A A	A G	G G	A A	G G	A G	A G	A G	A A	A A	A A	A G	A G	A A	A A	A G	G G	A A	A G	A A	A A	A G	G G	A A	A G	A G	A G	G G	A G
1	GGaluGA004546	8525681	A G	G G	A G	G G	G G	G G	G G	G G	G G	A G	A G	A G	A G	A G	G G	A G	A G	A G	A G	A G	G G	A G	G G	A G	A G	A G	A A	A G	A G	G G	A G	A A	A A	A G	G G	G G	A G	A G	G G	A G	G G	A G	A G	A G	A G	G G	A G
1	Gga_rs13825609	8555167	A A	A C	A C	C C	C C	A C	A C	A C	A C	A A	A C	A C	A C	A C	C C	A C	A C	A C	A A	A C	C C	A A	C C	A C	A C	A C	A A	A A	A A	A C	A C	A A	A A	A C	C C	A A	A C	A A	A A	A C	C C	A A	A C	A C	A C	C C	A C
1	GGaluGA004549	8591235	G G	A G	A G	A A	A A	A G	A G	A G	A G	G G	A G	A G	A G	A G	A A	A A	A G	A A	G G	A G	A A	G G	A A	A A	A G	A G	G G	G G	G G	A G	A G	A G	A G	A G	A A	G G	A G	G G	G G	A G	A A	G G	A G	A A	A G	A A	A G
1	GGaluGA004553	8606142	A G	A A	A G	A A	A A	A A	A A	A A	A A	A G	A G	A G	A G	A G	A A	A A	A G	A A	A G	A G	A A	A G	A A	A A	A G	A G	G G	A G	A G	A A	A G	A G	A G	A G	A A	A A	A G	A G	A A	A G	A A	A G	A G	A A	A G	A A	A G
1	GGaluGA004559	8643074	0 0	A G	A G	G G	G G	G G	A G	G G	A G	A A	A G	A G	A G	A G	G G	G G	A G	G G	A A	A G	G G	A G	G G	G G	A G	A G	A A	A A	A G	A G	A G	A G	A G	A G	G G	A G	A G	A A	A G	A G	G G	A A	A G	G G	A G	G G	A G
1	Gga_rs13825535	8671505	C C	C C	C C	C C	C C	C C	C C	C C	C C	C C	C C	C C	C C	C C	C C	A C	C C	A C	C C	C C	C C	C C	C C	A C	C C	C C	C C	C C	C C	C C	C C	A C	A C	C C	C C	C C	C C	C C	C C	C C	C C	C C	C C	A C	A C	C C	C C
1	GGaluGA004567	8692479	A C	A C	C C	C C	C C	A C	A C	A C	A C	A C	C C	C C	A C	A C	C C	A C	C C	A C	A C	C C	C C	A C	C C	A C	C C	C C	C C	A C	A C	A C	C C	A C	A C	C C	C C	0 0	C C	A C	A A	C C	C C	A C	C C	A C	A C	A C	C C
1	GGaluGA004570	8712461	A C	C C	A C	C C	C C	C C	C C	C C	C C	A C	A C	A C	A C	A C	C C	C C	A C	C C	A C	A C	C C	A C	C C	C C	A C	A C	A A	A C	A C	C C	A C	A C	A C	A C	C C	C C	A C	A C	C C	A C	C C	A C	A C	C C	A C	C C	A C
1	Gga_rs13787569	8781041	C C	C C	C C	C C	C C	A C	C C	A C	C C	C C	C C	C C	C C	C C	C C	A C	C C	A C	C C	C C	C C	A C	C C	A C	C C	C C	C C	C C	A C	C C	C C	A C	A C	C C	C C	A C	C C	C C	A C	C C	C C	C C	C C	A C	A C	C C	C C
1	GGaluGA004584	8783584	G G	A G	A G	A A	A A	A A	A G	A A	A G	G G	A G	A G	A G	A G	A A	A A	A G	A A	G G	A G	0 0	A G	A A	A A	A G	A G	G G	G G	A G	A G	A G	A G	A G	A G	A A	A G	A G	G G	A G	A G	A A	G G	A G	A A	A G	A A	A G
1	GGaluGA004592	8814334	G G	G G	G G	G G	G G	G G	G G	G G	G G	G G	G G	G G	G G	G G	G G	G G	G G	G G	G G	G G	G G	G G	G G	G G	G G	G G	G G	G G	G G	G G	G G	G G	G G	G G	G G	G G	G G	G G	G G	G G	G G	G G	G G	G G	A G	G G	G G
1	Gga_rs13825435	8853161	A A	A G	A G	G G	G G	A G	A G	A G	A G	A A	A G	A G	A A	A A	G G	G G	A G	G G	A A	A G	G G	A A	G G	G G	A G	A G	A A	A A	A A	A G	A G	A G	A G	A G	G G	A A	A G	A A	A A	A G	G G	A A	A G	G G	A A	A G	A G
1	Gga_rs14790100	8887324	G G	A G	A G	0 0	A A	A G	A G	A G	A G	G G	A G	A G	G G	G G	A A	A G	A G	A G	G G	A G	A A	G G	A A	A G	A G	A G	G G	G G	G G	A G	A G	G G	G G	A G	A A	G G	A G	G G	G G	A G	A A	G G	A G	A G	G G	A G	A G
1	GGaluGA004594	8892458	G G	G G	G G	G G	G G	A G	G G	A G	G G	G G	G G	G G	G G	G G	G G	G G	G G	G G	G G	G G	G G	A G	G G	G G	G G	G G	G G	G G	A G	G G	G G	G G	G G	G G	G G	A G	G G	G G	A G	G G	G G	G G	G G	G G	A G	G G	G G
1	GGaluGA004595	8923705	G G	A G	A G	A A	A A	A G	A G	A G	A G	G G	A G	A G	G G	G G	A A	A G	A G	A G	G G	A G	A A	G G	A A	A G	A G	A G	G G	G G	G G	A G	A G	G G	G G	A G	A A	G G	A G	G G	G G	A G	A A	G G	A G	A G	G G	A G	A G
1	GGaluGA004605	8964016	C C	C C	C C	C C	C C	C C	C C	C C	C C	C C	C C	C C	C C	C C	C C	C C	C C	C C	C C	C C	C C	C C	C C	C C	C C	C C	C C	C C	C C	C C	C C	C C	C C	C C	C C	C C	C C	C C	C C	C C	C C	C C	C C	C C	A C	C C	C C
1	Gga_rs13825386	8985426	A G	G G	A G	G G	G G	G G	G G	G G	G G	A G	A G	A G	A A	A A	G G	A G	A G	A G	A G	A G	G G	A G	G G	A G	A G	A G	A A	A G	A G	G G	A G	A A	A A	A G	G G	G G	A G	A G	G G	A G	G G	A G	A G	A G	A A	A G	A G
1	GGaluGA004616	9018121	G G	G G	A G	G G	G G	G G	G G	G G	G G	G G	A G	A G	A G	A G	G G	G G	A G	G G	A G	G G	G G	A G	G G	G G	A G	A G	A A	A G	A G	G G	A G	G G	G G	A G	G G	G G	A G	A G	G G	A G	G G	A G	A G	G G	A G	G G	A G
1	Gga_rs13825349	9052515	A G	G G	G G	G G	G G	A G	G G	A G	G G	A G	G G	G G	G G	G G	G G	G G	G G	G G	G G	A G	G G	A G	G G	G G	G G	G G	G G	G G	A G	G G	G G	A G	A G	G G	G G	A G	G G	G G	A G	G G	G G	G G	G G	G G	A A	G G	G G
1	GGaluGA004629	9080900	0 0	A G	G G	G G	G G	G G	A G	G G	A G	A A	G G	G G	A G	A G	G G	G G	G G	G G	A G	A G	G G	G G	G G	G G	G G	G G	G G	A G	G G	A G	G G	A G	A G	G G	G G	A G	G G	A G	A G	G G	G G	A G	G G	G G	A G	A G	G G
1	Gga_rs13825301	9110729	A G	G G	G G	G G	G G	G G	G G	G G	G G	A G	G G	G G	A G	A G	G G	G G	G G	G G	G G	A G	G G	G G	G G	G G	G G	G G	G G	G G	G G	G G	G G	A G	A G	G G	G G	G G	G G	G G	G G	G G	G G	G G	G G	G G	A G	A G	G G
1	Gga_rs15188005	9128368	0 0	A G	G G	G G	G G	A G	A G	A G	A G	A A	G G	G G	A G	A G	G G	A G	G G	A G	A G	A G	G G	A G	G G	A G	G G	G G	G G	A G	A G	A G	G G	A A	A A	G G	G G	A A	G G	A G	A A	G G	G G	A G	G G	A G	A G	A G	G G
1	Gga_rs13825272	9158441	A A	A G	G G	G G	G G	A G	A G	A G	A G	A A	G G	G G	A G	A G	G G	A G	G G	A G	A G	A G	G G	A G	G G	A G	G G	G G	G G	A G	A G	A G	G G	A A	A A	G G	G G	A A	G G	A G	A A	G G	G G	A G	G G	A G	A G	A G	G G
1	Gga_rs14790010	9180887	0 0	A G	G G	G G	G G	A G	A G	A G	A G	A A	G G	G G	A G	A G	G G	A G	G G	A G	A G	A G	G G	A G	G G	A G	G G	G G	G G	A G	A G	A G	G G	A A	A A	G G	G G	0 0	G G	A G	A A	G G	G G	A G	G G	A G	A G	A G	G G
1	Gga_rs14790004	9212768	A C	A C	C C	C C	C C	A C	A C	A C	A C	A C	C C	C C	A C	A C	C C	C C	C C	C C	A C	C C	C C	A C	C C	C C	C C	C C	C C	A C	A C	A C	C C	C C	C C	C C	C C	0 0	C C	A C	A A	C C	C C	A C	C C	C C	C C	A C	C C
1	Gga_rs13825242	9384510	A G	A G	A A	A A	A A	A A	A G	A A	A G	A G	A A	A A	A G	A G	A A	A A	A A	A A	A G	A A	A A	A A	A A	A A	A A	A A	A A	A G	A A	A G	A A	A A	A A	A A	A A	A G	A A	A G	A G	A A	A A	A G	A A	A A	A G	A G	A A
1	Gga_rs14789971	9407339	A G	A G	G G	G G	G G	G G	A G	G G	A G	A G	G G	G G	G G	G G	G G	G G	G G	G G	A G	G G	G G	G G	G G	G G	G G	G G	G G	A G	G G	A G	G G	G G	G G	G G	G G	A G	G G	A G	A G	G G	G G	A G	G G	G G	A G	G G	G G
1	Gga_rs13787493	9444146	A G	G G	A G	G G	G G	G G	G G	G G	G G	A G	A G	A G	A A	A A	G G	A G	A G	A G	A G	A G	G G	A G	G G	A G	A G	A G	A A	A G	A G	G G	A G	A A	A A	A G	G G	G G	A G	A G	G G	A G	G G	A G	A G	A G	A G	A G	A G
1	Gga_rs15187818	9467794	A A	A G	A G	G G	G G	G G	A G	G G	A G	A A	A G	A G	A A	A A	G G	A G	A G	A G	A A	A G	G G	A G	G G	A G	A G	A G	A A	A A	A G	A G	A G	A A	A A	A G	G G	A G	A G	A A	A G	A G	G G	A A	A G	A G	A A	A G	A G
1	Gga_rs13825205	9490193	G G	G G	A G	G G	G G	G G	G G	G G	G G	G G	A G	A G	A A	A A	G G	A G	A G	A G	A G	G G	G G	A G	G G	A G	A G	A G	A A	A G	A G	G G	A G	A G	A G	A G	G G	G G	A G	A G	G G	A G	G G	A G	A G	A G	A G	A G	A G
1	Gga_rs15187768	9550747	G G	A G	A G	A A	A A	A A	A G	A A	A G	G G	A A	A G	G G	G G	A A	A A	A G	A A	A G	A G	A A	A G	A A	A A	A G	A G	A G	G G	A G	A G	A A	A G	A G	A G	A A	A G	A G	A G	A G	A G	A A	G G	A G	A A	A G	A G	A A
1	Gga_rs15187758	9563332	G G	A G	A G	A A	A A	A A	A G	A A	A G	G G	A A	A G	G G	G G	A A	A A	A G	A A	A G	A G	A A	A G	A A	A A	A G	A G	A G	G G	A G	A G	A A	A G	A G	A G	A A	A G	A G	A G	A G	A G	A A	G G	A G	A A	A G	A G	A A
1	Gga_rs13825185	9572531	A A	A A	A G	A A	A A	A A	A A	A A	A A	A A	A A	A G	A G	A G	A A	A A	A G	A A	A A	A A	A A	A G	A A	A A	A G	A G	A G	A G	A G	A A	A A	A A	A A	A G	A A	A A	A G	A A	A A	A G	A A	A G	A G	A A	A A	A A	A A
1	GGaluGA004687	9632399	0 0	A G	G G	G G	G G	G G	A G	G G	A G	A A	G G	G G	G G	G G	G G	G G	G G	G G	A G	A G	G G	G G	G G	G G	G G	G G	G G	A G	G G	A G	G G	A G	A G	G G	G G	A G	G G	A G	A G	G G	G G	A G	G G	G G	A G	G G	G G
1	Gga_rs15203549	10055960	A C	A C	A A	A A	A A	A A	A C	A A	A C	A C	A A	A A	A C	A C	A A	A A	A A	A A	A C	A A	A A	A A	A A	A A	A A	A A	A A	A C	A A	A C	A A	A A	A A	A A	A A	A C	A A	A C	A C	A A	A A	A C	A A	A A	A A	A C	A A
1	Gga_rs13834355	10163211	G G	A G	A G	A A	A A	A A	A G	A A	A G	G G	A A	A G	G G	G G	A A	A G	A G	A G	A G	A G	A A	A G	A A	A G	A G	A G	A G	G G	A G	A G	A A	G G	G G	A G	A A	A G	A G	A G	A G	A G	A A	G G	A G	A G	A G	A G	A A
1	GGaluGA004756	10173625	A A	A G	A G	G G	G G	G G	A G	G G	A G	A A	G G	A G	A A	A A	G G	G G	A G	G G	A G	A G	G G	A G	G G	G G	A G	A G	A G	A A	A G	A G	G G	A G	A G	A G	G G	A G	A G	A G	A G	A G	G G	A A	A G	G G	A G	A G	G G
1	GGaluGA004764	10210511	G G	A G	A G	0 0	A A	A A	A G	A A	A G	G G	A A	A G	G G	G G	A A	A G	A G	A G	A G	A G	A A	A G	A A	A G	A G	A G	A G	G G	A G	A G	A A	G G	G G	A G	A A	A G	A G	A G	A G	A G	A A	G G	A G	A G	A G	A G	A A
1	Gga_rs13834279	10341017	G G	A G	A G	A A	A A	A A	A G	A A	A G	G G	A A	A G	G G	G G	A A	A A	A G	A A	A G	A G	A A	A G	A A	A A	A G	A G	A G	G G	A G	A G	A A	A G	A G	A G	A A	A G	A G	A G	A G	A G	A A	G G	A G	A A	A G	A G	A A
1	Gga_rs13715070	10369598	A G	A A	A G	A A	A A	A A	A A	A A	A A	A G	A A	A G	A G	A G	A A	A A	A G	A A	A A	A G	A A	A G	A A	A A	A G	A G	A G	A G	A G	A A	A A	A G	A G	A G	A A	A A	A G	A A	A A	A G	A A	A G	A G	A A	A G	A A	A A
1	GGaluGA004799	10414751	A G	G G	A G	G G	G G	G G	G G	G G	G G	A G	G G	A G	A A	A A	G G	G G	A G	G G	G G	A G	G G	A G	G G	G G	A G	A G	A G	A G	A G	G G	G G	A G	A G	A G	G G	G G	A G	G G	G G	A G	G G	A G	A G	G G	A G	A G	G G
1	Gga_rs13834230	10460018	0 0	A G	A G	G G	G G	G G	A G	G G	A G	A A	G G	A G	A A	A A	G G	G G	A G	G G	A G	A G	G G	A G	G G	G G	A G	A G	A G	A A	A G	A G	G G	A G	A G	A G	G G	A G	A G	A G	A G	A G	G G	A A	A G	G G	A G	A G	G G
1	Gga_rs13834205	10500987	A G	A G	A A	A A	A A	A A	A G	A A	A G	A A	A A	A A	A G	A G	A A	A A	A A	A A	A G	A A	A A	A A	A A	A A	A A	A A	A A	A G	A A	A A	A A	A A	A A	A A	A A	A G	A A	A G	A G	A A	A A	A G	A A	A A	A A	A G	A A
1	Gga_rs13834191	10543807	A A	A C	A C	C C	C C	C C	A C	C C	A C	A A	C C	A C	A C	A C	C C	A C	A C	A C	A C	A C	C C	A C	C C	A C	A C	A C	A C	A A	A C	A C	C C	A A	A A	A C	C C	A C	A C	A C	A C	A C	C C	A A	A C	A C	A C	C C	C C
1	GGaluGA004838	10634047	A G	A A	A G	A A	A A	A A	A A	A A	A A	A G	A A	A G	A G	A G	A A	A A	A G	A A	A A	A G	A A	A G	A A	A A	A G	A G	A G	A G	A G	A A	A A	A G	A G	A G	A A	A A	A G	A A	A A	A G	A A	A G	A G	A A	A G	A A	A A
1	Gga_rs15203102	10689946	A C	A A	A C	A A	A A	A A	A A	A A	A A	A C	A A	A C	C C	C C	A A	A C	A C	A C	A A	A C	A A	A C	A A	A C	A C	A C	A C	A C	A C	A A	A A	C C	C C	A C	A A	A A	A C	A A	A A	A C	A A	A C	A C	A C	A C	A C	A A
1	Gga_rs14797001	10746009	A G	A A	A G	A A	A A	A A	A A	A A	A A	G G	A A	A G	G G	G G	A A	A G	A G	A G	A A	A G	A A	A G	A A	A G	A G	A G	A G	A G	A G	A G	A A	G G	G G	A G	A A	A A	A G	A A	A A	A G	A A	A G	A G	A G	A G	A G	A A
1	Gga_rs13834125	10762279	A G	G G	A G	G G	G G	G G	G G	G G	G G	A A	G G	A G	A A	A A	G G	A G	A G	A G	G G	A G	G G	A G	G G	A G	A G	A G	A G	A G	A G	A G	G G	A A	A A	A G	G G	G G	A G	G G	G G	A G	G G	A G	A G	A G	A G	A G	G G
1	Gga_rs15203045	10794165	A A	A A	A A	A A	A A	A A	A A	A A	A A	A A	A A	A A	A A	A A	A A	A G	A A	A G	A A	A A	A A	A A	A A	A G	A A	A A	A A	A A	A A	A A	A A	A G	A G	A A	A A	A A	A A	A A	A A	A A	A A	A A	A A	A G	A A	A A	A A
1	GGaluGA004874	10904488	G G	G G	G G	G G	G G	G G	G G	G G	G G	G G	G G	G G	A G	A G	G G	A G	G G	A G	G G	G G	G G	G G	G G	A G	G G	G G	G G	G G	G G	G G	G G	A G	A G	G G	G G	G G	G G	G G	G G	G G	G G	G G	G G	A G	G G	A G	G G
1	Gga_rs13834079	10930622	A G	A A	A G	0 0	A A	A A	A A	A A	A A	A G	A A	A G	G G	G G	A A	A G	A G	A G	A A	A G	0 0	A G	A A	A G	A G	A G	A G	A G	A G	A A	A A	G G	G G	A G	A A	A A	A G	A A	A A	A G	A A	A G	A G	A G	A G	A G	A A
1	GGaluGA004891	10975292	G G	A G	A G	0 0	A A	A A	A G	A A	A G	G G	A A	A G	G G	G G	A A	A G	A G	A G	A G	A G	A A	A G	A A	A G	A G	A G	A G	G G	A G	A G	A A	G G	G G	A G	A A	A G	A G	A G	A G	A G	A A	G G	A G	A G	A G	A G	A A
1	Gga_rs15202932	10978471	G G	G G	G G	G G	G G	G G	G G	G G	G G	A G	G G	G G	A G	A G	G G	A G	G G	A G	G G	G G	G G	G G	G G	A G	G G	G G	G G	G G	G G	A G	G G	A G	A G	G G	G G	G G	G G	G G	G G	G G	G G	G G	G G	A G	G G	A G	G G
1	Gga_rs15202849	11014866	A A	A A	A A	A A	A A	A A	A A	A A	A A	A G	A A	A A	A G	A G	A A	A G	A A	A G	A A	A A	A A	A A	A A	A G	A A	A A	A A	A A	A A	A G	A A	A G	A G	A A	A A	A A	A A	A A	A A	A A	A A	A A	A A	A G	A A	A G	A A
1	GGaluGA004913	11084794	A G	A G	G G	G G	G G	G G	A G	G G	A G	G G	G G	G G	G G	G G	G G	G G	G G	G G	A G	G G	G G	G G	G G	G G	G G	G G	G G	A G	G G	G G	G G	G G	G G	G G	G G	A G	G G	A G	A G	G G	G G	A G	G G	G G	G G	G G	G G
1	GGaluGA004916	11130154	A A	A G	A G	G G	G G	G G	A G	G G	A G	A G	G G	A G	A A	A A	G G	A G	A G	A G	A G	A G	G G	A G	G G	A G	A G	A G	A G	A A	A G	G G	G G	A A	A A	A G	G G	A G	A G	A G	A G	A G	G G	A A	A G	A G	A G	A G	G G
1	Gga_rs13833945	11141313	A A	A G	A G	G G	G G	G G	A G	G G	A G	A G	G G	A G	A G	A G	G G	A G	A G	A G	A G	A G	G G	A G	G G	A G	A G	A G	A G	A A	A G	G G	G G	A A	A A	A G	G G	A G	A G	A G	A G	A G	G G	A A	A G	A G	A G	G G	G G
1	Gga_rs13833917	11173577	A G	A G	G G	G G	G G	G G	A G	G G	A G	G G	G G	G G	G G	G G	G G	G G	G G	G G	A G	G G	G G	G G	G G	G G	G G	G G	G G	A G	G G	G G	G G	G G	G G	G G	G G	A G	G G	A G	A G	G G	G G	A G	G G	G G	G G	G G	G G
1	Gga_rs14796846	11199007	A G	A G	G G	G G	G G	G G	A G	G G	A G	G G	G G	G G	G G	G G	G G	G G	G G	G G	A G	G G	G G	G G	G G	G G	G G	G G	G G	A G	G G	G G	G G	G G	G G	G G	G G	A G	G G	A G	A G	G G	G G	A G	G G	G G	G G	G G	G G
1	Gga_rs13833880	11212449	A G	A A	A G	A A	A A	A A	A A	A A	A A	A G	A A	A G	G G	G G	A A	A A	A G	A A	A A	A G	A A	A G	A A	A A	A G	A G	A G	A G	A G	A A	A A	A G	A G	A G	A A	A A	A G	A A	A A	A G	A A	A G	A G	A A	A G	A G	A A
1	GGaluGA004928	11246803	A G	G G	A G	G G	G G	G G	G G	G G	G G	A G	G G	A G	A G	A G	G G	G G	A G	G G	G G	A G	G G	A G	G G	G G	A G	A G	A G	A G	A G	G G	G G	A G	A G	A G	G G	G G	A G	G G	G G	A G	G G	A G	A G	G G	A G	G G	G G
1	Gga_rs14796820	11255905	G G	A G	A G	A A	A A	A A	A G	A A	A G	G G	A A	A G	A G	A G	A A	A A	A G	A A	A G	A G	A A	A G	A A	A A	A G	A G	A G	G G	A G	A G	A A	A G	A G	A G	A A	A G	A G	A G	A G	A G	A A	G G	A G	A A	A G	A A	A A
1	Gga_rs13715018	11301215	A G	G G	A G	G G	G G	G G	G G	G G	G G	A A	G G	A G	A A	A A	G G	A G	A G	A G	G G	A G	G G	A G	G G	A G	A G	A G	A G	A G	A G	A G	G G	A A	A A	A G	G G	G G	A G	G G	G G	A G	G G	A G	A G	A G	A G	A G	G G
1	GGaluGA004943	11330930	A G	A A	A G	A A	A A	A A	A A	A A	A A	G G	A A	A G	G G	G G	A A	A G	A G	A G	A A	A G	A A	A G	A A	A G	A G	A G	A G	A G	A G	A G	A A	G G	G G	A G	A A	A A	A G	A A	A A	A G	A A	A G	A G	A G	A G	A G	A A
1	GGaluGA004949	11382145	A A	A A	A A	A A	A A	A A	A A	A A	A A	A A	A A	A A	A C	A C	A A	A C	A A	A C	A A	A A	A A	A A	0 0	A C	A A	A A	A A	A A	A A	A A	A A	A C	A C	A A	A A	A A	A A	A A	A A	A A	A A	A A	A A	A C	A A	A C	A A
1	Gga_rs13833802	11419510	A G	A A	A G	A A	A A	A A	A A	A A	A A	A G	A A	A G	G G	G G	A A	A A	A G	A A	A A	A G	A A	A G	A A	A A	A G	G G	A G	A G	A G	A A	A A	A G	A G	A G	A A	A A	A G	A A	A A	A G	A A	A G	A G	A A	A G	A G	A A
1	GGaluGA004956	11456848	A A	A A	A A	A A	A A	A A	A A	A A	A A	A A	A A	A A	A A	A A	A A	A G	A A	A G	A A	A A	A A	A A	A A	A G	A A	A A	A A	A A	A A	A A	A A	A G	A G	A A	A A	A A	A A	A A	A A	A A	A A	A A	A A	A G	A A	A A	A A
1	Gga_rs13833789	11487507	A A	A A	A A	A A	A A	A A	A A	A A	A A	A A	A A	A A	A G	A G	A A	A A	A A	A A	A A	A A	A A	A A	A A	A A	A A	A A	A A	A A	A A	A A	A A	A A	A A	A A	A A	A A	A A	A A	A A	A A	A A	A A	A A	A A	A A	A G	A A
1	Gga_rs14796765	11510866	A A	A A	A A	A A	A A	A A	A A	A A	A A	A A	A A	A A	A G	A G	A A	A G	A A	A G	A A	A A	A A	A A	A A	A G	A A	A A	A A	A A	A A	A A	A A	A G	A G	A A	A A	A A	A A	A A	A A	A A	A A	A A	A A	A G	A A	A G	A A
1	GGaluGA004957	11523342	A G	A A	A G	A A	A A	A A	A A	A A	A A	G G	A A	A G	G G	G G	A A	A A	A G	A A	A A	A G	A A	A G	A A	A A	A G	G G	A G	A G	A G	A G	A A	A G	A G	A G	A A	A A	A G	A A	A A	A G	A A	A G	A G	A A	A G	A G	A A
1	Gga_rs13714994	11541863	A G	G G	A G	G G	G G	G G	G G	G G	G G	A A	G G	A G	A A	A A	G G	G G	A G	G G	G G	A G	G G	A G	G G	G G	A G	A A	A G	A G	A G	A G	G G	A G	A G	A G	G G	G G	A G	G G	G G	A G	G G	A G	A G	G G	A G	A G	G G
1	GGaluGA004962	11569597	A A	A A	A A	A A	A A	A A	A A	A A	A A	A A	A A	A A	A G	A G	A A	A A	A A	A A	A A	A A	A A	A A	A A	A A	A A	A A	A A	A A	A A	A A	A A	A A	A A	A A	A A	A A	A A	A A	A A	A A	A A	A A	A A	A A	A A	A G	A A
1	Gga_rs13833760	11594292	A G	G G	A G	G G	G G	G G	G G	G G	G G	A A	G G	A G	A A	A A	G G	G G	A G	G G	G G	A G	G G	A G	G G	G G	A G	A A	A G	A G	A G	A G	G G	A G	A G	A G	G G	G G	A G	G G	G G	A G	G G	A G	A G	G G	A G	A G	G G
1	Gga_rs13833725	11616965	G G	G G	G G	G G	G G	G G	G G	G G	G G	A G	G G	G G	A G	A G	G G	A G	G G	A G	G G	G G	G G	G G	G G	A G	G G	G G	G G	G G	G G	A G	G G	A G	A G	G G	G G	G G	G G	G G	G G	G G	G G	G G	G G	A G	G G	A G	G G
1	Gga_rs13833691	11652512	A G	G G	A G	G G	G G	G G	G G	G G	G G	A G	G G	A G	A G	A G	G G	G G	A G	G G	G G	A G	G G	A G	G G	G G	A G	A A	A G	A G	A G	G G	G G	A G	A G	A G	G G	G G	A G	G G	G G	A G	G G	A G	A G	G G	A G	G G	G G
1	Gga_rs16058547	11661981	A G	A A	A G	A A	A A	A A	A A	A A	A A	G G	A A	A G	G G	G G	A A	A G	A G	A G	A A	A G	A A	A G	A A	A G	A G	G G	A G	A G	A G	A G	A A	G G	G G	A G	A A	A A	A G	A A	A A	A G	A A	A G	A G	A G	A G	A G	A A
1	Gga_rs14796720	11741349	A G	G G	A G	G G	G G	G G	G G	G G	G G	A A	G G	A G	A G	A G	G G	A G	A G	A G	G G	A G	G G	A G	G G	A G	A G	A A	A G	A G	A G	A G	G G	A A	A A	A G	G G	G G	A G	G G	G G	A G	G G	A G	A G	A G	A G	G G	G G
1	Gga_rs13833672	11741975	A G	A A	A G	A A	A A	A A	A A	A A	A A	G G	A A	A G	G G	G G	A A	A G	A G	A G	A A	A G	A A	A G	A A	A G	A G	G G	A G	A G	A G	A G	A A	G G	G G	A G	A A	A A	A G	A A	A A	A G	A A	A G	A G	A G	A G	A G	A A
1	Gga_rs15202343	11783668	A C	C C	A C	C C	C C	C C	C C	C C	C C	A A	C C	A C	A C	A C	C C	A C	A C	A C	C C	A C	C C	A C	C C	A C	A C	A A	A C	A C	A C	A C	C C	A A	A A	A C	C C	C C	A C	C C	C C	A C	C C	A C	A C	A C	A C	C C	C C
1	Gga_rs15202322	11800007	A A	A A	A A	A A	A A	A A	A A	A A	A A	A G	A A	A A	A G	A G	A A	A G	A A	A G	A A	A A	A A	A A	A A	A G	A A	A A	A A	A A	A A	A G	A A	A G	A G	A A	A A	A A	A A	A A	A A	A A	A A	A A	A A	A G	A A	A G	A A
1	Gga_rs13714976	11830018	A G	G G	A G	G G	G G	G G	G G	G G	G G	A A	G G	A G	A G	A G	G G	A G	A G	A G	G G	A G	G G	A G	G G	A G	A G	A A	A G	A G	A G	A G	G G	A A	A A	A G	G G	G G	A G	G G	G G	A G	G G	A G	A G	A G	A G	G G	G G
1	Gga_rs15202242	11888945	G G	G G	G G	G G	G G	G G	G G	G G	G G	G G	G G	G G	G G	G G	G G	A G	G G	A G	G G	G G	G G	G G	G G	A G	G G	G G	G G	G G	G G	G G	G G	A G	A G	G G	G G	G G	G G	G G	G G	G G	G G	G G	G G	A G	G G	G G	G G
1	GGaluGA005001	11902085	A G	A A	A G	0 0	A A	A A	A A	A A	A A	G G	A A	A G	G G	G G	A A	A G	A G	A G	A A	A G	A A	A G	A A	A G	A G	G G	A G	A G	A G	A G	A A	G G	G G	A G	A A	A A	A G	A A	A A	A G	A A	A G	A G	A G	A G	A G	A A
1	Gga_rs13833588	11928944	A G	G G	A G	G G	G G	G G	G G	G G	G G	A A	G G	A G	A A	A A	G G	A G	A G	A G	G G	A G	G G	A G	G G	A G	A G	A A	A G	A G	A G	A G	G G	A A	A A	A G	G G	G G	A G	G G	G G	A G	G G	A G	A G	A G	A G	A G	G G
1	Gga_rs15202191	11946602	A G	G G	A G	G G	G G	G G	G G	G G	G G	A A	G G	A G	A A	A A	G G	A G	A G	A G	G G	A G	G G	A G	G G	A G	A G	A A	A G	A G	A G	A G	G G	A A	A A	A G	G G	G G	A G	G G	G G	A G	G G	A G	A G	A G	A G	A G	G G
1	Gga_rs13833546	12012343	A A	A C	A C	C C	C C	C C	A C	C C	A C	A A	C C	A C	A A	A A	C C	A C	A C	A C	A C	A C	C C	A C	C C	A C	A C	A A	A C	A A	A C	A C	C C	A A	A A	A C	C C	A C	A C	A C	A C	A C	C C	A A	A C	A C	A C	A C	C C
1	Gga_rs13833530	12052030	0 0	A C	A C	A A	A A	A A	A C	A A	A C	A C	A A	A C	C C	C C	A A	A C	A C	A C	A C	A C	A A	A C	A A	A C	A C	C C	A C	C C	A C	A A	A A	C C	C C	A C	A A	A C	A C	A C	A C	A C	A A	C C	A C	A C	A C	A C	A A
1	Gga_rs15202108	12084602	A G	G G	A G	G G	G G	G G	G G	G G	G G	A G	G G	A G	A G	A G	G G	A G	A G	A G	G G	A G	G G	A G	G G	A G	A G	A A	A G	A G	A G	G G	G G	A A	A A	A G	G G	G G	A G	G G	G G	A G	G G	A G	A G	A G	A G	G G	G G
1	GGaluGA005036	12103932	A A	A A	A A	A A	A A	A A	A A	A A	A A	A G	A A	A A	A G	A G	A A	A G	A A	A G	A A	A A	A A	A A	A A	A G	A A	A A	A A	A A	A A	A G	A A	A G	A G	A A	A A	A A	A A	A A	A A	A A	A A	A A	A A	A G	A A	A G	A A
1	Gga_rs13833482	12170695	A G	G G	A G	G G	G G	G G	G G	G G	G G	A A	G G	A G	A A	A A	G G	A G	A G	A G	G G	A G	G G	A G	G G	A G	A G	A A	A G	A G	A G	A G	G G	A A	A A	A G	G G	G G	A G	G G	G G	A G	G G	A G	A G	A G	A G	A G	G G
1	GGaluGA005052	12189693	A A	A A	A A	A A	A A	A A	A A	A A	A A	A C	A A	A A	A C	A C	A A	A C	A C	A C	A A	A A	A A	A C	A A	A C	A C	A C	A A	A A	A C	A C	A A	A C	A C	A A	A A	A A	A A	A A	A A	A C	A A	A A	A C	A C	A A	A C	A A
1	Gga_rs13833472	12194724	A A	A A	A A	A A	A A	A A	A A	A A	A A	A G	A A	A A	A G	A G	A A	A G	A G	A G	A A	A A	A A	A G	A A	A G	A G	A G	A A	A A	A G	A G	A A	A G	A G	A A	A A	A A	A A	A A	A A	A G	A A	A A	A G	A G	A A	A G	A A
1	Gga_rs13833453	12212859	A A	A A	A A	A A	A A	A A	A A	A A	A A	A A	A A	A A	A A	A A	A A	A A	A G	A A	A A	A A	A A	A G	A A	A A	A G	A G	A A	A A	A G	A A	A A	A A	A A	A A	A A	A A	A A	A A	A A	A G	A A	A A	A G	A A	A A	A A	A A
1	Gga_rs13833395	12252170	G G	A G	A G	A A	A A	A A	A G	A A	A G	G G	A A	A G	G G	G G	A A	A G	A A	A G	A G	A G	A A	A A	A A	A G	A A	A G	A G	G G	A A	A G	A A	G G	G G	A G	A A	A G	A G	A G	A G	A A	A A	G G	A A	A G	A G	A G	A A
1	Gga_rs13833386	12302872	C C	A C	A C	A A	A A	A A	A C	A A	A C	A C	A A	A C	C C	C C	A A	A C	A A	A C	A C	A C	A A	A A	A A	A C	A A	A C	A C	C C	A A	A A	A A	C C	C C	A C	A A	A C	A C	A C	A C	A A	A A	C C	A A	A C	A C	A C	A A
1	Gga_rs13833345	12322912	A A	A A	A A	A A	A A	A A	A A	A A	A A	A A	A A	A A	A A	A A	A A	A G	A A	A G	A A	A A	A A	A A	0 0	A G	A A	A A	A A	A A	A A	A A	A A	A G	A G	A A	A A	A A	A A	A A	A A	A A	A A	A A	A A	A G	A A	A A	A A
1	Gga_rs13833337	12328332	G G	A G	A G	A A	A A	A A	A G	A A	A G	A G	A A	A G	G G	G G	A A	A G	A A	A G	A G	A G	A A	A A	A A	A G	A A	A G	A G	G G	A A	A A	A A	G G	G G	A G	A A	A G	A G	A G	A G	A A	A A	G G	A A	A G	A G	A G	A A
1	Gga_rs13833316	12392490	A G	A A	A G	A A	A A	A A	A A	A A	A A	A G	A A	A G	G G	G G	A A	A G	A A	A G	A A	A G	A A	A A	A A	A G	A A	A G	A G	A G	A A	A A	A A	G G	G G	A G	A A	A A	A G	A A	A A	A A	A A	A G	A A	A G	A G	A G	A A
1	Gga_rs13833309	12397517	A G	A A	A G	A A	A A	A A	A A	A A	A A	A G	A A	A G	G G	G G	A A	A G	A A	A G	A A	A G	A A	A A	A A	A G	A A	A G	A G	A G	A A	A A	A A	G G	G G	A G	A A	A A	A G	A A	A A	A A	A A	A G	A A	A G	A G	A G	A A
1	GGaluGA005084	12425538	A G	G G	A G	G G	G G	G G	G G	G G	G G	A A	G G	A G	A A	A A	G G	A G	G G	A G	G G	A G	G G	G G	G G	A G	G G	A G	A G	A G	G G	A G	G G	A A	A A	A G	G G	G G	A G	G G	G G	G G	G G	A G	G G	A G	A G	A G	G G
1	Gga_rs13833287	12436243	A G	G G	A G	G G	G G	G G	G G	G G	G G	A A	G G	A G	A A	A A	G G	A G	G G	A G	G G	A G	G G	G G	G G	A G	G G	A G	A G	A G	G G	A G	G G	A A	A A	A G	G G	G G	A G	G G	G G	G G	G G	A G	G G	A G	A G	A G	G G
1	GGaluGA005092	12494418	A A	A A	A A	A A	A A	A A	A A	A A	A A	A G	A A	A A	A G	A G	A A	A G	A A	A A	A A	A A	A A	A A	A A	A A	A A	A A	A A	A A	A A	A G	A A	A A	A A	A A	A A	A A	A A	A A	A A	A G	A A	A A	A A	A A	A A	A G	A A
1	Gga_rs13833251	12506139	A A	A G	A G	G G	G G	G G	A G	G G	A G	A G	G G	A G	A G	A G	G G	A G	G G	A G	A G	A G	G G	G G	G G	A G	G G	A G	A G	A A	G G	G G	G G	A A	A A	A G	G G	A G	A G	A G	A G	G G	G G	A A	G G	A G	A G	G G	G G
1	Gga_rs13714893	12546062	0 0	A G	A G	G G	G G	G G	A G	G G	A G	A A	G G	A G	A A	A A	G G	A A	G G	A G	A G	A G	G G	G G	G G	A G	G G	A G	A G	A A	G G	A G	G G	A A	A A	A G	G G	A G	A G	A G	A G	A G	G G	A A	G G	A G	A G	A G	G G
1	Gga_rs13833207	12564152	A A	A G	A G	G G	G G	G G	A G	G G	A G	A A	G G	A G	A A	A A	G G	A A	G G	A G	A G	A G	G G	G G	G G	A G	G G	A G	A G	A A	G G	A G	G G	A A	A A	A G	G G	A G	A G	A G	A G	A G	G G	A A	G G	A G	A G	A G	G G
1	GGaluGA005119	12619938	G G	A G	A G	A A	A A	A A	A G	A A	A G	A G	A A	A G	G G	G G	A A	G G	A G	A G	A G	A G	A A	A G	A A	A G	A G	G G	A G	G G	A G	A A	A A	G G	G G	A G	A A	A G	A G	A G	A G	G G	A A	G G	A G	A G	A G	A G	A A
1	GGaluGA005125	12640533	A G	A G	A A	A A	A A	A A	A G	A A	A G	A A	A A	A A	A A	A A	A A	A G	A A	A G	A G	A A	A A	A A	0 0	A G	A A	A A	A A	A G	A A	A A	A A	A G	A G	A A	A A	A G	A A	A G	A G	A A	A A	A G	A A	A G	A A	A A	A A
1	Gga_rs15201389	12672757	C C	A C	A C	A A	A A	A A	A C	A A	A C	A C	A A	A C	C C	C C	A A	C C	A C	A C	A C	A C	A A	A C	A A	A C	A C	C C	A C	C C	A C	A A	A A	C C	C C	A C	A A	A C	A C	A C	A C	C C	A A	C C	A C	A C	A C	A C	A A
1	GGaluGA005147	12690195	G G	G G	G G	G G	G G	G G	G G	G G	G G	G G	G G	G G	A G	A G	G G	A G	A G	G G	G G	G G	G G	A G	G G	G G	A G	A G	G G	G G	A G	G G	G G	G G	G G	G G	G G	G G	G G	G G	G G	A A	G G	G G	A G	G G	G G	A G	G G
1	Gga_rs13833148	12696284	A C	A C	A A	A A	A A	A A	A C	A A	A C	A C	A A	A A	A C	A C	A A	C C	A C	A C	A C	A A	A A	A C	A A	A C	A C	A C	A A	A C	A C	A C	A A	A C	A C	A A	A A	A C	A A	A C	A C	C C	A A	A C	A C	A C	A A	A C	A A
1	Gga_rs15201239	12736077	A A	A G	A G	G G	G G	G G	A G	G G	A G	A G	G G	A G	A A	A A	G G	A A	A G	A G	A G	A G	G G	A G	G G	A G	A G	A A	A G	A A	A G	G G	G G	A A	A A	A G	G G	A G	A G	A G	A G	A A	G G	A A	A G	A G	A G	A G	G G
1	Gga_rs13832996	12790600	G G	A G	A G	A A	A A	A A	A G	A A	A G	G G	A A	A G	G G	G G	A A	A G	A A	A G	A G	A G	A A	A A	A A	A G	A A	A G	A G	G G	A A	A G	A A	G G	G G	A G	A A	A G	A G	A G	A G	A A	A A	G G	A A	A G	A G	A G	A A
1	Gga_rs13832954	12801391	A G	A A	A G	0 0	A A	A A	A A	A A	A A	G G	A A	A G	G G	G G	A A	A A	A A	A A	A A	A G	A A	A A	A A	A A	A A	A G	A G	A G	A A	A G	A A	A G	A G	A G	A A	A A	A G	A A	A A	A A	A A	A G	A A	A A	A G	A G	A A
1	Gga_rs13832915	12840059	0 0	A G	A G	G G	G G	G G	A G	G G	A G	A A	G G	A G	A G	A G	G G	A G	G G	A G	A G	A G	G G	G G	G G	A G	G G	A G	A G	A A	G G	A G	G G	A A	A A	A G	G G	A G	A G	A G	A G	G G	G G	A A	G G	A G	A G	G G	G G
1	GGaluGA005185	12854486	A C	A A	A C	A A	A A	A A	A A	A A	A A	C C	A A	A C	C C	C C	A A	A C	A C	A A	A A	A C	A A	A C	A A	A A	A C	C C	A C	A C	A C	A C	A A	A C	A C	A C	A A	A A	A C	A A	A A	C C	A A	A C	A C	A A	A C	A C	A A
1	GGaluGA005192	12866012	G G	G G	G G	G G	G G	G G	G G	G G	G G	G G	G G	G G	G G	G G	G G	A G	A G	G G	G G	G G	G G	A G	G G	G G	A G	A G	G G	G G	A G	G G	G G	G G	G G	G G	G G	G G	G G	G G	G G	A A	G G	G G	A G	G G	G G	G G	G G
1	Gga_rs15200910	12900656	A A	A A	A A	A A	A A	A A	A A	A A	A A	A G	A A	A A	A A	A A	A A	A G	A G	A A	A A	A A	A A	A G	A A	A A	A G	A G	A A	A A	A G	A G	A A	A A	A A	A A	A A	A A	A A	A A	A A	G G	A A	A A	A G	A A	A A	A A	A A
1	Gga_rs13832849	12922880	A G	A G	A A	A A	A A	A A	A G	A A	A G	A G	A A	A A	A G	A G	A A	G G	A G	A G	A G	A A	A A	A G	A A	A G	A G	A G	A A	A G	A G	A G	A A	A G	A G	A A	A A	A G	A A	A G	A G	G G	A A	A G	A G	A G	A A	A G	A A
1	Gga_rs13832837	12933613	G G	A G	A G	A A	A A	A A	A G	A A	A G	A G	A A	A G	G G	G G	A A	G G	A G	A G	A G	A G	A A	A G	A A	A G	A G	G G	A G	G G	A G	A A	A A	G G	G G	A G	A A	A G	A G	A G	A G	G G	A A	G G	A G	A G	A G	A G	A A
1	Gga_rs13714813	12952352	A C	A C	C C	C C	C C	C C	A C	C C	A C	C C	C C	C C	A C	A C	C C	A A	A C	A C	A C	C C	C C	A C	C C	A C	A C	A C	C C	A C	A C	C C	C C	A C	A C	C C	C C	A C	C C	A C	A C	A A	C C	A C	A C	A C	C C	A C	C C
1	GGaluGA005218	12987405	A G	A A	A G	A A	A A	A A	A A	A A	A A	G G	A A	A G	A G	A G	A A	A G	A G	A A	A A	A G	A A	A G	A A	A A	A G	G G	A G	A G	A G	A G	A A	A G	A G	A G	A A	A A	A G	A A	A A	G G	A A	A G	A G	A A	A G	A A	A A
1	GGaluGA005225	13001679	G G	G G	G G	G G	G G	G G	G G	G G	G G	G G	G G	G G	G G	G G	G G	A G	A G	G G	G G	G G	G G	A G	G G	G G	A G	A G	G G	G G	A G	G G	G G	G G	G G	G G	G G	G G	G G	G G	G G	A A	G G	G G	A G	G G	G G	G G	G G
1	Gga_rs13832764	13032992	A A	A A	A A	A A	A A	A A	A A	A A	A A	A A	A A	A A	A A	A A	A A	A G	A G	A A	A A	A A	A A	A G	A A	A A	A G	A G	A A	A A	A G	A A	A A	A A	A A	A A	A A	A A	A A	A A	A A	G G	A A	A A	A G	A A	A A	A A	A A
1	GGaluGA005241	13034535	G G	G G	G G	G G	G G	G G	G G	G G	G G	G G	G G	G G	G G	G G	G G	G G	A G	G G	G G	G G	G G	A G	G G	G G	A G	A G	G G	G G	A G	G G	G G	G G	G G	G G	G G	G G	G G	G G	G G	A G	G G	G G	A G	G G	G G	G G	G G
1	GGaluGA005262	13095907	A A	A G	A G	G G	G G	G G	A G	G G	A G	A A	G G	A G	A A	A A	G G	A A	G G	A G	A G	A G	G G	G G	G G	A G	G G	A G	A G	A A	G G	A G	G G	A A	A A	A G	G G	A G	A G	A G	A G	A G	G G	A A	G G	A G	A G	A G	G G
1	GGaluGA005274	13138700	G G	G G	A G	G G	G G	G G	G G	G G	G G	G G	G G	A G	G G	G G	G G	A G	A G	G G	G G	G G	G G	A G	G G	G G	A G	A G	G G	A G	A G	G G	G G	G G	G G	A G	G G	G G	G G	G G	G G	A A	G G	A G	A G	G G	G G	G G	G G
1	Gga_rs15200439	13158546	0 0	A G	G G	G G	G G	G G	A G	G G	A G	A A	G G	G G	A A	A A	G G	A G	G G	A G	A G	A G	G G	G G	G G	A G	G G	A G	A G	A G	G G	A G	G G	A A	A A	G G	G G	A G	A G	A G	A G	G G	G G	A G	G G	A G	A A	A G	G G
1	Gga_rs13832558	13203606	C C	A C	A C	A A	A C	A C	A C	A A	A C	C C	A C	C C	C C	C C	A A	A C	C C	A C	A C	A C	A A	A C	A A	A C	A C	C C	A C	C C	A C	A C	A A	C C	C C	A C	A A	A C	A C	A C	A C	A C	A A	C C	A C	A C	C C	A C	A A
1	GGaluGA005293	13216923	G G	G G	A G	G G	G G	G G	G G	G G	G G	G G	G G	A G	G G	G G	G G	G G	A G	G G	G G	G G	G G	A G	G G	G G	A G	A G	G G	A G	A G	G G	G G	G G	G G	A G	G G	G G	G G	G G	G G	A G	G G	A G	A G	G G	G G	G G	G G
1	Gga_rs13832501	13237335	A G	G G	A G	G G	G G	G G	G G	G G	G G	A A	G G	A G	A G	A G	G G	G G	A A	G G	G G	A G	G G	A G	G G	G G	A G	A A	A G	A G	A G	A G	G G	A G	A G	A G	G G	G G	A G	G G	G G	A G	G G	A G	A G	G G	A G	G G	G G
1	Gga_rs13832477	13254517	A A	A G	A G	G G	A G	A G	A G	G G	A G	A A	A G	A A	A A	A A	G G	A G	A A	A G	A G	A G	G G	A G	G G	A G	A G	A A	A G	A A	A G	A G	G G	A A	A A	A G	G G	A G	A G	A G	A G	A G	G G	A A	A G	A G	A A	A G	G G
1	Gga_rs13832441	13282184	A A	A C	C C	C C	A C	A C	A C	C C	A C	A A	A C	A C	A A	A A	C C	A C	A C	A C	A C	A C	C C	C C	C C	A C	C C	A C	A C	A C	C C	A C	C C	A A	A A	C C	C C	A C	A C	A C	A C	C C	C C	A C	C C	A C	A A	A C	C C
1	Gga_rs14795706	13307332	0 0	A G	G G	G G	A G	A G	A G	G G	A G	A A	A G	A G	A A	A A	G G	A G	A G	A G	A G	A G	G G	G G	G G	A G	G G	A G	A G	A G	G G	A G	G G	A A	A A	G G	G G	A G	A G	A G	A G	G G	G G	A G	G G	A G	A A	A G	G G
1	Gga_rs13714696	13356781	A G	A G	A G	G G	G G	G G	A G	G G	A G	A G	G G	A G	A G	A G	G G	A G	A G	A G	A G	G G	G G	A G	G G	A G	A G	A G	G G	A A	A G	A G	G G	A G	A G	A G	G G	A G	G G	A G	A G	A G	G G	A A	A G	A G	A G	A G	G G
1	Gga_rs13714670	13376959	G G	G G	A G	G G	A G	A G	G G	G G	G G	G G	A A	A A	G G	G G	G G	G G	A G	G G	A G	G G	G G	A G	G G	G G	A G	A G	A G	A G	A G	G G	A G	G G	G G	A G	G G	G G	G G	A G	G G	A G	G G	A G	A G	G G	G G	G G	A G
1	Gga_rs13832327	13399084	A G	A G	A G	G G	A G	A G	A G	G G	A G	G G	A A	A A	A G	A G	G G	A G	A G	A G	A A	G G	G G	A G	G G	A G	A G	A G	A G	A A	A G	G G	A G	A G	A G	A G	G G	A G	G G	A A	A G	A G	G G	A A	A G	A G	A G	A G	A G
1	Gga_rs13832293	13424554	A G	A G	A G	G G	G G	G G	A G	G G	A G	G G	A G	A G	A G	A G	G G	A G	A G	A G	A A	G G	G G	A G	G G	A G	A G	A G	A G	A A	A G	G G	A G	A G	A G	A G	G G	A G	G G	A A	A G	A G	G G	A A	A G	A G	A G	A G	A G
1	GGaluGA005373	13452141	A A	A G	A G	G G	A G	A G	A G	G G	A G	A A	A A	A A	A A	A A	G G	A G	A A	A G	A A	A G	G G	A G	G G	A G	A G	A A	A A	A A	A G	A G	A G	A A	A A	A G	G G	A G	A G	A A	A G	A G	G G	A A	A G	A G	A A	A G	A G
1	Gga_rs13832237	13471455	A G	A G	A G	A A	A A	A A	A G	A A	A G	A A	A G	A G	A G	A G	A A	A G	A G	A G	G G	A A	A A	A G	A A	A G	A G	A G	A G	G G	A G	A A	A G	A G	A G	A G	A A	A G	A A	G G	A G	A G	A A	G G	A G	A G	A G	A G	A G
1	Gga_rs13832235	13477909	A A	A G	A G	G G	G G	G G	A G	G G	A G	A A	A G	A G	A A	A A	G G	A G	A A	A G	A A	A G	G G	A G	G G	A G	A G	A A	A A	A A	A G	A G	A G	A A	A A	A G	G G	A G	A G	A A	A G	A G	G G	A A	A G	A G	A A	A G	A G
1	GGaluGA005408	13530599	A G	G G	G G	G G	G G	G G	G G	G G	G G	A A	G G	G G	A G	A G	G G	G G	A G	G G	G G	A G	G G	G G	G G	G G	G G	A G	A G	G G	G G	A G	G G	A G	A G	G G	G G	G G	A G	G G	G G	G G	G G	G G	G G	G G	A A	G G	G G
1	GGaluGA005415	13551002	A G	G G	A G	G G	G G	G G	G G	G G	G G	A A	G G	A G	A G	A G	G G	G G	A A	G G	G G	A G	G G	A G	G G	G G	A G	A A	A G	A G	A G	A G	G G	A G	A G	A G	G G	G G	A G	G G	G G	A G	G G	A G	A G	G G	A A	G G	G G
1	GGaluGA005428	13566164	A A	A G	G G	G G	G G	G G	A G	G G	A G	A A	A G	G G	A A	A A	G G	A G	A G	A G	A A	A G	G G	G G	G G	A G	G G	A G	A A	A G	G G	A G	A G	A A	A A	G G	G G	A G	A G	A A	A G	G G	G G	A G	G G	A G	A A	A G	A G
1	Gga_rs13832082	13598250	A G	A A	A G	A A	A A	A A	A A	A A	A A	A G	A A	A G	G G	G G	A A	A A	G G	A A	A A	A G	A A	A G	A A	A A	A G	G G	A G	A G	A G	A A	A A	A G	A G	A G	A A	A A	A G	A A	A A	A G	A A	A G	A G	A A	G G	A G	A A
1	GGaluGA005455	13609828	A G	A A	A A	A A	A A	A A	A A	A A	A A	G G	A A	A A	G G	G G	A A	A A	A G	A A	A A	A G	A G	A A	A A	A A	A A	A G	A G	A A	A A	A G	A A	A G	A G	A A	A A	A A	A G	A A	A A	A A	A A	A A	A A	A A	G G	A G	A A
1	GGaluGA005471	13646967	G G	G G	G G	G G	G G	G G	G G	G G	G G	G G	G G	G G	G G	G G	G G	G G	G G	G G	G G	G G	G G	G G	G G	G G	G G	G G	G G	G G	G G	G G	G G	G G	G G	G G	G G	G G	G G	G G	G G	G G	G G	G G	G G	G G	A G	G G	G G
1	GGaluGA005501	13706180	A G	A G	A G	G G	G G	G G	A G	G G	A G	G G	A G	A G	G G	G G	G G	A G	A G	A G	A A	G G	G G	A G	G G	A G	A G	A G	A G	A A	A G	G G	A G	A G	A G	A G	G G	A G	G G	A A	A G	A G	G G	A A	A G	A G	G G	G G	A G
1	Gga_rs13714415	13723692	A C	C C	A C	C C	C C	C C	C C	C C	C C	A A	C C	A C	A C	A C	C C	C C	A A	C C	C C	A C	C C	A C	C C	C C	A C	A A	A C	A C	A C	A C	C C	A C	A C	A C	C C	C C	A C	C C	C C	A C	C C	A C	A C	C C	A A	C C	C C
1	Gga_rs13831826	13743663	A A	A A	A G	A A	A A	A A	A A	A A	A A	A G	A A	A G	A G	A G	A A	A A	A G	A A	A A	A A	A G	A G	A A	A A	A G	A G	A A	A G	A G	A G	A A	A A	A A	A G	A A	A A	A A	A A	A A	A G	A A	A G	A G	A A	A A	A G	A A
1	Gga_rs13831796	13756204	A G	A G	A G	A A	A A	A G	A A	A A	A A	G G	A G	G G	G G	G G	A A	A A	G G	A A	A A	A G	A G	A G	A A	A A	A G	G G	A G	A G	A G	A G	A A	A G	A G	A G	A G	A A	A G	A A	A A	A G	A A	A G	A G	A A	G G	A G	A A
1	Gga_rs13831765	13785255	G G	G G	A G	G G	G G	G G	G G	G G	G G	G G	G G	A G	G G	G G	G G	G G	A G	G G	G G	G G	G G	A G	G G	G G	A G	A G	G G	A G	A G	G G	G G	G G	G G	A G	G G	G G	G G	G G	G G	A G	G G	A G	A G	G G	A G	G G	G G
1	Gga_rs13714382	13815711	A G	A G	G G	G G	G G	A G	A G	A G	A G	G G	A A	A G	G G	G G	G G	A G	G G	A G	A A	G G	G G	G G	G G	A G	G G	G G	A G	A G	G G	G G	A G	A G	A G	G G	A G	A G	G G	A A	A G	G G	G G	A G	G G	A G	A G	G G	A G
1	Gga_rs13831633	13852134	C C	A C	A A	C C	C C	C C	C C	A C	C C	A C	C C	A C	C C	C C	A C	C C	A C	C C	C C	A C	C C	A C	A C	C C	A C	A C	C C	A C	A C	A C	C C	C C	C C	A C	A A	C C	C C	C C	C C	A C	A C	A C	A C	C C	A C	C C	A C
1	Gga_rs13831628	13872241	A A	A A	G G	A A	A A	A G	A A	A A	A A	A A	A G	G G	A A	A A	A G	A A	A A	A A	A A	A G	A A	A A	A G	A A	A A	A A	A A	A G	A A	A A	A A	A A	A A	A G	A A	A A	A A	A A	A A	A A	A G	A G	A A	A A	A A	A A	A G
1	Gga_rs15198958	13877249	G G	G G	A A	G G	G G	A G	G G	A G	G G	A G	A G	A A	G G	G G	A G	G G	G G	G G	G G	A G	G G	G G	A G	G G	G G	G G	G G	A G	G G	A G	G G	G G	G G	A G	A G	G G	G G	G G	G G	G G	A G	A G	G G	G G	A G	G G	A G
1	Gga_rs14794948	13878930	A G	A G	A A	A A	A A	A A	A G	A G	A G	A G	A G	A A	A A	A A	A A	A G	A G	A G	G G	A A	A A	A G	A A	A G	A G	A G	A G	A G	A G	A G	A G	A G	A G	A A	A G	A G	A A	G G	A G	A G	A A	A G	A G	A G	A G	A A	A G
1	GGaluGA005560	13885922	A G	A G	G G	A A	A A	A G	A A	A A	A A	A G	A G	G G	A G	A G	A G	A A	A G	A A	A A	G G	A A	A A	A G	A A	A A	A G	A G	A G	A A	A A	A A	A G	A G	A G	A G	A A	A G	A A	A A	A A	A G	A G	A A	A A	A G	A A	A G
1	Gga_rs13831580	13918337	A G	A G	A A	A A	A A	A A	A A	A A	A A	G G	A A	A A	A G	A G	A A	A A	A G	A A	A A	A G	A A	A A	A A	A A	A A	A G	A G	A A	A A	A G	A A	A G	A G	A A	A G	A A	A G	A A	A A	A A	A A	A A	A A	A A	A G	A A	A A
1	GGaluGA005594	13955231	A G	A G	A A	A A	A A	A A	A G	A A	A G	A A	A G	A A	A A	A A	A A	A G	A A	A G	G G	A A	A A	A A	0 0	A G	A A	A A	A G	A G	A A	A A	A G	A G	A G	0 0	A A	A G	A A	G G	A G	A A	A A	A G	A A	A G	A A	A A	A G
1	Gga_rs10725499	13971074	A A	A A	G G	A A	A A	A G	A A	A A	A A	A A	A G	G G	A G	A G	A G	A A	A G	0 0	A A	A G	A G	A G	A G	A A	A G	A G	A A	A G	A G	A A	A A	A A	A A	A G	A A	A A	A A	A A	A A	A G	A G	A G	A G	A A	A A	A G	A G
1	GGaluGA005604	13984488	G G	A G	A A	G G	G G	A G	G G	G G	G G	A G	A G	A A	A G	A G	A G	G G	A G	G G	G G	A G	A G	A G	A G	G G	A G	A G	G G	A G	A G	A G	G G	G G	G G	A G	A G	G G	G G	G G	G G	A G	A G	A G	A G	G G	G G	A G	A G
1	GGaluGA005629	14021152	A A	A A	A A	G G	G G	A G	A G	A G	A G	A A	A G	A A	A A	A A	A G	G G	A A	G G	A G	A A	A G	A G	A G	G G	A G	A A	A G	A A	A G	A G	G G	A G	A G	A G	A A	A G	A G	A G	A G	A G	A G	A A	A G	G G	A A	A G	A G
1	Gga_rs13831454	14027733	A A	A A	A A	G G	G G	A G	A G	A G	A G	A G	A G	A A	A A	A A	A G	G G	A A	G G	A G	A A	A G	A G	A G	G G	A G	A A	A G	A A	A G	G G	G G	A G	A G	A G	A A	A G	A G	A G	A G	A G	A G	A A	A G	G G	A A	A G	A G
1	Gga_rs13831368	14064203	G G	A G	A G	G G	G G	A G	G G	G G	G G	A G	A G	A G	A G	A G	A G	G G	G G	G G	G G	A G	A G	G G	A G	G G	G G	G G	G G	G G	G G	A G	G G	G G	G G	G G	A G	G G	G G	G G	G G	G G	A G	G G	G G	G G	G G	A G	A G
1	GGaluGA005653	14076887	G G	G G	G G	A A	A A	A G	A G	A A	A G	A G	A A	A G	G G	G G	A G	A A	A G	A A	A G	G G	A G	A A	A G	A A	A A	A G	A G	G G	A A	A A	A A	A G	A G	A G	A G	A G	A G	A G	A G	A A	A G	G G	A A	A A	A G	A G	A G
1	Gga_rs13831298	14105587	A A	A A	G G	A A	A A	A G	A A	A G	A A	A G	A A	A G	A G	A G	A G	A A	0 0	A A	A A	A G	A G	A G	A G	A A	A G	A G	A A	A G	A G	A G	A A	A A	A A	A G	A G	A A	A A	A A	A A	A G	A G	A G	A G	A A	A G	A G	A G
1	Gga_rs13831289	14111672	A A	A A	G G	A A	A A	A G	A A	A G	A A	A G	A A	A G	A G	A G	A G	A A	A G	A A	A A	A G	A G	A G	A G	A A	A G	A G	A A	A G	A G	A G	A A	A A	A A	A G	A G	A A	A A	A A	A A	A G	A G	A G	A G	A A	A G	A G	A G
1	Gga_rs13831253	14144563	G G	G G	A A	A A	A A	A A	A G	A G	A G	A G	A G	A A	A G	A G	A A	A G	G G	A G	G G	A G	A A	A G	A A	A G	A G	G G	G G	A G	A G	A A	A G	G G	G G	0 0	G G	A G	A G	G G	A G	A G	A A	A G	A G	A G	A G	A A	A G
1	Gga_rs13831250	14149639	G G	G G	A G	A A	A A	A A	A G	A G	A G	A G	A G	A G	A G	A G	A A	A G	G G	A G	G G	A G	A A	A G	A A	A G	A G	G G	G G	G G	A G	A A	A G	G G	G G	A G	G G	A G	A G	G G	A G	A G	A A	G G	A G	A G	A G	A A	A G
1	Gga_rs13831214	14184619	A A	A A	G G	A A	A A	G G	A A	G G	A A	A G	A A	A G	A G	A G	G G	A A	A G	A A	A A	A G	A G	G G	A G	A G	A G	A G	A A	A G	G G	A G	A A	A A	A A	A G	A G	A G	A A	A A	A G	A G	G G	A G	A G	A A	A A	A G	A G
1	Gga_rs13831138	14226826	A A	A G	A G	A A	A A	A G	A A	A G	A A	A A	A G	A A	A G	A G	A G	A G	A G	A G	A G	A G	A G	A G	A G	A G	A G	A G	A G	A A	A G	A A	A G	A G	A G	0 0	G G	A A	A A	A G	A A	A G	A G	A A	A G	A G	A A	A G	G G
1	GGaluGA005739	14266201	A A	A A	A G	A A	A A	A G	A A	A A	A A	A A	A A	A A	A G	A G	A G	A A	A A	0 0	A A	A G	A G	A A	A G	A A	A A	A A	A A	A A	A A	A A	A A	A A	A A	0 0	A A	A A	A A	A A	A A	A A	A G	A A	A A	A A	A A	A G	A G
1	Gga_rs13831071	14282946	A A	A A	A G	A A	A A	G G	A A	A G	A A	A G	A A	A A	A A	A A	G G	A A	A A	0 0	A A	A G	A A	A G	A G	A G	A A	A A	A A	A A	A G	A G	A A	A A	A A	A A	A A	A G	A A	A A	A G	A A	G G	A A	A A	A A	A A	A A	A G
1	Gga_rs14794238	14317384	G G	A G	G G	A A	A A	A G	A G	A A	A G	A G	A G	A G	G G	G G	G G	A G	A G	A G	G G	G G	A G	A A	A G	G G	A A	A G	G G	G G	A A	A A	A G	G G	G G	A G	A A	A G	A G	G G	A G	A A	G G	G G	A A	A G	A G	A G	G G
1	Gga_rs13714101	14336135	G G	G G	A G	A G	G G	A A	G G	A G	G G	A G	A G	G G	G G	G G	A A	A G	G G	A A	A G	A G	G G	A G	A A	A A	A G	G G	A G	G G	A G	A G	A A	A G	A G	A G	G G	A G	G G	A G	A G	G G	A A	G G	A G	A A	G G	A G	A A
1	Gga_rs14794207	14343960	A A	A A	A C	C C	C C	A A	A C	A A	A C	A A	A C	C C	A A	A A	A A	A C	A A	A C	A A	A A	A C	A A	A C	A A	A C	A A	A A	A C	A A	A C	A C	A A	A A	C C	A A	A A	A C	A A	A A	A C	A A	A C	A C	A C	A C	A C	A A
1	Gga_rs13830937	14368111	G G	G G	G G	A G	G G	G G	G G	A G	G G	G G	G G	G G	G G	G G	G G	A G	A G	0 0	G G	G G	G G	A G	A G	A G	A A	A G	G G	G G	A G	G G	A G	A G	A G	A G	A G	G G	G G	G G	G G	A G	G G	G G	A A	A A	G G	A G	G G
1	Gga_rs13830900	14395255	G G	G G	A G	G G	G G	A A	G G	A G	G G	A G	A G	G G	A G	A G	A A	A G	G G	A G	A G	A G	A G	A G	A G	A A	G G	G G	A G	G G	A G	A G	A G	A G	A G	G G	G G	A G	G G	A G	A G	G G	A A	G G	G G	A G	G G	A G	A A
1	GGaluGA005833	14444376	G G	G G	G G	A G	G G	G G	G G	G G	G G	A G	G G	G G	G G	G G	G G	A G	G G	0 0	G G	G G	G G	G G	A G	A G	A G	G G	G G	G G	G G	A G	A G	A G	A G	A G	G G	G G	G G	G G	G G	G G	G G	G G	A G	A A	G G	A G	G G
1	GGaluGA005836	14460116	G G	G G	A G	G G	G G	G G	G G	A G	G G	G G	A G	G G	G G	G G	G G	G G	A G	G G	A G	G G	G G	A G	G G	G G	A G	A G	A G	G G	A G	G G	A G	G G	G G	G G	A G	G G	G G	A G	G G	A G	G G	G G	A G	G G	G G	G G	A G
1	Gga_rs13830773	14483846	G G	G G	A G	A G	G G	A G	G G	A G	G G	G G	A G	A G	A G	A G	G G	A G	A G	0 0	A G	G G	A G	A A	A G	A G	A A	A G	A G	A G	A A	G G	A A	A G	A G	0 0	G G	A G	G G	A G	A G	A G	G G	A G	A A	A A	G G	A A	A G
1	Gga_rs13830743	14524281	G G	A G	A A	A G	G G	A A	G G	A A	G G	A G	A G	G G	A G	A G	A A	A G	G G	A A	A G	A G	A G	A G	A A	A A	A G	G G	A G	G G	A G	A G	A A	A G	A G	A G	A A	A G	G G	A G	A G	G G	A A	G G	A G	A A	G G	A A	A A
1	Gga_rs14793927	14550419	0 0	A C	A C	A C	A A	A C	A A	C C	A A	A A	A C	A C	A C	A C	A A	A C	A C	C C	A C	A A	A C	C C	A C	A C	C C	A C	A C	A C	C C	A A	C C	A C	A C	C C	C C	A C	A A	A C	A C	A C	A A	A C	C C	C C	A A	C C	A C
1	GGaluGA005876	14558957	G G	G G	A G	G G	G G	A G	G G	G G	G G	A G	G G	G G	G G	G G	A A	G G	G G	G G	G G	A G	G G	0 0	A G	A G	G G	G G	G G	G G	G G	A G	G G	G G	G G	G G	G G	G G	G G	G G	G G	G G	A A	G G	G G	G G	G G	G G	A G
1	Gga_rs13830627	14609177	C C	A C	A A	C C	C C	A A	C C	A C	C C	A C	A C	C C	C C	C C	A A	A C	C C	A C	A C	A C	C C	A C	A C	A A	C C	C C	A C	C C	A C	A C	A C	A C	A C	C C	A C	A C	C C	A C	A C	C C	A A	C C	C C	A C	C C	C C	A A
1	Gga_rs13830609	14618712	G G	G G	A A	A G	A A	A A	A G	A G	A G	G G	A A	A G	A G	A G	A A	A A	A G	A G	A G	A G	A A	A A	A G	A A	A G	A G	A G	G G	A A	A G	A G	A G	A G	G G	G G	A G	A G	A G	A G	A A	A A	G G	A G	A G	A G	A G	A A
1	Gga_rs13713970	14650422	G G	G G	A G	A G	A A	G G	A G	A G	A G	G G	A A	A G	A G	A G	G G	A G	G G	G G	A G	G G	0 0	G G	G G	G G	G G	G G	A G	G G	G G	A G	A G	G G	G G	G G	A G	G G	A G	A G	G G	A G	G G	G G	G G	G G	A G	A G	A G
1	Gga_rs15197149	14673701	G G	G G	G G	A G	A A	G G	A G	G G	A G	A G	A G	A G	A G	A G	G G	A G	A G	G G	G G	G G	A A	A G	G G	G G	A G	A G	G G	G G	A G	A A	G G	G G	G G	G G	G G	G G	A G	G G	G G	A A	G G	G G	A G	G G	A G	A G	G G
1	GGaluGA005940	14681530	G G	G G	G G	A G	A A	G G	A G	A G	A G	G G	A G	A A	A G	A G	G G	A G	G G	G G	G G	G G	0 0	G G	G G	G G	G G	G G	G G	A G	G G	A G	G G	G G	G G	A G	A G	G G	A G	G G	G G	A G	G G	A G	G G	G G	A G	A G	G G
1	Gga_rs13830464	14719766	G G	A G	A G	A G	G G	A A	G G	A G	G G	A G	G G	G G	A G	A G	A A	A G	G G	A A	G G	A G	A G	A G	A A	A A	A G	G G	G G	G G	A G	A G	A G	A G	A G	A G	A G	A G	G G	G G	A G	G G	A A	G G	A G	A A	G G	A A	A G
1	Gga_rs13830457	14725723	G G	A G	A G	A G	G G	A A	G G	A A	G G	G G	G G	G G	G G	G G	A A	A G	G G	A A	G G	A G	G G	A G	A A	A A	A G	G G	G G	G G	A G	G G	A G	A G	A G	A G	A A	A A	G G	G G	A G	G G	A A	G G	A G	A A	G G	A G	A G
1	Gga_rs13830391	14764662	A A	A G	A G	G G	G G	G G	A G	G G	A G	A A	A G	A G	A G	A G	G G	G G	A G	G G	A A	A G	G G	G G	G G	G G	G G	A G	A A	A A	G G	A G	A G	A G	A G	A G	G G	G G	A G	A A	A G	G G	G G	A A	G G	G G	A G	G G	A G
1	Gga_rs13830384	14770723	G G	G G	A G	G G	G G	G G	G G	A G	G G	G G	A G	G G	G G	G G	G G	A G	G G	A G	A G	G G	G G	G G	G G	A G	G G	G G	A G	G G	G G	G G	A G	A G	A G	G G	A G	G G	G G	A G	G G	G G	G G	G G	G G	A G	G G	G G	A G
1	Gga_rs13830343	14788800	A A	A A	A G	A A	A A	A G	A A	G G	A A	A A	A G	A A	A A	A A	A A	A G	A A	A G	A G	A A	A A	A G	A A	A G	A A	A A	A G	A A	A G	A A	A G	A G	A G	A A	A G	A G	A A	A G	A G	A A	A A	A A	A A	A G	A A	A A	A G
1	GGaluGA005978	14824199	A A	A G	A G	G G	G G	G G	A G	A G	A G	A A	A G	A G	A A	A A	G G	G G	A G	G G	A A	A G	A G	A G	G G	G G	G G	A G	A A	A A	A G	A G	A G	A G	A G	A G	A G	G G	A G	A A	A G	A G	G G	A A	A G	G G	A G	A G	A G
1	GGaluGA005982	14830459	G G	G G	G G	A G	A A	A G	A G	A G	A G	G G	A G	A G	G G	G G	G G	A A	A G	A G	G G	G G	A G	A G	G G	A G	A G	A G	G G	G G	A G	A G	G G	A G	A G	G G	G G	A G	A G	G G	A G	A G	G G	G G	G G	A G	G G	G G	G G
1	GGaluGA005994	14896265	A A	A C	A A	A A	A A	A A	A A	A A	A A	A C	A A	A C	A C	A C	A A	A A	A A	A A	A A	A A	A C	A A	A A	A A	A A	A A	A A	A C	A A	A C	A A	A A	A A	A C	A C	A A	A A	A A	A A	A A	A A	A C	A A	A A	A A	A C	A A
1	GGaluGA006008	14947194	G G	A G	A A	A A	A A	A A	A G	A A	A G	A G	A A	A A	A G	A G	A A	A A	A G	A A	A G	A G	A A	A A	A A	A A	A A	A G	A G	A G	A A	A A	A A	A G	A G	A A	A A	A A	A G	A G	A G	A A	A A	A G	A A	A A	A G	A A	A A
1	GGaluGA006028	14994051	A G	A G	A G	G G	A G	G G	A G	A G	A G	G G	A G	G G	A G	A G	G G	A G	A A	A G	A A	G G	G G	A G	G G	A G	A G	A A	A A	A G	A G	G G	A G	A G	A G	0 0	A G	G G	A G	A A	A G	A G	G G	A G	A G	A G	G G	G G	A G
1	Gga_rs13830018	15015674	A G	A G	A A	A G	A G	A G	G G	G G	G G	A A	A G	A G	A G	A G	A A	A G	A G	A A	A G	A A	A G	A G	A A	A A	A A	A G	A G	A G	A G	A G	A A	A A	A A	A A	A G	A G	G G	A G	G G	A G	A A	A G	A A	A A	A A	A A	A A
1	GGaluGA006037	15025983	G G	A G	A A	A A	A A	A A	A G	A A	A G	A G	A A	A G	A G	A G	A A	A G	A G	A G	A G	A G	A A	A A	A A	A G	A A	A G	A G	G G	A A	A A	A A	G G	G G	A G	A A	A A	A G	A G	A G	A A	A A	G G	A A	A G	A G	A A	A A
1	Gga_rs13830003	15060504	G G	A G	A G	A G	G G	A G	G G	G G	G G	A G	A G	A G	A G	A G	A A	A G	G G	A G	G G	A G	A G	G G	A A	A G	A G	G G	G G	G G	G G	A G	A G	G G	G G	A G	A G	A G	G G	G G	G G	A G	A A	G G	A G	A G	G G	A A	A G
1	Gga_rs13829979	15080867	A G	A G	G G	A G	A G	A G	A G	A A	A G	A G	A G	A A	A G	A G	G G	A G	G G	G G	G G	A G	A A	A G	G G	G G	G G	G G	G G	A G	A G	A G	G G	A G	A G	A G	A A	A G	A G	G G	A G	A A	G G	A G	G G	G G	A A	A G	G G
1	GGaluGA006058	15086927	A G	A G	A A	A G	A G	A G	A G	G G	A G	A G	A G	G G	A G	A G	A A	A G	A A	A A	A A	A G	G G	A G	A A	A A	A A	A A	A A	A G	A G	A G	A A	A G	A G	A G	G G	A G	A G	A A	A G	G G	A A	A G	A A	A A	G G	A G	A A
1	Gga_rs15196034	15123835	C C	C C	A A	A A	A C	A A	A C	A A	A C	A C	A C	C C	C C	C C	A A	C C	A C	A C	A C	A C	A C	A C	A A	A C	A A	A C	A C	C C	A C	A A	A A	C C	C C	A C	A C	A A	A C	A C	A C	A C	A A	C C	A C	A C	A C	A C	A A
1	Gga_rs13713737	15157295	A C	A C	C C	A C	A A	A C	A C	A C	A C	A A	C C	C C	A C	A C	C C	A C	C C	A C	C C	A C	A A	A A	C C	A C	C C	C C	C C	C C	A A	A A	C C	A A	A A	C C	A C	A C	A C	C C	A C	A C	C C	C C	A C	A C	A A	A C	C C
1	Gga_rs10723580	15175275	G G	G G	G G	0 0	A G	G G	A G	G G	A G	A G	G G	G G	A G	A G	G G	G G	G G	A G	G G	G G	A A	G G	A G	G G	A G	G G	G G	G G	G G	A A	A G	G G	G G	A G	G G	G G	A G	G G	G G	G G	G G	G G	A G	A G	G G	A A	G G
1	Gga_rs3137220	15206986	A A	A A	A A	G G	A G	A A	A G	A A	A G	A A	A A	A A	A A	A A	A A	A A	A A	A G	A A	A A	A G	A A	A G	A A	A G	A A	A A	A A	A A	A G	A G	A A	A A	A G	A A	A A	A G	A A	A A	A A	A A	A A	A G	A G	A A	A G	A A
1	Gga_rs13829753	15227556	A A	A A	A A	G G	A G	A A	A G	A G	A G	A A	A A	A A	A A	A A	A A	A A	A A	A G	A A	A A	A G	A A	A G	A A	A G	A A	A A	A A	A A	A G	A G	A A	A A	A G	A G	A A	A G	A A	A A	A A	A A	A A	A G	A G	A A	A G	A A
1	GGaluGA006117	15233240	G G	A G	A A	A A	A G	A A	A G	A A	A G	G G	A A	A G	G G	G G	A A	A G	A G	A G	A G	A G	A G	A G	A A	A G	A A	A G	A G	G G	A G	A G	A A	G G	G G	A G	A A	A A	A G	A G	A A	A A	A A	G G	A G	A G	A G	A G	A A
1	Gga_rs13829695	15272068	G G	G G	G G	G G	G G	G G	G G	A G	G G	G G	A G	A G	G G	G G	G G	A G	A G	G G	G G	G G	G G	G G	G G	G G	A G	A G	G G	G G	G G	G G	G G	G G	G G	G G	A G	G G	G G	G G	G G	A G	G G	G G	G G	G G	G G	G G	G G
1	GGaluGA006131	15279655	G G	G G	G G	A G	G G	A G	G G	A A	G G	G G	A G	A G	G G	G G	G G	A G	A G	A G	G G	G G	G G	A G	A G	G G	A A	A G	G G	G G	A G	G G	A G	G G	G G	A G	A G	A G	G G	G G	A G	A A	G G	G G	A G	A G	A G	A G	G G
1	Gga_rs14793013	15305350	C C	C C	C C	C C	C C	C C	C C	C C	C C	A C	C C	A C	C C	C C	C C	C C	C C	C C	C C	C C	C C	C C	C C	C C	C C	C C	C C	A C	C C	A C	C C	C C	C C	A C	C C	C C	C C	C C	C C	A C	C C	A C	C C	C C	A C	C C	C C
1	Gga_rs13829647	15327518	G G	G G	A G	A A	A G	G G	A G	A G	A G	G G	A A	A G	A G	A G	G G	A G	A G	A G	A G	G G	A A	G G	A G	G G	A A	A G	A G	G G	G G	A G	A A	G G	G G	A G	A G	G G	A G	A G	G G	A A	G G	G G	A G	A G	A G	A A	A G
1	Gga_rs15195488	15357210	A G	G G	A G	G G	A G	A G	G G	G G	G G	A A	G G	G G	A G	A G	A A	A G	G G	A G	G G	A A	A G	A G	A G	A A	G G	G G	G G	G G	A G	A G	G G	A A	A A	G G	G G	A G	G G	G G	A G	G G	A A	G G	A G	A G	A G	A G	A G
1	Gga_rs13829609	15366369	C C	C C	A C	A A	A A	A C	A C	A A	A C	C C	A A	A C	C C	C C	C C	A A	A C	0 0	A C	C C	A C	A A	A C	A C	A A	A C	A C	C C	A A	A C	A A	A C	A C	A C	A C	A C	A C	A C	A C	A A	C C	C C	A A	A A	A C	A C	A C
1	Gga_rs13829569	15408770	A G	A G	A G	A A	A A	G G	A A	G G	A A	A G	A A	A A	A G	A G	G G	A A	A A	0 0	A A	G G	A G	A G	A G	A G	A A	A A	A A	A A	A G	A A	A A	A G	A G	A A	G G	G G	A A	A A	G G	A A	G G	A A	A A	A A	A G	A G	A G
1	GGaluGA006211	15469476	A G	G G	G G	A G	G G	G G	G G	G G	G G	A G	G G	G G	G G	G G	G G	G G	G G	A G	G G	A G	G G	G G	A G	G G	A G	G G	G G	G G	G G	G G	A G	A G	A G	A G	G G	G G	G G	G G	G G	A G	G G	G G	A G	A G	A A	A G	G G
1	Gga_rs13829501	15499170	A G	A G	A A	A A	A A	A G	A A	G G	A A	A G	A A	A G	A A	A A	A A	A A	A A	A A	A A	A G	A A	A G	A A	A A	A A	A A	A A	A G	A G	A A	A A	A G	A G	A G	G G	A G	A A	A A	A G	A A	A A	A G	A A	A A	A G	A A	A A
1	Gga_rs13829486	15511396	G G	G G	G G	G G	G G	A G	G G	A A	G G	G G	G G	G G	G G	G G	G G	G G	G G	G G	G G	G G	G G	A G	G G	G G	G G	G G	G G	G G	A G	G G	G G	G G	G G	G G	A G	A G	G G	G G	A G	G G	G G	G G	G G	G G	G G	G G	G G
1	Gga_rs13829449	15543395	A A	A G	A G	A G	A A	G G	A A	A G	A A	A G	A G	A G	A A	A A	G G	A G	A A	A G	A A	A G	A A	A G	G G	A G	A G	A A	A A	A A	A G	A G	A G	A A	A A	A G	A G	G G	A A	A A	G G	G G	G G	A A	A G	A G	A G	A G	A G
1	GGaluGA006268	15602873	A G	A G	A A	A A	A A	A G	A G	G G	A G	A A	A A	A A	A G	A G	A A	A A	A G	A A	A G	A A	A A	A G	A A	A A	A A	A G	A G	A G	A G	A A	A A	A A	A A	A A	A G	A G	A G	A G	A G	A A	A A	A G	A A	A A	A A	A A	A A
1	Gga_rs13829376	15626056	A G	G G	A A	A A	A A	A G	A G	A G	A G	A A	A A	A G	A G	A G	A A	A A	A G	A A	A G	A A	A A	A G	A A	A A	A A	A G	A G	G G	A G	A A	A A	A A	A A	A G	A G	A G	A G	A G	A G	A A	A A	G G	A A	A A	A A	A A	A A
1	Gga_rs13829297	15667379	A G	A G	G G	G G	G G	A G	A G	A A	A G	G G	G G	G G	A G	A G	G G	G G	A G	G G	A G	G G	G G	A G	G G	G G	G G	A G	A G	A G	A G	G G	G G	G G	G G	G G	A G	A G	A G	A G	A G	G G	G G	A G	G G	G G	G G	G G	G G
1	Gga_rs15194840	15702023	A G	A G	A A	A G	A A	A G	A G	A G	A G	A A	A G	A G	A G	A G	A A	G G	A G	0 0	A G	A A	A A	A G	A G	A G	A G	A G	A G	A G	A G	A A	A G	A G	A G	A G	A A	A G	A G	A G	A G	G G	A A	A G	A G	G G	A G	A G	A A
1	GGaluGA006291	15712120	A G	A G	A G	A G	G G	A G	A G	A A	A G	G G	A A	A G	A G	A G	G G	A A	A G	0 0	A A	G G	G G	A G	A G	A G	A G	A G	A A	A G	A G	G G	A A	A G	A G	A G	A G	A G	A G	A A	A G	A A	G G	A G	A G	A A	A G	A G	A G
1	Gga_rs13713515	15739773	G G	G G	G G	A G	G G	G G	G G	G G	G G	G G	A G	A G	G G	G G	G G	A G	G G	A G	G G	G G	G G	G G	A G	G G	A G	G G	G G	G G	G G	G G	A G	G G	G G	A G	G G	G G	G G	G G	G G	A A	G G	G G	A G	A G	A G	A G	G G
1	GGaluGA006302	15753196	G G	G G	A G	A G	G G	A G	G G	G G	G G	A G	G G	A G	A G	A G	A A	G G	G G	G G	G G	A G	A G	G G	A G	A G	G G	G G	G G	A G	G G	A G	G G	G G	G G	A G	G G	A G	A G	G G	A G	G G	A A	A G	G G	G G	G G	A G	A G
1	Gga_rs13829234	15776572	A G	A G	A A	A A	G G	A G	A G	G G	A G	G G	A A	A G	A G	A G	A A	A G	A G	A G	A A	A G	0 0	G G	A A	A G	A G	A G	A A	A G	G G	G G	A A	G G	G G	A G	G G	A G	A A	A A	A G	A A	A A	A G	A G	A G	A G	A G	A A
1	GGaluGA006318	15802098	G G	A G	A A	A A	A A	A A	A G	A G	A G	G G	A A	A A	G G	G G	A A	A G	G G	A G	A G	A G	A G	A A	A A	A G	A G	G G	A G	A G	A A	A G	A A	G G	G G	A A	A G	A A	A G	A G	A A	A A	A A	A G	A A	A G	A G	A G	A A
1	Gga_rs13829216	15814631	G G	A G	A A	A A	A A	A A	A G	A G	A G	A G	A A	A A	A G	A G	A A	A G	G G	A G	A G	A G	A A	A A	0 0	A G	A G	G G	A G	A G	A A	A A	A A	G G	G G	A A	A G	0 0	A G	A G	A A	A A	A A	A G	A A	A G	A G	A A	A A
1	Gga_rs13829198	15833680	A A	A G	G G	G G	A A	A G	A A	A G	A A	A A	G G	G G	A A	A A	G G	A G	A G	A G	A G	A G	A A	A A	G G	A G	G G	A G	A G	A G	A A	A A	G G	A A	A A	G G	G G	A G	A G	A G	A G	G G	G G	A G	A G	A G	A G	A G	G G
1	Gga_rs13829133	15866009	A A	A A	A A	A A	C C	A A	A C	A A	A C	A A	A A	A A	A A	A A	A A	A A	A A	A A	A A	A A	A C	A C	A A	A A	A A	A A	A A	A A	A C	A C	A A	A A	A A	A A	A A	A A	A A	A A	A A	A A	A A	A A	A C	A A	A A	A A	A A
1	Gga_rs14792587	15878686	A A	A G	A G	A A	A A	A G	A A	G G	A A	A A	A A	A G	A G	A G	A A	A A	A G	A A	A A	A A	A G	A G	A A	A A	A G	A G	A A	A G	A G	A A	A A	A A	A A	A G	G G	A G	A A	A A	A G	A A	A A	A G	A A	A A	A A	A G	A G
1	GGaluGA006401	15931559	G G	G G	G G	A G	A G	A G	A G	A G	A G	A G	G G	G G	G G	G G	A A	G G	G G	0 0	G G	A G	A G	G G	A G	A G	G G	G G	G G	G G	G G	A A	G G	G G	G G	G G	A G	A G	A G	G G	A G	G G	A A	G G	G G	G G	A G	G G	G G
1	Gga_rs13828993	15944293	A G	A G	A G	A G	A G	A G	A G	A G	A G	G G	A A	A G	A A	A A	G G	A G	A G	A G	A A	G G	A G	A A	A G	G G	A G	A G	A A	A G	A A	G G	A A	G G	G G	A G	G G	A G	A G	A A	A G	A A	G G	A G	A A	A G	G G	A A	A G
1	Gga_rs13713455	15954957	A G	G G	A G	G G	G G	G G	G G	G G	G G	A G	A G	G G	G G	G G	G G	A G	G G	A G	A G	A G	G G	G G	G G	A G	G G	G G	A G	G G	G G	G G	A G	A A	A A	G G	G G	G G	G G	A G	G G	G G	G G	G G	G G	A G	A G	G G	A G
1	GGaluGA006452	15993793	A G	A G	G G	A G	A A	A A	A G	A A	A G	A A	G G	G G	G G	G G	A A	A G	G G	A G	G G	A A	A G	A A	A G	A A	G G	G G	G G	G G	A A	A A	G G	A A	A A	G G	A A	A A	A G	G G	A A	G G	A G	G G	A G	A G	A G	G G	G G
1	GGaluGA006463	16014659	G G	G G	A G	A A	A G	A G	A G	A G	A G	G G	A A	A G	G G	G G	A A	A G	G G	A G	A G	A G	A G	G G	A A	A G	A G	G G	A G	G G	G G	A G	A A	G G	G G	A G	A G	A G	A G	A G	A G	A G	A G	G G	A G	A G	G G	A G	A G
1	GGaluGA006478	16076702	G G	A G	G G	0 0	A G	A G	A G	A G	A G	G G	A G	A A	G G	G G	A A	A A	G G	A A	G G	A G	A G	G G	A A	A A	A G	G G	G G	A G	G G	A G	A G	A G	A G	0 0	A A	A G	A G	G G	A G	A G	A G	A G	A G	A A	G G	A G	G G
1	Gga_rs16736842	16133573	C C	A C	A A	A C	C C	C C	C C	C C	C C	A C	A A	A A	A C	A C	C C	A A	A C	0 0	A C	C C	A C	C C	A C	A C	A A	A C	A C	A C	C C	A C	A A	A C	A C	A A	A C	C C	C C	A C	C C	A C	C C	A C	A C	A A	A C	A A	A A
1	Gga_rs16736839	16138440	A A	A A	A A	A G	G G	G G	A G	G G	A G	A A	A A	A A	A G	A G	G G	A A	A A	A A	A A	A G	G G	G G	A G	A G	A A	A A	A A	A A	G G	A G	A A	A A	A A	A A	A G	G G	A G	A A	G G	A G	A G	A A	A G	A A	A A	A G	A A
1	Gga_rs16736793	16199290	A G	A G	A A	G G	A A	A A	G G	A A	G G	A G	A G	G G	A G	A G	A A	A G	A G	A G	A G	A A	A A	A A	G G	A A	A G	A G	A G	G G	A A	G G	A G	A A	A A	G G	A A	A A	G G	A G	A A	G G	G G	G G	A G	A G	A A	A G	A A
1	GGaluGA006525	16221519	A G	A G	G G	A A	A G	A G	A A	A G	A A	G G	A G	A G	A G	A G	A A	A G	A G	A G	A G	A G	A G	G G	A A	A G	A G	A G	A G	A G	G G	A G	A G	G G	G G	A G	A G	A G	A A	A G	A G	A G	A A	A G	A G	A G	G G	A G	G G
1	GGaluGA006533	16247136	G G	G G	G G	A G	A G	A G	A G	A G	A G	G G	G G	G G	G G	G G	A A	G G	G G	G G	G G	A G	A G	G G	A G	A G	G G	G G	G G	G G	G G	A G	G G	G G	G G	G G	A G	A G	A G	G G	A G	A G	A G	G G	G G	G G	G G	G G	G G
1	Gga_rs13828802	16264366	A A	A C	C C	C C	C C	C C	A C	C C	A C	A C	C C	C C	A C	A C	C C	C C	A C	C C	A C	A C	C C	C C	C C	C C	C C	A C	A C	A C	C C	C C	C C	A C	A C	C C	C C	C C	A C	A C	C C	C C	A C	A C	C C	C C	A C	C C	C C
1	GGaluGA006551	16315012	0 0	A G	G G	A G	G G	G G	A G	G G	A G	A G	G G	G G	A A	A A	G G	G G	A G	A G	A G	A G	A G	G G	A G	G G	A G	A G	A G	A G	G G	G G	A G	A G	A G	A G	G G	G G	A G	A G	G G	G G	A G	A G	A G	A G	A G	A A	G G
1	GGaluGA006553	16326187	G G	G G	A G	A G	A G	A G	G G	A G	G G	G G	A A	A G	A G	A G	G G	A G	G G	0 0	A G	G G	A G	A A	A G	G G	A G	G G	A G	G G	A A	G G	A A	G G	G G	A G	G G	A G	G G	A G	A G	A A	G G	G G	A A	G G	G G	A A	A G
1	Gga_rs15193729	16348512	C C	C C	C C	A C	A C	A C	A C	A C	A C	A C	C C	A C	C C	C C	A A	C C	C C	C C	C C	A C	A C	C C	A C	A C	C C	C C	C C	A C	C C	A A	C C	C C	C C	A C	A C	A C	A C	C C	A C	C C	A C	A C	C C	C C	C C	C C	C C
1	Gga_rs15193763	16389441	A G	G G	G G	G G	G G	G G	A G	G G	A G	G G	G G	G G	A A	A A	G G	G G	A G	G G	G G	A G	A G	G G	G G	G G	G G	A G	A G	G G	G G	G G	G G	A G	A G	G G	G G	G G	A G	G G	G G	0 0	A G	G G	G G	A G	G G	A G	G G
1	GGaluGA006573	16402809	G G	G G	G G	A G	A G	A A	A G	A A	A G	G G	A G	A G	G G	G G	A A	A G	G G	G G	G G	A G	A G	A G	A G	A G	G G	G G	G G	G G	A G	A G	G G	G G	G G	G G	A G	A A	A G	G G	A A	A A	A G	G G	G G	G G	G G	G G	G G
1	Gga_rs13818061	16424746	A G	G G	A G	A G	G G	G G	G G	G G	G G	A G	A G	A G	G G	G G	G G	A G	A G	A G	G G	G G	G G	G G	A G	G G	A A	A G	G G	G G	G G	G G	A G	G G	G G	A G	G G	G G	G G	G G	G G	A A	G G	G G	A G	G G	A A	A G	A G
1	Gga_rs15193862	16437546	A C	A A	C C	C C	C C	C C	C C	C C	C C	A C	C C	C C	C C	C C	C C	A C	C C	A C	A C	C C	C C	C C	C C	A C	C C	C C	C C	A C	C C	C C	C C	A C	A C	C C	A C	C C	C C	A C	C C	C C	C C	A C	C C	A C	A C	C C	C C
1	Gga_rs14792400	16494480	A A	A A	A A	A G	G G	A G	A G	A G	A G	A A	A A	A A	A A	A A	G G	A A	A A	A A	A A	A G	A G	A A	A G	A G	A A	A A	A A	A A	A A	A G	A A	A A	A A	A A	A G	A G	A G	A A	A G	A A	A G	A A	A A	A A	A A	A A	A A
1	Gga_rs10723582	16496345	A A	G G	A A	A A	A A	A G	A A	A G	A A	A A	A A	A A	A A	A A	A A	A G	A A	A G	A G	A A	A A	A G	A A	A G	A A	A A	A A	A G	A G	A A	A A	A G	A G	A A	A G	A G	A A	A G	A G	A A	A A	A G	A A	A G	A A	A A	A A
1	Gga_rs13828774	16521251	A A	G G	A A	A A	A A	A G	A A	A G	A A	A A	A G	A G	A A	A A	A A	G G	A A	A G	A G	A A	A A	G G	A A	A G	A A	A A	A A	A G	G G	A A	A A	A G	A G	A A	A G	A G	A A	A G	A G	G G	A A	A G	A G	A G	A A	A A	A A
1	Gga_rs13828754	16547084	A G	G G	A G	A G	A A	A G	A A	A G	A A	G G	G G	G G	A A	A A	A A	G G	A A	G G	G G	A A	A A	G G	A G	A G	A G	A A	A G	G G	G G	A G	G G	A G	A G	G G	A G	A G	A G	G G	A G	G G	A A	G G	G G	A G	A G	A G	A G
1	Gga_rs15193516	16590528	G G	A A	A G	A G	G G	G G	G G	G G	G G	A G	A G	A A	G G	G G	G G	A A	A G	0 0	A G	G G	G G	G G	A G	A G	A A	A G	G G	A A	G G	A G	A G	A G	A G	A A	A G	G G	A G	A G	G G	A A	G G	A A	A G	A G	G G	A G	A G
1	GGaluGA006628	16605689	A G	G G	A G	G G	A A	G G	A G	A G	A G	A G	A G	G G	G G	G G	A G	G G	G G	G G	A G	G G	A G	G G	G G	A G	G G	G G	A G	G G	G G	A G	A G	G G	G G	G G	A G	G G	G G	A G	G G	G G	G G	G G	G G	G G	A A	G G	A G
1	GGaluGA006648	16659457	A A	A A	A A	A G	A A	A G	A A	A A	A A	A A	A A	A A	A A	A A	A G	A A	A A	0 0	A A	A G	0 0	A A	A G	A A	A A	A A	A A	A A	A A	A A	A A	A A	A A	A A	A A	A G	A G	A A	A G	A A	A G	A A	A A	A A	A A	A A	A A
1	Gga_rs15193428	16694210	A G	G G	A G	A G	A G	A G	A A	A G	A A	A G	G G	A G	A A	A A	A G	G G	A A	G G	G G	A A	A A	A G	A G	G G	A G	A A	A G	A G	A G	A A	G G	A G	A G	A G	A G	A G	A G	G G	A G	G G	A A	A G	A G	A G	A G	A G	A G
1	Gga_rs15193395	16726169	G G	A A	A G	A G	A A	A A	A G	A A	A G	G G	A G	G G	A G	A G	A A	A G	A G	A G	A A	A A	A G	A G	A G	A A	G G	A G	A A	A G	A G	A G	A G	A A	A A	G G	A A	0 0	A G	A A	A A	G G	A G	A G	G G	A A	A G	G G	A G
1	GGaluGA006666	16750175	A A	A A	A G	A G	A G	G G	A A	A G	A A	A G	A G	A G	A A	A A	G G	A A	A A	0 0	A G	A G	A A	A G	A G	A G	A A	A A	A G	A G	A G	A G	A G	A A	A A	A G	A A	G G	A G	A G	G G	A A	A G	A G	A A	A A	A A	A A	A G
1	Gga_rs15193292	16798203	G G	A A	A G	A A	G G	A G	G G	G G	G G	A G	A G	A A	A G	A G	A G	A A	A A	A A	A G	A A	G G	G G	A A	A G	A A	A A	A G	A A	G G	A G	A G	A A	A A	A A	A G	A G	A A	A G	A G	A A	A G	A A	A G	A A	G G	A G	A G
1	GGaluGA006669	16803996	A G	G G	G G	G G	A G	G G	G G	G G	G G	0 0	G G	G G	G G	G G	G G	G G	G G	G G	G G	G G	G G	G G	G G	G G	G G	G G	G G	G G	G G	G G	G G	G G	G G	G G	G G	G G	G G	G G	G G	G G	G G	G G	G G	G G	A G	G G	G G
1	Gga_rs14723997	16820901	A G	G G	A G	G G	A A	A G	A A	A A	A A	G G	A G	G G	A G	A G	A G	G G	G G	G G	A G	G G	A A	A G	G G	A G	G G	G G	A G	G G	A G	A G	A G	G G	G G	G G	A G	A G	G G	A G	A G	G G	A G	G G	G G	G G	A G	A G	A G
1	GGaluGA006683	16847288	0 0	A A	A G	G G	A G	A G	G G	A G	G G	G G	A G	G G	G G	G G	A G	A G	G G	A G	A A	G G	G G	A A	G G	A A	G G	G G	A G	A G	A A	G G	A G	A G	A G	0 0	A G	A G	G G	A A	A G	G G	G G	A G	A G	A G	A G	G G	A G
1	GGaluGA006687	16872494	A A	C C	A A	A A	A C	A C	A C	C C	A C	A A	A A	A A	A A	A A	A A	A C	A A	A C	A C	A A	A C	C C	A A	A C	A A	A A	A A	A C	C C	A C	A A	A C	A C	A A	C C	A C	A A	A C	A C	A A	A A	A C	A C	A C	A A	A A	A A
1	GGaluGA006698	16918507	A A	A A	A A	A A	A G	A G	A G	G G	A G	A A	A A	A A	A A	A A	A A	A A	A A	A A	A A	A A	A G	A G	A A	A A	A A	A A	A A	A A	A G	A G	A A	A A	A A	A A	A G	A G	A A	A A	A G	A A	A A	A A	A A	A A	A G	A A	A A
1	Gga_rs14727513	16924091	G G	G G	A G	A A	G G	A G	G G	G G	G G	G G	A G	A G	G G	G G	A G	A G	A G	A G	G G	A G	G G	A G	A A	G G	A A	A G	G G	G G	A G	G G	A G	G G	G G	A G	G G	A G	A A	G G	A G	A A	A G	G G	A A	G G	A G	A G	A G
1	GGaluGA006723	16981080	A G	A A	A A	A A	A A	A A	A G	A A	A G	A G	A A	A A	A G	A G	A A	A A	A A	A A	A A	A A	A G	A A	A A	A A	A A	A A	A A	A A	A A	A G	A A	A A	A A	A A	A A	A A	A A	A A	A A	A A	A G	A A	A A	A A	A A	A G	A A
1	Gga_rs16734238	17011523	A G	A A	A G	A G	A A	A G	A A	A G	A A	A G	A G	A G	A A	A A	A G	A A	A A	A A	A G	A G	A A	A G	A G	A A	A A	A A	A G	A G	A G	A A	A G	A A	A A	A G	A A	A G	A G	A G	A G	A A	A G	A G	A A	A A	A G	A A	A G
1	Gga_rs15193288	17033217	A C	C C	A A	A A	A C	A A	C C	A C	C C	A C	A A	A A	C C	C C	A A	A C	A C	A C	A C	A C	C C	A A	0 0	A C	A A	A C	A C	A C	A A	C C	A A	C C	C C	A A	C C	0 0	A A	A C	A A	A A	A C	A C	A A	C C	A A	A C	A A
1	Gga_rs13828616	17075292	A G	G G	A G	A G	G G	A G	G G	A G	G G	A G	A G	A G	G G	G G	A G	G G	G G	G G	A G	A G	G G	A G	A G	G G	G G	G G	A G	A G	A G	G G	A G	G G	G G	A G	G G	A G	A G	A G	A G	G G	A G	A G	G G	G G	A G	G G	A G
1	Gga_rs15193225	17085481	A A	G G	A G	A A	A A	A A	A A	A A	A A	A A	A G	A A	A A	A A	A A	A G	A A	A G	G G	A A	A A	A A	A A	A G	A A	A A	A G	A G	A A	A A	A G	A G	A G	0 0	A G	A A	A A	G G	A A	A A	A A	A G	A A	A G	A A	A A	A G
1	Gga_rs14792276	17099547	G G	G G	G G	G G	A G	G G	G G	G G	G G	G G	G G	G G	G G	G G	A G	G G	G G	G G	G G	G G	G G	A G	G G	A G	G G	G G	G G	G G	A G	G G	G G	G G	G G	G G	G G	G G	G G	G G	G G	G G	G G	G G	A G	G G	A G	G G	G G
1	Gga_rs13828590	17122263	A G	G G	A G	A G	A G	A G	G G	A G	G G	A G	A G	A G	G G	G G	A A	G G	G G	G G	A G	A G	G G	A A	A G	A G	G G	G G	A G	A G	A A	G G	A G	G G	G G	A G	G G	A G	A G	A G	A G	G G	A G	A G	A G	G G	A A	G G	A G
1	Gga_rs13828557	17151844	A G	G G	A G	A G	A A	A G	A G	A A	A G	A G	A G	A G	G G	G G	A A	G G	G G	G G	A G	A G	A G	A A	A G	A G	G G	G G	A G	A G	A A	A G	A G	G G	G G	A G	A G	A G	A G	A G	A G	G G	A G	A G	A G	G G	A A	G G	A G
1	Gga_rs14792206	17213693	A A	G G	A A	A A	A G	A A	A G	A G	A G	A A	A A	A A	A A	A A	A A	A G	A A	A G	A G	A A	A G	A A	A A	A G	A A	A A	A A	A G	A A	A G	A A	A G	A G	A A	G G	A A	A A	A G	A A	A A	A A	A G	A A	A G	A A	A A	A A
1	GGaluGA006815	17254214	A A	A A	A A	A A	A G	A A	A A	A A	A A	A A	A A	A A	A A	A A	A G	A A	A A	A A	A A	A A	A A	A G	A A	A G	A A	A A	A A	A A	A G	A A	A A	A A	A A	A A	A A	A A	A A	A A	A A	A A	A A	A A	A G	A A	A G	A A	A A
1	GGaluGA006824	17299556	G G	G G	A A	G G	A G	G G	A G	A G	A G	G G	A G	G G	G G	G G	G G	G G	A G	G G	A G	G G	A G	G G	G G	G G	A G	A G	A G	G G	G G	A G	A G	G G	G G	G G	A G	G G	G G	A G	G G	G G	G G	G G	G G	G G	G G	G G	A A
1	Gga_rs13828303	17350997	A A	C C	C C	A C	C C	A C	A C	A C	A C	A A	C C	A C	A A	A A	A C	C C	A C	C C	C C	A A	A C	A C	A C	C C	C C	A C	A C	A C	A C	A C	C C	A C	A C	A C	C C	A C	A C	C C	A C	C C	A A	A C	C C	A C	A C	A C	C C
1	Gga_rs14792165	17362428	G G	G G	G G	G G	A G	G G	A G	A G	A G	G G	G G	G G	G G	G G	G G	G G	G G	G G	G G	G G	A G	A G	G G	G G	G G	G G	G G	G G	A G	A G	G G	G G	G G	G G	A G	G G	G G	G G	G G	G G	G G	G G	G G	G G	A G	G G	G G
1	Gga_rs13828266	17388295	G G	A A	A A	G G	G G	G G	G G	G G	G G	G G	A A	A G	G G	G G	A G	A A	A G	A G	A A	G G	G G	G G	G G	A A	A G	A G	A G	A G	G G	G G	A G	A G	A G	G G	A G	G G	G G	A A	G G	A A	G G	A G	A G	A G	G G	G G	A A
1	GGaluGA006846	17409949	G G	G G	A A	A G	G G	A G	G G	A G	G G	G G	A G	G G	G G	G G	A A	G G	A G	G G	A G	A G	G G	A G	A G	A G	A G	A G	A G	G G	A G	G G	A G	G G	G G	G G	G G	A G	A G	A G	A G	G G	A G	G G	A G	G G	G G	G G	A A
1	GGaluGA006857	17435819	G G	A G	G G	A A	A G	A A	G G	A G	G G	G G	G G	G G	G G	G G	A G	A G	G G	A A	A G	A G	G G	A A	A A	A G	A G	G G	G G	A G	A A	G G	A G	A G	A G	A G	G G	A A	A A	A G	A A	G G	A G	A G	A G	A G	A G	A G	G G
1	GGaluGA006869	17468438	G G	G G	G G	A G	G G	A G	G G	A G	G G	G G	G G	G G	G G	G G	A G	G G	G G	G G	G G	A G	G G	A G	A G	G G	G G	G G	G G	G G	A G	G G	G G	G G	G G	G G	G G	A G	A G	G G	A G	G G	A G	G G	G G	G G	G G	G G	G G
1	Gga_rs13800212	17502599	A A	A A	G G	A A	A A	A A	A A	A A	A A	A A	A G	A A	A A	A A	A G	A A	A G	A A	A G	A A	A A	A G	A A	A G	A G	A G	A G	A A	A G	A A	A G	A A	A A	0 0	A A	A A	A A	A G	A A	A A	A A	A A	A G	A A	A G	A A	G G
1	GGaluGA006871	17519629	G G	G G	A A	A A	A G	A A	G G	A G	G G	G G	A A	A G	G G	G G	A A	A G	A G	A G	A G	A G	G G	A A	A A	A G	A A	A G	A G	G G	A A	G G	A A	G G	G G	A G	G G	A A	A A	A G	A A	A A	A G	G G	A A	G G	A G	A G	A A
1	Gga_rs13828098	17562943	A A	A C	A A	C C	C C	C C	A C	C C	A C	A A	A A	A A	A A	A A	C C	A C	A A	C C	A C	A C	A C	A C	C C	C C	A C	A A	A A	A C	A C	A C	A C	A C	A C	A C	A C	C C	C C	A C	C C	A A	A C	A C	C C	A C	A A	A C	A A
1	Gga_rs13828067	17601125	C C	C C	C C	A C	A C	A C	C C	C C	C C	C C	C C	C C	C C	C C	A C	C C	C C	A C	C C	C C	C C	C C	A C	A C	A C	C C	C C	C C	C C	C C	A C	C C	C C	A C	C C	A C	A C	C C	A C	C C	C C	C C	A A	C C	C C	A C	C C
1	Gga_rs15192765	17610833	G G	A G	A A	A G	A G	A G	A G	A A	A G	G G	A A	A G	G G	G G	A G	A A	A G	A G	A A	A G	A G	A A	A G	A G	A G	A G	A G	A G	A A	A G	A G	A G	A G	0 0	A G	A G	A G	A A	A G	A A	A G	A G	G G	A G	A G	G G	A A
1	Gga_rs13800196	17650677	A A	A A	G G	A A	A G	A A	A G	A G	A G	A A	G G	A G	A A	A A	A A	A G	A G	A A	A G	A A	A G	A G	A A	A A	A G	A G	A G	A A	A G	A G	A G	A A	A A	0 0	A G	A A	A A	A G	A A	G G	A A	A A	A A	A A	A G	A A	G G
1	GGaluGA006897	17666028	G G	G G	A A	G G	G G	G G	G G	G G	G G	G G	A A	A G	G G	G G	G G	A G	A G	G G	A G	G G	G G	G G	G G	G G	A G	A G	A G	G G	G G	G G	A G	G G	G G	0 0	G G	G G	G G	A G	G G	A A	G G	G G	G G	G G	G G	G G	A A
1	Gga_rs13828033	17680604	A A	A A	A A	G G	A G	G G	A A	A G	A A	A A	A A	A A	A A	A A	G G	A A	A A	A G	A A	A G	A A	G G	G G	A G	A G	A A	A A	A A	G G	A A	A G	A A	A A	A G	A A	G G	G G	A A	G G	A A	A G	A A	G G	A A	A G	A G	A A
1	GGaluGA006903	17717522	G G	A G	A A	A G	A A	A G	A G	A G	A G	G G	A A	A G	G G	G G	A G	A A	A G	A A	A A	G G	A G	A G	A G	A A	A A	A G	A G	A G	A G	A G	A A	A G	A G	A G	A G	A G	A G	A A	A G	A A	G G	A G	A A	A G	A G	A G	A A
1	Gga_rs13828016	17733171	A A	A A	A G	G G	A G	G G	A A	A G	A A	A A	A G	A G	A A	A A	A G	A G	A G	A G	A A	A G	A A	G G	G G	A A	G G	A G	A A	A A	G G	A A	A G	A A	A A	A G	A A	G G	G G	A A	G G	A G	A G	A A	A G	A A	A G	A G	A G
1	Gga_rs15192602	17788827	G G	G G	A G	A G	A A	A G	A G	A G	A G	G G	A G	A G	G G	G G	A G	A G	A G	A G	G G	G G	A G	A G	A G	A G	A A	A G	G G	G G	A G	A G	A G	G G	G G	A G	A G	A G	A G	G G	A G	A G	G G	G G	A A	G G	A G	A G	A G
1	Gga_rs13827996	17804581	A A	A A	A G	A G	A G	A G	A A	A A	A A	A A	A G	A G	A A	A A	A A	A G	A G	A G	A A	A A	A A	A G	A G	A A	G G	A G	A A	A A	A G	A A	A G	A A	A A	A G	A A	A G	A G	A A	A G	A G	A A	A A	A G	A A	A G	A G	A G
1	Gga_rs13827968	17837074	G G	A G	A A	A G	A A	A G	A G	A G	A G	G G	A A	A G	G G	G G	G G	A A	A G	A A	A A	G G	A G	A G	A G	A G	A A	A G	A G	A G	A G	A G	A A	A G	A G	A G	A G	A G	A G	A A	A G	A A	G G	A G	A G	A G	A G	A G	A A
1	GGaluGA006935	17853411	A A	A A	G G	A G	A G	A G	A A	A A	A A	A A	G G	A G	A A	A A	A A	A G	A G	A G	A G	A A	A A	A G	A G	A A	G G	A G	A G	A A	A G	A A	G G	A A	A A	A G	A A	A G	A G	A G	A G	G G	A A	A A	A G	A A	A G	A G	G G
1	Gga_rs14791826	17885625	0 0	A C	C C	C C	A C	C C	A A	A C	A A	A A	C C	A C	A A	A A	C C	C C	A C	C C	C C	A C	0 0	C C	C C	C C	C C	A C	A C	A C	C C	A A	C C	A C	A C	A C	A A	C C	C C	C C	C C	C C	A C	A C	C C	A C	A C	A C	C C
1	Gga_rs14791814	17889434	A A	A A	A G	A G	A A	A G	A A	A G	A A	A A	A G	A A	A A	A A	A G	A A	A A	A A	A G	A G	A A	A G	A G	A A	A A	A A	A G	A A	A G	A A	A G	A A	A A	A A	A A	A G	A G	A G	A G	A G	A G	A A	A A	A A	A A	A A	A G
1	GGaluGA006943	17922233	A A	A A	G G	A G	A G	A G	A G	G G	A G	A A	G G	A G	A A	A A	G G	A G	A G	A A	A G	A G	A G	G G	A G	A G	A G	A G	A G	A A	G G	A G	A G	A A	A A	A A	A G	A G	A G	A G	A G	G G	A G	A A	A G	A A	A G	A A	G G
1	Gga_rs13827911	17951743	A A	A A	A G	A G	A A	A G	A A	A G	A A	A A	A G	A G	A A	A A	A G	A G	A G	A A	A A	A G	A A	G G	A G	A A	A G	A G	A A	A A	G G	A A	A A	A A	A A	A A	A A	A G	A G	A A	A G	A G	A G	A A	A A	A A	A G	A A	A G
1	Gga_rs13827900	17979738	G G	A G	A A	A A	A A	A A	A G	A A	A G	G G	A A	A G	G G	G G	A G	A A	A G	A A	A A	A G	A G	A A	A A	A G	A A	A G	A G	A G	A A	A G	A A	A G	A G	A G	A G	A A	A A	A A	A A	A A	A G	A G	A G	A G	A G	A G	A A
1	Gga_rs13827865	17994650	A A	A G	A G	A G	A A	A G	A A	A G	A A	A A	A G	A G	A A	A A	A G	G G	A G	A G	A G	A G	A A	G G	A G	A G	A G	A G	A A	A G	G G	A A	A A	A G	A G	0 0	A A	A G	A G	A G	A G	A G	A G	A G	A A	A G	A G	A A	A G
1	Gga_rs13827872	18020862	A A	A A	A G	A G	A A	A G	A A	A G	A A	A A	A G	A G	A A	A A	A G	A G	A G	A A	A A	A G	A A	G G	A G	A A	A G	A G	A A	A A	G G	A A	A A	A A	A A	0 0	A A	A G	A G	A A	A G	A G	A G	A A	A A	A A	A G	A A	A G
1	Gga_rs15192360	18066384	G G	G G	G G	G G	G G	G G	G G	G G	G G	G G	G G	G G	G G	G G	A G	G G	G G	G G	G G	G G	G G	G G	G G	A G	G G	G G	G G	G G	G G	G G	G G	G G	G G	G G	G G	G G	G G	G G	G G	G G	G G	G G	A G	G G	G G	G G	G G
1	Gga_rs13827782	18086581	A A	A G	A G	A G	A A	A G	A A	A G	A A	A A	A G	A G	A A	A A	G G	G G	A G	A G	A G	A G	A A	G G	A G	G G	A G	A G	A A	A G	G G	A A	A A	A G	A G	A A	A A	A G	A G	A G	A G	A G	A G	A G	A G	A G	A G	A A	A G
1	Gga_rs14791709	18112815	A A	A A	A G	A G	A G	A G	A A	A A	A A	A A	A G	A A	A A	A A	A A	A A	A A	A G	A G	A A	A A	A A	A G	A A	A G	A A	A G	A A	A A	A A	G G	A A	A A	A G	A A	A G	A G	A G	A G	A A	A A	A A	A G	A A	A A	A G	A G
1	Gga_rs13827764	18128442	A A	A A	A C	A C	A A	A C	A A	A C	A A	A A	A C	A C	A A	A A	C C	A C	A C	A A	A A	A C	A A	C C	A C	A C	A C	A C	A A	A A	C C	A A	A A	A A	A A	A A	A A	A C	A C	A A	A C	A C	A C	A A	A C	A A	A C	A A	A C
1	GGaluGA006979	18169796	A A	A A	A C	A C	A C	A C	A A	A A	A A	A A	A C	A A	A A	A A	A A	A A	A A	A C	A C	A A	A A	A A	A C	A A	A C	A A	A C	A A	A A	A A	C C	A A	A A	A C	A A	A C	A C	A C	A C	A A	A A	A A	A C	A A	A A	A C	A C
1	Gga_rs13827746	18196931	G G	A G	A G	A G	A G	A G	A G	A A	A G	G G	A G	A G	G G	G G	A G	A A	A G	A G	A G	A G	A G	A A	A G	A G	A G	A G	G G	A G	A A	A G	G G	A G	A G	G G	A G	A G	A G	A G	A G	A A	A G	A G	G G	A G	A G	G G	A G
1	Gga_rs13827738	18235492	A A	A A	A A	A G	G G	A G	A G	A G	A G	A A	A A	A A	A A	A A	A A	A A	A A	A G	A A	A A	A G	A A	A G	A A	A G	A A	A A	A A	A A	A G	A G	A A	A A	A G	A G	A G	A G	A A	A G	A G	A A	A A	A G	A A	A A	A G	A A
1	GGaluGA006993	18237447	A A	A G	G G	G G	G G	G G	A G	G G	A G	A A	G G	A G	A A	A A	A G	G G	A G	G G	G G	A G	A G	G G	G G	A G	G G	A G	A G	A G	G G	A G	G G	A G	A G	A G	A G	G G	G G	G G	G G	G G	A G	A G	A G	A G	A G	A G	G G
1	Gga_rs13827723	18280839	G G	A G	G G	A G	A G	A G	G G	G G	G G	G G	G G	G G	G G	G G	G G	A G	G G	A A	A G	G G	G G	G G	A G	A G	A G	G G	G G	A G	G G	G G	A G	A G	A G	A G	G G	A G	A G	A G	A G	G G	G G	A G	A G	A G	G G	A G	G G
1	Gga_rs14791656	18305782	A A	A G	A G	A G	G G	A G	A G	A G	A G	A A	A G	A A	A A	A A	A A	A G	A A	G G	G G	A A	A G	A A	A G	A G	A G	A A	A G	A G	A A	A G	G G	A G	A G	A G	A G	A G	A G	G G	A G	A A	A A	A G	A G	A G	A A	A G	A G
1	GGaluGA007005	18330481	G G	A G	A A	A A	A A	A A	A G	A A	A G	G G	A A	A G	G G	G G	A G	A A	A G	A A	A A	A G	A G	A A	A A	A G	A A	A G	A G	A G	A A	A G	A A	A G	A G	A G	A G	A A	A A	A A	A A	A A	A G	A G	A G	A G	A G	A G	A A
1	Gga_rs13827688	18348538	G G	G G	A G	A G	A G	A G	G G	G G	G G	G G	A G	G G	G G	G G	G G	G G	G G	A G	A G	G G	G G	G G	A G	G G	A G	G G	A G	G G	G G	G G	A A	G G	G G	A G	G G	A G	A G	A G	A G	A G	G G	G G	A G	G G	G G	A G	A G
1	Gga_rs15192112	18380806	A A	A A	A G	A G	A A	A G	A A	A G	A A	A A	A G	A G	A A	A A	G G	A G	A G	A A	A A	A G	A A	G G	A G	A G	A G	A G	A A	A A	G G	A A	A A	A A	A A	A A	A A	A G	A G	A A	A G	A G	A G	A A	A G	A A	A G	A A	A G
1	Gga_rs13827671	18421853	A A	A A	A C	A C	A C	A C	A A	A A	A A	A A	A C	A A	A A	A A	A A	A A	A A	A C	A C	A A	A A	A A	A C	A A	A C	A A	A C	A A	A A	A A	C C	A A	A A	A C	A A	A C	A C	A C	A C	A C	A A	A A	A C	A A	A A	A C	A C
1	Gga_rs15192059	18444585	A A	A A	A A	A A	A A	A A	A A	A A	A A	A A	A A	A A	A A	A A	A G	A A	A A	A A	A A	A A	A A	A A	A A	A G	A A	A A	A A	A A	A A	A A	A A	A A	A A	A A	A A	A A	A A	A A	A A	A A	A A	A A	A G	A A	A A	A A	A A
1	Gga_rs15192034	18529490	G G	A G	A G	A A	A G	A A	G G	A G	G G	G G	A G	A G	G G	G G	A G	A A	A G	A A	A G	A G	G G	A A	A A	A G	A A	A G	G G	A G	A A	G G	A G	A G	A G	A G	G G	A A	A A	A G	A A	A A	A G	A G	A G	A G	A G	A G	A G
1	Gga_rs13827635	18532787	G G	G G	A G	A G	G G	A G	G G	A G	G G	G G	A G	A G	G G	G G	A G	A G	A G	G G	G G	A G	G G	A A	A G	G G	A G	A G	G G	G G	A A	G G	G G	G G	G G	G G	G G	A G	A G	G G	A G	A G	A G	G G	G G	G G	A G	G G	A G
1	Gga_rs15192005	18581012	G G	A G	A G	A A	A G	A A	G G	A G	G G	G G	A G	A G	G G	G G	A A	A A	A G	A A	A G	A G	G G	A A	A A	A A	A A	A G	G G	A G	A A	G G	A G	A G	A G	A G	G G	A A	A A	A G	A A	A A	A G	A G	A A	A G	A G	A G	A G
1	GGaluGA007027	18607085	G G	G G	A G	A G	G G	A G	G G	A G	G G	G G	A G	A G	G G	G G	A G	A G	A G	G G	G G	A G	G G	A A	A G	G G	A G	A G	G G	G G	A A	G G	G G	G G	G G	G G	G G	A G	A G	G G	A G	A G	A G	G G	G G	G G	A G	G G	A G
1	GGaluGA007030	18634295	C C	C C	A C	A C	C C	A C	C C	A C	C C	C C	A C	A C	C C	C C	A C	A C	A C	C C	C C	A C	C C	A A	A C	C C	A C	A C	C C	C C	A A	C C	C C	C C	C C	C C	C C	A C	A C	C C	A C	A C	A C	C C	C C	C C	A C	C C	A C
1	Gga_rs13827618	18664332	A A	A G	G G	A G	A G	A G	A G	G G	A G	A A	G G	A G	A A	A A	A G	G G	A G	A G	G G	A G	A G	G G	A G	A G	A G	A G	A G	A G	G G	A G	A G	A G	A G	0 0	A G	A G	A G	G G	A G	A G	A G	A G	A A	A G	A G	A A	G G
1	Gga_rs15191973	18708497	A A	A G	A A	A A	A A	A A	A A	A A	A A	A A	A A	A A	A A	A A	A G	A G	A A	A G	A G	A A	A A	A A	0 0	G G	A A	A A	A A	A G	A A	A A	A A	A G	A G	A A	A A	A A	A A	A G	A A	A A	A A	A G	A G	A G	A A	A A	A A
1	Gga_rs14791565	18729118	G G	G G	G G	A G	A G	A G	G G	G G	G G	G G	G G	G G	G G	G G	A G	G G	G G	A G	G G	G G	G G	G G	A G	A G	A G	G G	G G	G G	G G	G G	A G	G G	G G	A G	G G	A G	A G	G G	A G	A G	G G	G G	A A	G G	G G	A G	G G
1	Gga_rs13827596	18779056	C C	C C	C C	C C	C C	C C	C C	C C	C C	C C	C C	C C	C C	C C	A C	C C	C C	C C	C C	C C	C C	C C	C C	A C	C C	C C	C C	C C	C C	C C	C C	C C	C C	C C	C C	C C	C C	C C	C C	C C	C C	C C	A C	C C	C C	C C	C C
1	Gga_rs13827587	18799456	A A	A G	A G	A A	A A	A A	A A	A A	A A	A A	A G	A A	A A	A A	A G	A G	A A	A G	G G	A A	A A	A A	0 0	G G	A A	A A	A G	A G	A A	A A	A G	A G	A G	A A	A A	A A	A A	G G	A A	A A	A A	A G	A G	A G	A A	A A	A G
1	Gga_rs13827582	18827100	A A	A A	A G	G G	A G	G G	A A	A G	A A	A A	A G	A G	A A	A A	A G	A G	A G	A G	A A	A G	A A	G G	G G	A A	G G	A G	A A	A A	G G	A A	A G	A A	A A	A G	A A	G G	G G	A A	G G	G G	A G	A A	A G	A A	A G	A G	A G
1	Gga_rs13827578	18836550	G G	G G	A G	A A	A G	A A	G G	A G	G G	G G	A G	A G	G G	G G	A G	A G	A G	A G	G G	A G	G G	A A	A A	G G	A A	A G	G G	G G	A A	G G	A G	G G	G G	A G	G G	A A	A A	G G	A A	A A	A G	G G	A G	G G	A G	A G	A G
1	Gga_rs13827572	18855429	A A	A G	A G	G G	A G	G G	A A	A G	A A	A A	A G	A G	A A	A A	A G	G G	A G	G G	A G	A G	A A	G G	G G	A G	G G	A G	A A	A G	G G	A A	A G	A G	A G	A G	A A	G G	G G	A G	G G	G G	A G	A G	A G	A G	A G	A G	A G
1	Gga_rs13800083	18898324	G G	G G	G G	G G	G G	G G	G G	G G	G G	G G	G G	G G	G G	G G	A G	G G	G G	G G	G G	G G	G G	G G	G G	A G	G G	G G	G G	G G	G G	G G	G G	G G	G G	G G	G G	G G	G G	G G	G G	G G	G G	G G	A G	G G	G G	G G	G G
1	Gga_rs13834574	18911418	C C	A C	A C	A A	A C	A A	C C	A C	C C	C C	A C	A C	C C	C C	A C	A A	A C	A A	A C	A C	C C	A A	A A	A C	A A	A C	C C	A C	A A	C C	A C	A C	A C	A C	C C	A A	A A	A C	A A	A A	A C	A C	A C	A C	A C	A C	A C
1	Gga_rs13834576	18960358	G G	A G	A G	A A	A G	A A	G G	A G	G G	G G	A G	A G	G G	G G	A G	A A	A G	A A	A G	A G	G G	A A	A A	A G	A A	A G	G G	A G	A A	G G	A G	A G	A G	A G	G G	0 0	A A	A G	A A	A A	A G	A G	A G	A G	A G	A G	A G
1	Gga_rs13834588	18986520	G G	A G	A G	A A	A G	A A	G G	A G	G G	G G	A G	A G	G G	G G	A G	A A	A G	A A	A G	A G	G G	A A	A A	A G	A A	A G	G G	A G	A A	G G	A G	A G	A G	A G	G G	A A	A A	A G	A A	A A	A G	A G	A G	A G	A G	A G	A G
1	Gga_rs13834603	19048381	A G	G G	A G	G G	A G	G G	A G	A G	A G	A G	A G	G G	G G	G G	A G	G G	G G	G G	A G	G G	A G	G G	G G	A G	G G	G G	A G	G G	G G	A G	A G	G G	G G	G G	A G	G G	G G	A G	G G	G G	G G	G G	A G	G G	A G	G G	A G
1	Gga_rs13834614	19058342	G G	A G	A G	A A	A G	A A	G G	A G	G G	G G	A G	A G	G G	G G	A G	A A	A G	A A	A G	A G	G G	A A	A A	A G	A A	A G	G G	A G	A A	G G	A G	A G	A G	A G	G G	A A	A A	A G	A A	A A	A G	A G	A G	A G	A G	A G	A G
1	Gga_rs13834631	19083051	A A	A C	A C	C C	A C	C C	A A	A C	A A	A A	A C	A C	A A	A A	A C	C C	A C	C C	A C	A C	A A	C C	C C	A C	C C	A C	A A	A C	C C	A A	A C	A C	A C	A C	A A	C C	C C	A C	C C	C C	A C	A C	A C	A C	A C	A C	A C
1	Gga_rs13834673	19123334	C C	A C	A C	A A	A C	A A	C C	A C	C C	C C	A C	A C	C C	C C	A C	A A	A C	A A	A C	A C	C C	A A	A A	A C	A A	A C	C C	A C	A A	C C	A C	A C	A C	A C	C C	A A	A A	A C	A A	A A	A C	A C	A C	A C	A C	A C	A C
1	Gga_rs13834678	19149987	A A	A G	A G	G G	A G	G G	A A	A G	A A	A A	A G	A G	A A	A A	A A	G G	A G	G G	A G	A A	A A	G G	0 0	A G	G G	A G	A A	A G	G G	A A	A G	A G	A G	A G	A A	G G	G G	A G	G G	G G	A A	A G	A G	A G	A G	A G	A G
1	Gga_rs13834711	19235151	G G	G G	A G	A A	A G	A A	G G	A G	G G	G G	A G	A G	G G	G G	G G	A G	A G	A G	G G	G G	G G	A A	A G	G G	A A	A G	G G	G G	A A	G G	A G	G G	G G	A G	G G	A A	A A	G G	A A	A A	G G	G G	A G	G G	A G	A G	A G
1	Gga_rs13834719	19262075	A A	A A	A C	C C	A C	C C	A A	A C	A A	A A	A C	A C	A A	A A	A A	A C	A C	A C	A A	A A	A A	C C	A C	A A	C C	A C	A A	A A	C C	A A	A C	A A	A A	A C	A A	C C	C C	A A	C C	C C	A A	A A	A C	A A	A C	A C	A C
1	Gga_rs15203952	19278926	A G	A A	A G	G G	G G	G G	A G	G G	A G	A G	A G	A G	A A	A A	G G	A G	A G	A G	A A	A G	A G	G G	G G	A G	G G	A G	A A	A A	G G	A G	A G	A A	A A	A G	A G	G G	G G	A A	G G	G G	A G	A A	G G	A A	G G	A G	A G
1	Gga_rs13834748	19380446	G G	G G	A G	A A	A G	A A	G G	A G	G G	G G	A G	A G	G G	G G	G G	A G	A G	A G	G G	G G	G G	A A	A G	G G	A A	A G	G G	G G	A A	G G	A G	G G	G G	A G	G G	A A	A A	G G	A A	A A	G G	G G	A G	G G	A G	A G	A G
1	Gga_rs13834754	19410473	A A	A A	A G	G G	A G	G G	A A	A G	A A	A A	A G	A G	A A	A A	A A	A G	A G	A G	A A	A A	A A	G G	A G	A A	G G	A G	A A	A A	G G	A A	A G	A A	A A	A G	A A	G G	G G	A A	G G	G G	A A	A A	A G	A A	A G	A G	A G
1	Gga_rs13834772	19473309	A G	A G	A G	G G	G G	G G	A G	G G	A G	A G	A G	A G	A A	A A	A A	G G	A G	G G	A G	A A	A G	G G	A G	A G	G G	A G	A A	A G	G G	A G	A G	A G	A G	A G	A G	G G	G G	A G	G G	G G	A A	A G	A G	A G	G G	A G	A G
1	Gga_rs13834779	19482957	A C	C C	A C	A A	A A	A A	A C	A A	A C	A C	A C	A C	C C	C C	C C	A C	A C	A C	C C	C C	A C	A A	A C	C C	A A	A C	C C	C C	A A	A C	A C	C C	C C	A C	A C	A A	A A	C C	A A	A A	C C	C C	A C	C C	A A	A C	A C
1	Gga_rs13834825	19557935	C C	C C	A C	A A	A C	A A	C C	A C	C C	C C	A C	A C	C C	C C	C C	A C	A C	A C	C C	C C	C C	A A	A C	C C	A A	A C	C C	C C	A A	C C	A C	C C	C C	A C	C C	A A	A A	C C	A A	A A	C C	C C	A C	C C	A C	A C	A C
1	GGaluGA007116	19575155	A A	A A	A C	A A	A A	A A	A A	A A	A A	A A	A C	A A	A A	A A	C C	A A	A A	A A	A C	A C	A A	A A	A C	A C	A A	A A	A C	A A	A A	A A	A C	A A	A A	A A	A A	A A	A A	A C	A A	A A	A C	A A	A C	A A	A A	A A	A C
1	GGaluGA007119	19623823	G G	G G	A G	A A	A G	A A	G G	A G	G G	G G	A G	A G	G G	G G	G G	A G	A G	A G	G G	G G	G G	A A	A G	G G	A A	A G	G G	G G	A A	G G	A G	G G	G G	A G	G G	A A	A A	G G	A A	A A	G G	G G	A G	G G	A G	A G	A G
1	Gga_rs15204207	19662283	A A	A G	A A	A A	A A	A A	A A	A A	A A	A A	A A	A A	A A	A A	G G	A G	A A	A G	A G	A G	A A	A A	A G	G G	A A	A A	A A	A G	A A	A A	A A	A G	A G	A A	A A	A A	A A	A G	A A	A A	A G	A G	A G	A G	A A	A A	A A
1	Gga_rs13834859	19667774	G G	G G	A G	A A	A G	A A	G G	A G	G G	G G	A G	A G	G G	G G	G G	A G	A G	A G	G G	G G	G G	A A	A G	G G	A A	A G	G G	G G	A A	G G	A G	G G	G G	A G	G G	A A	A A	G G	A A	A A	G G	G G	A G	G G	A G	A G	A G
1	Gga_rs13834903	19748537	G G	A G	A G	A A	A G	A A	G G	A G	G G	G G	A G	A G	G G	G G	G G	A A	A G	A A	A G	G G	G G	A A	A G	A G	A A	A G	G G	A G	A A	G G	A G	A G	A G	A G	G G	A A	A A	A G	A A	A A	G G	A G	A G	A G	A G	A G	A G
1	Gga_rs13798958	19775844	G G	A G	A G	A A	A G	A A	G G	A G	G G	G G	A G	A G	G G	G G	G G	A A	A G	A A	A G	G G	G G	A A	A G	A G	A A	A G	G G	A G	A A	G G	A G	A G	A G	A G	G G	A A	A A	A G	A A	A A	G G	A G	A G	A G	A G	A G	A G
1	Gga_rs15204321	19797801	A G	G G	A G	A G	A G	A G	A G	A A	A G	A G	A G	G G	G G	G G	A A	G G	G G	G G	A G	A G	A G	A G	A G	A G	G G	G G	A G	G G	A G	A G	A G	G G	G G	G G	A G	A G	A G	A G	A G	G G	A G	G G	A G	G G	A G	G G	A G
1	Gga_rs13834925	19806360	A G	A A	A G	A G	A G	A G	A G	G G	A G	A G	A G	A A	A A	A A	G G	A A	A A	A A	A G	A G	A G	A G	A G	A G	A A	A A	A G	A A	A G	A G	A G	A A	A A	A A	A G	A G	A G	A G	A G	A A	A G	A A	A G	A A	A G	A A	A G
1	Gga_rs14797547	19849641	A A	A A	A A	A G	A G	A G	A G	G G	A G	A A	A A	A A	A A	A A	G G	A A	A A	A A	A A	A G	A G	A G	A G	A G	A A	A A	A A	A A	A G	A G	A A	A A	A A	A A	A G	A G	A G	A A	A G	A A	A G	A A	A G	A A	A A	A A	A A
1	Gga_rs15204354	19865705	G G	G G	G G	A G	A G	A G	A G	A A	A G	G G	G G	G G	G G	G G	A A	G G	G G	G G	G G	A G	A G	A G	A G	A G	G G	G G	G G	G G	A G	A G	G G	G G	G G	G G	A G	A G	A G	G G	A G	G G	A G	G G	A G	G G	G G	G G	G G
1	Gga_rs15204361	19871523	A A	A A	A G	A G	A G	A G	A A	A A	A A	A A	A G	A G	A A	A A	A A	A G	A G	A G	A A	A A	A A	A G	A G	A A	G G	A G	A A	A A	A G	A A	A G	A A	A A	A G	A A	A G	A G	A A	A G	G G	A A	A A	A G	A A	A G	A G	A G
1	Gga_rs13798970	19947701	G G	A G	G G	A G	G G	A G	G G	A G	G G	G G	G G	G G	G G	G G	A A	A G	G G	A G	A G	A G	G G	A G	A G	A A	G G	G G	G G	A G	A G	G G	G G	A G	A G	G G	G G	A G	A G	A G	A G	G G	A G	A G	A G	A G	G G	G G	G G
1	Gga_rs13834966	19953313	A A	A C	A A	A C	A A	A C	A A	A C	A A	A A	A A	A A	A A	A A	C C	A C	A A	A C	A C	A C	A A	A C	A C	C C	A A	A A	A A	A C	A C	A A	A A	A C	A C	A A	A A	A C	A C	A C	A C	A A	A C	A C	A C	A C	A A	A A	A A
1	Gga_rs13834986	19974504	G G	G G	A G	A G	A G	A G	G G	G G	G G	G G	A G	A G	G G	G G	G G	A G	A G	A G	G G	G G	G G	A G	A G	G G	A A	A G	G G	G G	A G	G G	A G	G G	G G	A G	G G	A G	A G	G G	A G	A G	G G	G G	A G	G G	A G	A G	A G
1	Gga_rs13834995	20009189	A G	G G	G G	A G	A G	A G	A G	A A	A G	A G	G G	G G	G G	G G	G G	G G	G G	G G	G G	G G	A G	A G	G G	G G	G G	G G	G G	G G	A G	A G	G G	G G	G G	G G	A G	A G	A G	G G	A G	A G	G G	G G	G G	G G	A G	G G	G G
1	GGaluGA007164	20037364	A G	A A	A A	A A	A G	A A	A G	A G	A G	A G	A A	A A	A A	A A	A A	A A	A A	A A	A A	A A	A G	A A	A A	A A	A A	A A	A A	A A	A A	A G	A A	A A	A A	A A	A G	A A	A A	A A	A A	A G	A A	A A	A A	A A	A G	A A	A A
1	Gga_rs15204552	20086112	G G	A G	A G	A G	A G	A G	G G	G G	G G	G G	A G	A G	G G	G G	A A	A A	A G	A A	A G	A G	G G	A G	A A	A A	A A	A G	G G	A G	A G	G G	A G	A G	A G	A G	G G	A G	A G	A G	A G	A G	A G	A G	A A	A G	A G	A G	A G
1	Gga_rs15204556	20086234	A A	A C	A C	A C	A C	A C	A A	A A	A A	A A	A C	A C	A A	A A	C C	C C	A C	C C	A C	A C	A A	A C	C C	C C	C C	A C	A A	A C	A C	A A	A C	A C	A C	A C	A A	A C	A C	A C	A C	A C	A C	A C	C C	A C	A C	A C	A C
1	Gga_rs13835070	20106984	A A	A C	A C	A C	A C	A C	A A	A A	A A	A A	A C	A C	A A	A A	C C	C C	A C	C C	A C	A C	A A	A C	C C	C C	C C	A C	A A	A C	A C	A A	A C	A C	A C	A C	A A	A C	A C	A C	A C	A C	A C	A C	C C	A C	A C	A C	A C
1	Gga_rs13835067	20131237	A G	A G	A G	A G	A A	A G	A G	A G	A G	A G	A G	A G	G G	G G	A A	A A	A G	A A	A G	A G	A G	A G	A A	A A	A A	A G	G G	A G	A G	A G	A G	A G	A G	A G	A G	A G	A G	A G	A G	A A	A G	A G	A A	A G	A A	A G	A G
1	Gga_rs15204698	20172156	A G	G G	A A	A A	A A	A A	A G	A A	A G	A G	A A	A G	G G	G G	A A	A G	A G	A G	A G	A G	A G	A A	A A	A G	A A	A G	A G	G G	A A	A G	A A	G G	G G	A G	A G	A A	A A	A G	A A	A A	A G	G G	A A	G G	A A	A G	A A
1	GGaluGA007189	20185177	A A	A G	A A	A A	A A	A A	A A	A A	A A	A A	A A	A A	A G	A G	A A	A G	A A	A G	A G	A A	A G	A A	A A	A G	A A	A A	A A	A G	A A	A A	A A	A G	A G	A A	A A	A A	A A	A G	A A	A A	A A	A G	A A	A G	A A	A G	A A
1	GGaluGA007191	20195058	A G	G G	G G	A G	G G	A G	G G	A G	G G	A G	G G	G G	G G	G G	G G	G G	G G	G G	G G	G G	G G	A G	G G	G G	G G	G G	G G	G G	A G	G G	G G	G G	G G	G G	G G	A G	A G	G G	A G	G G	G G	G G	G G	G G	A G	G G	G G
1	Gga_rs14797680	20238101	A G	G G	A G	A G	A G	A G	A G	A A	A G	A G	A G	G G	G G	G G	G G	G G	G G	G G	A G	G G	A G	A G	G G	G G	G G	G G	A G	G G	A G	A G	A G	G G	G G	G G	A G	A G	A G	A G	A G	A G	G G	G G	G G	G G	A G	G G	A G
1	GGaluGA007194	20250714	A G	A A	A G	A G	A G	A G	A G	G G	A G	A G	A G	A A	A A	A A	A A	A A	A A	A A	A G	A A	A G	A G	A A	A A	A A	A A	A G	A A	A G	A G	A G	A A	A A	A A	A G	A G	A G	A G	A G	A G	A A	A A	A A	A A	A G	A A	A G
1	Gga_rs13835144	20284371	A A	A C	A A	A C	C C	A C	A C	A C	A C	A A	A C	A C	A C	A C	C C	C C	A A	C C	A C	A C	C C	A A	C C	C C	A C	A A	A A	A C	A A	A C	A C	A C	A C	A C	A C	A C	A C	A C	A C	C C	A C	A C	C C	A C	A A	C C	A A
1	Gga_rs13835157	20312239	G G	A G	G G	A G	A G	A G	G G	G G	G G	G G	A G	A G	A G	A G	A A	A A	G G	A A	A G	A G	A G	G G	A A	A A	A G	G G	G G	A G	G G	G G	A G	A G	A G	A G	G G	A G	A G	A G	A G	A G	A G	A G	A A	A G	G G	A A	G G
1	Gga_rs13835166	20350753	G G	A G	G G	G G	G G	G G	G G	G G	G G	G G	G G	G G	A G	A G	G G	A G	G G	A G	A G	G G	A G	G G	G G	A G	G G	G G	G G	A G	G G	G G	G G	A G	A G	G G	G G	G G	G G	A G	G G	G G	G G	A G	G G	A G	G G	A G	G G
1	Gga_rs15204769	20361631	A C	A C	A A	A C	A A	A C	A C	A C	A C	A C	A A	A C	A C	A C	A A	A A	A C	A A	A A	A C	A A	A C	A A	A A	A A	A C	A C	A C	A C	A C	A A	A C	A C	A C	A C	A C	A C	A A	A C	A A	A C	A C	A A	A C	A A	A A	A A
1	Gga_rs13835179	20401420	A C	C C	A A	A C	A A	A C	A C	A C	A C	A C	A A	A C	C C	C C	A A	A C	A C	A C	A C	A C	A C	A C	A A	A C	A A	A C	A C	C C	A C	A C	A A	C C	C C	A C	A C	A C	A C	A C	A C	A A	A C	C C	A A	C C	A A	A C	A A
1	Gga_rs13799002	20413093	A G	G G	A A	A G	A G	A G	G G	G G	G G	A G	A A	A G	G G	G G	A A	A G	A G	A G	A G	A G	G G	A G	0 0	A G	A A	A G	A G	G G	A G	G G	A A	G G	G G	A G	G G	A G	A G	A G	A G	A G	A G	G G	A A	G G	A A	A G	A A
1	Gga_rs15204819	20435292	A G	A G	G G	A G	G G	A G	A G	A G	A G	A G	G G	A G	A G	A G	G G	G G	A G	G G	G G	A G	G G	A G	G G	G G	G G	A G	A G	A G	A G	A G	G G	A G	A G	A G	A G	A G	A G	G G	A G	G G	A G	A G	G G	A G	G G	G G	G G
1	GGaluGA007235	20496511	A A	A A	A G	A G	A G	A G	A A	A A	A A	A A	A G	A G	A A	A A	G G	A G	A G	A G	A A	A G	A A	A G	G G	A G	G G	A G	A A	A A	A G	A A	A G	A A	A A	A G	A A	A G	A G	A A	A G	A G	A G	A A	G G	A A	A G	A G	A G
1	Gga_rs13835210	20521349	C C	C C	A C	A C	A C	A C	C C	C C	C C	C C	A C	A C	C C	C C	A A	A C	A C	A C	C C	A C	C C	A C	A A	A C	A A	A C	C C	C C	A C	C C	A C	C C	C C	A C	C C	A C	A C	C C	A C	A C	A C	C C	A A	C C	A C	A C	A C
1	Gga_rs13835212	20521885	G G	G G	A G	A G	A G	A G	G G	G G	G G	G G	A G	A G	G G	G G	A A	A G	A G	A G	G G	A G	G G	A G	A A	A G	A A	A G	G G	G G	A G	G G	A G	G G	G G	A G	G G	A G	A G	G G	A G	A G	A G	G G	A A	G G	A G	A G	A G
1	Gga_rs15204935	20566262	A G	G G	A A	A A	A A	A A	A G	A A	A G	A G	A G	G G	G G	G G	A A	G G	A G	A G	A G	A G	A G	A A	A A	A G	A A	A G	A G	G G	A A	A G	A A	G G	G G	A G	A G	0 0	A A	A G	A A	A G	A G	G G	A A	G G	A A	A G	A A
1	GGaluGA007244	20569245	A A	A A	A G	A G	A G	A G	A A	A A	A A	A A	A A	A A	A A	A A	G G	A A	A G	A G	A A	A G	A A	A G	G G	A G	G G	A G	A A	A A	A G	A A	A G	A A	A A	A G	A A	A G	A G	A A	A G	A A	A G	A A	G G	A A	A G	A G	A G
1	Gga_rs13835267	20598761	A G	G G	A A	A A	A A	A A	A G	A A	A G	A G	A G	G G	G G	G G	A A	G G	A G	A G	A G	A G	A G	A A	A A	A G	A A	A G	A G	G G	A A	A G	A A	G G	G G	A G	A G	0 0	A A	A G	A A	A G	A G	G G	A A	G G	A A	A G	A A
1	GGaluGA007250	20612115	A G	A G	A G	A A	A G	A A	A G	A G	A G	A G	A G	A G	A G	A G	A A	G G	A G	A G	A G	A A	G G	A G	A A	A G	A G	A G	A A	A G	A G	A G	A A	A G	A G	A A	A G	A A	A A	A G	A A	G G	A A	A G	A A	A G	G G	A G	A G
1	Gga_rs13835296	20654287	A C	A C	A C	A A	A A	A A	A A	A A	A A	A C	C C	A C	A C	A C	A A	C C	A A	A C	C C	A A	A C	A A	A A	A C	A A	A A	A C	A C	A A	A A	A C	A C	A C	A A	A A	A A	A A	C C	A A	A C	A A	A C	A A	A C	A C	A C	A C
1	Gga_rs13835308	20676935	A A	A A	A A	A G	A G	A G	A A	A A	A A	A A	A A	A A	A A	A A	G G	A A	A A	A G	A A	A G	A A	A A	G G	A G	A G	A A	A A	A A	A A	A A	A G	A A	A A	A G	A A	A G	A G	A A	A G	A A	A G	A A	G G	A A	A A	A G	A A
1	Gga_rs13835310	20695847	A A	A G	A G	A A	A A	A A	A A	A A	A A	A A	G G	A G	A G	A G	A A	G G	A A	A G	G G	A A	A G	A A	0 0	A G	A A	A A	A G	A G	A A	A A	A G	A G	A G	0 0	A A	A A	A A	G G	A A	A G	A A	A G	A A	A G	A A	A G	A G
1	Gga_rs13799026	20724665	A G	A G	A A	A A	A G	A A	G G	A G	G G	A G	A A	A G	A G	A G	A A	A A	A G	A A	A A	A G	A G	A A	A A	A A	A A	A G	A G	A G	A A	G G	A A	A G	A G	A G	G G	0 0	A A	A A	A A	A G	A G	A G	A A	A G	A A	A A	A A
1	Gga_rs13835333	20738355	A A	A A	A A	G G	A G	G G	A A	A G	A A	A A	A A	A A	A A	A A	G G	A A	A A	A G	A A	A G	A A	A G	G G	A G	A G	A A	A A	A A	A G	A A	A G	A A	A A	A G	A A	G G	G G	A A	G G	A A	A G	A A	G G	A A	A A	A G	A A
1	Gga_rs13799028	20767004	A G	A G	G G	A G	G G	A G	A G	A G	A G	A G	G G	A G	A G	A G	G G	G G	A G	G G	G G	A G	G G	A G	G G	G G	G G	A G	A G	A G	A G	A G	G G	A G	A G	A G	A G	A G	A G	G G	A G	G G	A G	A G	G G	A G	G G	G G	G G
1	Gga_rs15205085	20787125	A G	A G	G G	A G	G G	A G	A G	A G	A G	A G	G G	A G	A G	A G	G G	G G	A G	G G	G G	A G	G G	A G	G G	G G	G G	A G	A G	A G	A G	A G	G G	A G	A G	A G	A G	A G	A G	G G	A G	G G	A G	A G	G G	A G	G G	G G	G G
1	Gga_rs13835343	20800589	0 0	A G	A G	A G	G G	A G	A G	A G	A G	A A	G G	A G	A G	A G	G G	G G	A A	G G	G G	A G	G G	A A	G G	G G	A G	A A	A G	A G	A A	A G	G G	A G	A G	A G	A G	A G	A G	G G	A G	G G	A G	A G	G G	A G	A A	G G	A G
1	Gga_rs13835363	20851641	0 0	A G	G G	A G	G G	A G	A G	A G	A G	A A	G G	A G	A G	A G	G G	G G	A G	G G	G G	A G	G G	A G	G G	G G	G G	A G	A G	A G	A G	A G	G G	A G	A G	A G	A G	A G	A G	G G	A G	G G	A G	A G	G G	A G	A G	G G	G G
1	Gga_rs14797892	20872479	G G	G G	A G	A G	A G	A G	A G	A A	A G	G G	G G	G G	G G	G G	G G	G G	A G	G G	G G	G G	A G	A A	G G	G G	A G	A G	G G	G G	A A	A G	G G	G G	G G	G G	A G	A G	A G	G G	A G	A G	G G	G G	G G	G G	A G	G G	A G
1	Gga_rs13835367	20877453	A A	A G	A G	A G	A G	A G	A A	A A	A A	A A	G G	A G	A G	A G	G G	G G	A A	G G	G G	A G	A G	A A	G G	G G	A G	A A	A G	A G	A A	A A	G G	A G	A G	A G	A A	A G	A G	G G	A G	A G	A G	A G	G G	A G	A A	G G	A G
1	Gga_rs13835391	20911855	G G	G G	A G	A G	A G	A G	G G	G G	G G	G G	A A	A G	G G	G G	A A	A G	G G	A G	A G	A G	G G	G G	A A	A G	A G	G G	A G	G G	G G	G G	A A	G G	G G	A G	G G	A G	A G	A G	A G	A G	A G	G G	A A	G G	G G	A G	A G
1	Gga_rs14797902	20943013	C C	A C	C C	C C	C C	C C	C C	C C	C C	C C	C C	C C	A C	A C	C C	A C	C C	A C	A C	C C	A C	C C	C C	A C	C C	C C	C C	A C	C C	C C	C C	A C	A C	C C	C C	C C	C C	A C	C C	C C	C C	A C	C C	A C	C C	A C	C C
1	Gga_rs13835418	20961064	A G	G G	A G	A G	A G	A G	A G	A A	A G	A G	G G	G G	G G	G G	G G	G G	A G	G G	G G	G G	A G	A A	G G	G G	A G	A G	G G	G G	A A	A G	G G	G G	G G	G G	A G	A G	A G	G G	A G	A G	G G	G G	G G	G G	A A	G G	A G
1	Gga_rs13835439	20986855	A A	A A	A G	A G	A G	A G	A A	A A	A A	A A	G G	A G	A A	A A	G G	A G	A A	A G	A G	A G	A A	A A	G G	A G	A G	A A	A G	A A	A A	A A	G G	A A	A A	A G	A A	A G	A G	A G	A G	A G	A G	A A	G G	A A	A A	A G	A G
1	GGaluGA007282	20989812	A A	A A	A G	A G	A G	A G	A A	A A	A A	A A	G G	A G	A A	A A	G G	A G	A A	A G	A G	A G	A A	A A	G G	A G	A G	A A	A G	A A	A A	A A	G G	A A	A A	A G	A A	A G	A G	A G	A G	A G	A G	A A	G G	A A	A A	A G	A G
1	Gga_rs13835449	21033255	A A	A A	A C	A C	A C	A C	A A	A A	A A	A A	C C	A C	A A	A A	C C	A C	A A	A C	A C	A C	A A	A A	C C	A C	A C	A A	A C	A A	A A	A A	C C	A A	A A	A C	A A	A C	A C	A C	A C	A C	A C	A A	C C	A A	A A	A C	A C
1	Gga_rs13835467	21076610	A G	A A	A G	A G	A G	A G	A G	G G	A G	A G	A A	A A	A A	A A	A A	A A	A G	A A	A A	A A	A G	G G	A A	A A	A G	A G	A A	A A	G G	A G	A A	A A	A A	A A	A G	A G	A G	A A	A G	A G	A A	A A	A A	A A	G G	A A	A G
1	Gga_rs14748223	21104060	A A	A G	A G	A A	A A	A A	A A	A A	A A	A A	A A	A A	A G	A G	A A	A G	A G	A G	A G	A A	A G	A G	A A	A G	A G	A G	A A	A G	A G	A A	A A	A G	A G	0 0	A A	A A	A A	A G	A A	A A	A A	A G	A A	A G	A G	A G	A G
1	Gga_rs14797961	21132853	C C	A C	C C	A C	A C	A C	A C	A A	A C	A C	C C	C C	A C	A C	C C	A C	C C	A C	A C	C C	A A	A C	C C	A C	C C	C C	C C	A C	A C	A A	C C	A C	A C	C C	A C	A C	A C	A C	A C	A C	C C	A C	C C	A C	C C	A C	C C
1	GGaluGA007298	21154223	A G	A A	G G	A G	A G	A G	A A	A A	A A	A G	G G	A G	A A	A A	G G	A G	A G	A G	A G	A G	A A	A G	G G	A G	G G	A G	A G	A A	A G	A A	G G	A A	A A	A G	A A	A G	A G	A G	A G	A G	A G	A A	G G	A A	G G	A G	G G
1	Gga_rs15205470	21199368	A C	C C	A A	A A	A C	A A	C C	A C	C C	A C	A A	A C	C C	C C	A A	A C	A C	A C	A C	A C	C C	A A	A A	A C	A A	A C	A C	C C	A A	C C	A A	C C	C C	A C	C C	0 0	A A	A C	A A	A C	A C	C C	A A	C C	A A	A C	A A
1	GGaluGA007306	21208982	A G	G G	A A	A A	A G	A A	G G	A G	G G	A G	A A	A G	G G	G G	A A	A G	A G	A G	A G	A G	G G	A A	A A	A G	A A	A G	A G	G G	A A	G G	A A	G G	G G	A G	G G	A A	A A	A G	A A	A G	A G	G G	A A	G G	A A	A G	A A
1	Gga_rs13799063	21224903	A G	A A	G G	A G	A G	A G	A A	A A	A A	A G	G G	A G	A A	A A	G G	A G	A G	A G	A G	A G	A A	A G	G G	A G	G G	A G	A G	A A	A G	A A	G G	A A	A A	A G	A A	A G	A G	A G	A G	A G	A G	A A	G G	A A	G G	A G	G G
1	GGaluGA007314	21253781	A C	C C	A C	A A	A C	A A	C C	A C	C C	A C	A A	A C	C C	C C	A A	A C	C C	A C	A C	A C	C C	A C	A A	A C	A C	C C	A C	C C	A C	C C	A A	C C	C C	A C	C C	A A	A A	A C	A A	A C	A C	C C	A A	C C	A C	A C	A C
1	Gga_rs14797993	21266559	C C	C C	A C	A C	A C	A C	C C	C C	C C	A C	A A	A C	C C	C C	A A	A C	C C	A C	A C	A C	C C	C C	A A	A C	A C	C C	A C	C C	C C	A C	A A	C C	C C	A C	C C	A C	A C	A C	A C	A C	A C	C C	A A	C C	C C	A C	A C
1	Gga_rs13835569	21288079	A A	A A	G G	A G	A G	A G	A A	A A	A A	A G	G G	A G	A A	A A	G G	A G	A G	A G	A G	A G	A A	A G	G G	A G	G G	A G	A G	A A	A G	A G	G G	A A	A A	A G	A A	A G	A G	A G	A G	A G	A G	A A	G G	A A	A G	A G	G G
1	Gga_rs13835595	21332756	A G	G G	A G	A G	A G	A G	A G	G G	A G	G G	A A	A A	A G	A G	A A	A G	A G	A G	A G	A A	G G	G G	A A	A G	A G	A G	A A	A G	G G	G G	A A	A G	A G	A A	G G	A G	A G	A G	A G	A G	A A	A G	A A	A G	G G	A G	A G
1	GGaluGA007343	21348519	G G	A G	A G	A G	A G	A G	A G	A A	A G	G G	G G	G G	G G	G G	G G	G G	A G	G G	G G	G G	A G	A A	G G	G G	A G	A G	G G	G G	A A	A G	G G	G G	G G	G G	A A	A G	A G	G G	A G	A G	G G	G G	G G	G G	A G	G G	A G
1	Gga_rs15205644	21386343	A G	A G	A G	A G	A A	A G	A A	A G	A A	A G	A A	A A	A G	A G	A A	A G	A G	A G	A G	A A	A G	G G	A A	A G	A G	A G	A A	A G	G G	A A	A A	A G	A G	0 0	A A	A G	A G	A G	A G	A A	A A	A G	A A	A G	G G	A G	A G
1	Gga_rs15205653	21409495	A C	A C	A C	A C	A C	A C	A C	C C	A C	A C	A A	A A	A C	A C	A A	A C	A C	A C	A C	A A	C C	C C	A A	A C	A C	A C	A A	A C	C C	A C	A A	A C	A C	0 0	A C	A C	A C	A C	A C	A C	A A	A C	A A	A C	C C	A C	A C
1	Gga_rs14798030	21423095	A A	G G	A A	A G	A A	A G	A A	A G	A A	A G	A A	A A	A G	A G	A A	A G	A A	A G	A G	A A	A G	A G	A A	A G	A A	A A	A A	A G	A G	A G	A A	A G	A G	A A	A G	A G	A G	A G	A G	A A	A A	A G	A A	A G	A A	A G	A A
1	Gga_rs13835654	21461890	G G	G G	A G	A G	A G	A G	A G	A A	A G	G G	G G	G G	G G	G G	G G	G G	A G	G G	G G	G G	A G	A A	G G	G G	A G	A G	G G	G G	A A	A G	G G	G G	G G	G G	A G	A G	A G	G G	A G	A G	G G	G G	G G	G G	A G	G G	A G
1	GGaluGA007365	21495214	G G	A G	A G	A G	A G	A G	G G	G G	G G	A G	A A	A G	G G	G G	A A	A G	G G	A G	A G	A G	G G	G G	A A	A G	A G	G G	A G	G G	G G	A G	A A	G G	G G	A G	A G	A G	A G	A G	A G	A G	A G	G G	A A	G G	G G	A G	A G
1	GGaluGA007373	21527248	G G	A G	A G	A A	A A	A A	A G	A A	A G	A G	A A	A G	G G	G G	A A	A G	G G	A G	A G	A G	A G	A G	A A	A G	A G	G G	A G	G G	A G	A A	A A	G G	G G	A G	A A	A A	A A	A G	A A	A A	A G	G G	A A	G G	G G	A G	A G
1	Gga_rs14707323	21555874	A G	G G	A G	A G	A G	A G	A G	A G	A G	A A	A G	G G	G G	G G	A A	G G	G G	A G	A G	A G	A G	G G	A A	A G	A G	G G	A G	G G	G G	A A	A A	G G	G G	A G	A G	A G	A G	A G	A G	A G	A G	G G	A A	G G	A G	A G	A G
1	Gga_rs14742788	21581106	A A	A A	G G	A G	A A	A G	A A	A A	A A	A G	A G	A A	A A	A A	G G	A A	A G	A G	A G	A G	A A	A G	G G	A G	G G	A G	A G	A A	A G	A G	G G	A A	A A	A G	A A	A G	A G	A G	A G	A G	A G	A A	G G	A A	A G	A G	G G
1	GGaluGA007404	21587188	G G	G G	G G	A G	G G	A G	G G	G G	G G	G G	G G	G G	G G	G G	A A	G G	G G	A G	G G	A G	G G	G G	A A	A G	A G	G G	G G	G G	G G	G G	A G	G G	G G	A G	G G	A G	A G	G G	A G	G G	A G	G G	A A	G G	G G	A G	G G
1	Gga_rs14740171	21664366	G G	A G	A A	G G	A A	G G	A G	A G	A G	A G	A A	A G	G G	G G	G G	A G	A G	G G	A G	G G	A G	A G	G G	G G	A G	A G	A G	G G	A G	A A	A G	G G	G G	G G	A A	G G	G G	A G	G G	A G	G G	G G	G G	G G	A G	G G	A A
1	GGaluGA007421	21691678	G G	G G	A A	G G	A A	G G	A G	A G	A G	G G	A A	A G	G G	G G	G G	A G	A G	G G	A G	G G	A G	A G	G G	G G	A G	A G	A G	G G	A G	A G	A G	G G	G G	0 0	A G	G G	G G	A G	G G	A G	G G	G G	G G	G G	A G	G G	A A
1	GGaluGA007427	21697409	A C	C C	A A	A A	C C	A A	C C	A C	C C	A A	A C	C C	A C	A C	A A	A C	A C	A A	A C	A C	A C	A A	A A	A A	A A	A C	A C	C C	A A	A C	A A	A C	A C	A C	C C	A A	A A	A C	A A	C C	A C	C C	A A	A C	A A	A A	A A
1	Gga_rs14717426	21734543	A G	A G	A G	A G	G G	A G	A G	A G	A G	G G	A G	A G	A A	A A	G G	A G	A G	A G	A A	A G	A G	A G	G G	A G	G G	A G	A A	A A	A G	G G	A G	A A	A A	A G	G G	A G	A G	A A	A G	A G	A G	A A	G G	A A	G G	A G	A G
1	GGaluGA007455	21771153	G G	G G	A G	A G	G G	A G	G G	A G	G G	A G	G G	G G	A G	A G	G G	A G	A G	A G	G G	G G	A G	A A	G G	A G	A G	A G	G G	G G	A A	A G	G G	A G	A G	G G	G G	A G	A G	G G	A G	A G	G G	G G	G G	A G	A G	A G	A G
1	Gga_rs15205802	21781791	A G	G G	G G	A A	A A	A G	A G	A A	A G	A A	A G	A G	G G	G G	G G	A G	G G	A G	G G	G G	A G	A A	A G	G G	A G	G G	G G	G G	A A	A A	A G	G G	G G	A G	A G	A G	A A	G G	A G	A A	G G	G G	A G	G G	A G	A G	G G
1	GGaluGA007471	21817414	G G	G G	G G	A A	A A	A A	A G	A A	A G	A G	A G	A G	A G	A G	G G	A A	G G	A A	G G	G G	A A	A A	A G	A G	A G	G G	G G	G G	A A	A A	A G	A G	A G	A G	A G	A A	A A	G G	A A	A A	G G	G G	A G	A G	G G	A A	G G
1	Gga_rs13835724	21821526	G G	A G	A G	G G	G G	G G	G G	G G	G G	G G	A G	G G	A G	A G	G G	A G	G G	A G	A G	G G	A G	G G	G G	A G	G G	G G	A G	G G	G G	G G	A G	A G	A G	G G	A G	G G	G G	A G	G G	G G	G G	G G	G G	A G	G G	A G	A G
1	Gga_rs14711234	21868946	G G	G G	G G	A G	A A	A G	A G	A G	A G	A G	A G	A G	G G	G G	G G	A G	G G	A G	G G	G G	A G	A G	A G	G G	A G	G G	G G	G G	A G	A A	A G	G G	G G	A G	A G	A G	A G	G G	A G	A A	G G	G G	A G	G G	G G	A G	G G
1	Gga_rs16733776	21908190	G G	G G	A G	G G	G G	G G	G G	G G	G G	G G	G G	G G	G G	G G	G G	G G	A G	G G	G G	G G	G G	G G	G G	G G	A G	A G	G G	G G	G G	G G	G G	G G	G G	G G	G G	G G	G G	G G	G G	G G	G G	G G	G G	G G	A G	G G	A G
1	GGaluGA007497	21930838	A A	A G	G G	A G	G G	A G	A G	A G	A G	A G	G G	A G	A A	A A	A A	A G	A G	A G	A G	A A	A G	A G	A G	A A	G G	A G	A G	A A	A G	G G	G G	A A	A A	A G	G G	A G	A G	A G	A G	G G	A A	A A	A G	A A	A G	A G	G G
1	Gga_rs16733767	21955801	G G	G G	G G	A G	A A	A G	A G	A G	A G	G G	A G	A G	G G	G G	G G	A G	G G	A G	G G	G G	A G	A G	A G	G G	A G	G G	G G	G G	A G	A G	A G	G G	G G	A G	A G	A G	A G	G G	A G	A A	G G	G G	A G	G G	G G	A G	G G
1	Gga_rs13860001	21995669	G G	G G	G G	A G	A A	A G	A G	A G	A G	G G	A G	A G	G G	G G	G G	A G	G G	A G	G G	G G	A G	A G	A G	G G	A G	G G	G G	G G	A G	A G	A G	G G	G G	A G	A G	A G	A G	G G	A G	A A	G G	G G	A G	G G	G G	A G	G G
1	GGaluGA007520	22010068	A G	A G	A G	A A	A A	A A	A A	A A	A A	A G	A G	A A	A G	A G	A A	A G	A A	A G	A G	A A	A G	A A	A A	A G	A A	A A	A G	A A	A A	A A	A G	A G	A G	A A	A G	A A	A A	A G	A A	A A	A A	A A	A A	A G	A G	A G	A G
1	Gga_rs14732104	22018449	A C	A C	A C	A C	C C	A C	A C	A C	A C	A C	C C	A C	A A	A A	A A	A C	A A	A C	A C	A A	A C	A C	A C	A A	A C	A A	A C	A A	A C	A C	C C	A A	A A	A C	C C	A C	A C	A C	A C	C C	A A	A A	A C	A A	A C	A C	A C
1	Gga_rs14732136	22045874	C C	A C	A A	A C	C C	A C	C C	A C	C C	A C	A C	C C	A C	A C	A A	A C	A C	A C	A C	A C	A C	A C	A C	A A	A C	A C	A C	C C	A C	A C	A C	A C	A C	0 0	A C	A C	A C	A C	A C	C C	A C	C C	A C	A C	A C	A C	A A
1	GGaluGA007547	22097468	A G	A A	A A	A A	A A	A A	A A	A A	A A	A G	A A	A A	A A	A A	G G	A A	A A	A A	A A	A G	A A	A A	A G	A G	A A	A A	A A	A A	A A	A A	A A	A A	A A	A A	A A	A A	A A	A A	A A	A A	A G	A A	A G	A A	A G	A A	A A
1	Gga_rs13816357	22102796	A G	A G	G G	A G	G G	A G	G G	A G	G G	A A	A G	A G	A G	A G	A A	A A	G G	A G	G G	A G	A G	A G	A G	A A	G G	G G	G G	G G	A G	A G	G G	A G	A G	G G	A G	A G	A G	G G	A G	A G	A G	G G	A G	A G	A G	A G	G G
1	Gga_rs13802463	22164120	A G	A A	A G	A A	A A	A A	A A	A A	A A	A G	A A	A A	A A	A A	G G	A A	A G	A A	A A	A G	A A	A A	A G	A G	A G	A G	A A	A A	A A	A A	A A	A A	A A	A A	A A	A A	A A	A A	A A	A A	A G	A A	A G	A A	G G	A A	A G
1	Gga_rs13835913	22172668	A G	A G	A G	G G	G G	G G	G G	G G	G G	A G	A G	A G	G G	G G	G G	A G	A G	G G	G G	G G	G G	G G	G G	G G	A G	A G	G G	G G	G G	G G	G G	G G	G G	G G	A G	G G	G G	G G	G G	A G	G G	G G	G G	G G	A A	G G	A G
1	Gga_rs14798191	22191759	A A	A C	A C	A C	C C	A C	A C	A C	A C	A A	A C	A C	A C	A C	C C	C C	A C	C C	A A	A C	C C	A C	C C	C C	C C	A C	A A	A A	A C	A C	A C	A C	A C	A C	C C	A C	A C	A A	A C	C C	A C	A A	C C	A C	A C	C C	A C
1	Gga_rs13835947	22215407	C C	C C	C C	C C	C C	C C	C C	C C	C C	C C	C C	C C	A C	A C	C C	A C	C C	A C	C C	C C	A C	C C	C C	A C	C C	C C	C C	C C	C C	C C	C C	A C	A C	C C	C C	C C	C C	C C	C C	C C	C C	C C	C C	A C	C C	A C	C C
1	Gga_rs13835974	22245992	A G	A A	G G	G G	G G	G G	A G	G G	A G	G G	A G	A A	A A	A A	A A	A A	A G	A G	A G	A A	A G	G G	A G	A A	G G	A G	A G	A A	G G	G G	G G	A A	A A	G G	A G	G G	G G	A G	G G	A G	A A	A A	A G	A A	G G	A G	G G
1	GGaluGA007590	22269054	G G	G G	G G	A G	G G	A G	G G	A G	G G	A G	G G	G G	G G	G G	G G	G G	G G	G G	G G	G G	G G	A G	G G	G G	G G	G G	G G	G G	A G	A G	G G	G G	G G	G G	G G	A G	A G	G G	A G	G G	G G	G G	G G	G G	G G	G G	G G
1	Gga_rs15206046	22304351	A G	A A	G G	G G	G G	G G	A G	G G	A G	G G	G G	A G	A G	A G	G G	G G	A G	G G	A G	A G	G G	G G	G G	G G	G G	A G	A G	A A	G G	G G	G G	A G	A G	G G	A G	G G	G G	A G	G G	G G	A G	A A	G G	A G	G G	G G	G G
1	GGaluGA007603	22333683	G G	G G	A G	A A	A A	A A	A G	A A	A G	A G	A G	A G	G G	G G	G G	A G	A G	A G	G G	G G	A G	A A	A G	G G	A A	A G	G G	G G	A A	A A	A G	G G	G G	A G	A G	A A	A A	G G	A A	A A	G G	G G	A G	G G	A G	A G	A G
1	Gga_rs15206125	22368609	C C	C C	A C	A C	A A	A C	A C	A C	A C	C C	C C	C C	C C	C C	C C	C C	A C	A C	C C	C C	A C	A C	A C	C C	A A	A C	C C	C C	A C	A C	A C	C C	C C	A C	A C	A C	A C	C C	A C	A C	C C	C C	A C	C C	A C	A C	A C
1	Gga_rs15206178	22456640	G G	A G	G G	G G	G G	G G	G G	G G	G G	G G	A G	A G	G G	G G	A A	A G	G G	G G	G G	A G	G G	G G	A G	A G	G G	G G	G G	G G	G G	G G	G G	G G	G G	G G	A G	G G	G G	G G	G G	A G	A G	G G	A G	G G	G G	G G	G G
1	Gga_rs13836085	22513556	G G	G G	A G	G G	G G	G G	G G	G G	G G	G G	A G	G G	A G	A G	G G	A G	G G	A G	A G	G G	A G	G G	G G	A G	G G	G G	A G	G G	G G	G G	A G	A G	A G	A G	G G	G G	G G	A G	G G	G G	G G	G G	G G	A G	G G	A G	A G
1	GGaluGA007641	22535250	A G	A G	A G	G G	G G	G G	G G	G G	G G	A G	A G	G G	G G	G G	A G	G G	G G	G G	A G	G G	G G	G G	G G	A G	G G	G G	A G	G G	G G	G G	A G	G G	G G	A G	A G	G G	G G	A G	G G	G G	G G	G G	A G	G G	A G	G G	A G
1	Gga_rs13745887	22576824	A G	A G	A G	A G	A A	A G	A G	A G	A G	A G	A G	A G	A G	A G	A G	A A	A G	A A	G G	G G	A A	A G	A G	A A	A A	A G	G G	G G	A G	A G	A G	A G	A G	A G	A A	A G	A G	G G	A G	A A	G G	G G	A A	A G	A A	A A	A G
1	Gga_rs13836127	22599254	A A	A G	A G	G G	G G	G G	A G	G G	A G	A G	A G	A G	A G	A G	G G	G G	A G	G G	A A	A G	G G	G G	G G	G G	G G	A G	A A	A A	G G	G G	A G	A G	A G	A G	G G	G G	G G	A A	G G	G G	A G	A A	G G	A G	A G	G G	A G
1	Gga_rs13836154	22644540	A G	G G	A G	A G	G G	A G	G G	A G	G G	A A	A G	G G	G G	G G	A G	G G	G G	G G	A G	A G	G G	A G	A G	G G	G G	G G	A G	G G	A G	A G	A G	G G	G G	A G	G G	A G	A G	A G	A G	G G	A G	G G	G G	G G	A G	G G	A G
1	Gga_rs13836177	22669124	A C	C C	A C	A A	A A	A A	A C	A A	A C	A A	A C	A C	A C	A C	A A	A A	A C	A A	C C	A C	A A	A A	A A	A A	A A	A C	C C	C C	A A	A A	A C	A C	A C	A C	A C	A A	A A	C C	A A	A A	A C	C C	A A	A C	A A	A A	A C
1	Gga_rs15206373	22684240	A G	G G	A G	A A	A A	A A	A G	A A	A G	A A	A G	A G	A G	A G	A G	A A	A G	A A	G G	A G	A A	A A	A A	A G	A A	A G	G G	G G	A A	A A	A G	A G	A G	A G	A G	A A	A A	G G	A A	A A	A G	G G	A G	A G	A A	A A	A G
1	Gga_rs13836206	22703790	A G	A A	A A	A G	A A	A A	A A	A A	A A	G G	A A	A A	A A	A A	A G	A A	A A	A A	A A	A G	A A	A A	A G	A A	A A	A A	A A	A A	A A	A G	A A	A A	A A	A A	A A	A A	A G	A A	A A	A A	A G	A A	A A	A A	A G	A A	A A
1	Gga_rs13836218	22742310	A G	A A	A A	A G	A A	A A	A A	A A	A A	G G	A A	A A	A A	A A	A G	A A	A A	A A	A A	A G	A A	A A	A G	A A	A A	A A	A A	A A	A A	A G	A A	A A	A A	A A	A A	A A	A G	A A	A A	A A	A G	A A	A A	A A	A G	A A	A A
1	Gga_rs14798395	22766194	A A	A A	A G	A G	G G	A G	A G	A G	A G	A A	A G	A G	A A	A A	A A	A G	A G	A G	A A	A A	A G	A G	A G	A A	G G	A G	A A	A A	A G	A G	A G	A A	A A	A G	A G	A G	A G	A A	A G	G G	A A	A A	A G	A A	A G	A G	A G
1	GGaluGA007684	22802053	C C	A C	A A	A C	A A	A A	A C	A A	A C	C C	A A	A C	A C	A C	C C	A A	A C	A A	A C	C C	A A	A A	A C	A C	A A	A C	A C	C C	A A	A C	A A	A C	A C	A A	A A	A A	A C	A C	A A	A A	C C	C C	A C	A C	A C	A A	A A
1	Gga_rs13836268	22840196	G G	A G	A A	A G	A A	A A	A G	A A	A G	G G	A G	G G	G G	G G	G G	G G	A G	A G	A G	G G	A G	A A	A G	G G	A A	A G	A G	G G	A A	A G	A A	G G	G G	A A	A A	A A	A G	A G	A A	A G	G G	G G	A G	G G	A G	A G	A A
1	Gga_rs13836288	22877667	A A	A G	G G	A G	G G	G G	A G	G G	A G	A A	A G	A A	A A	A A	A A	A A	A G	A G	A G	A A	A G	G G	A G	A A	G G	A G	A G	A A	G G	A G	G G	A A	A A	G G	G G	G G	A G	A G	G G	A G	A A	A A	A G	A A	A G	A G	G G
1	Gga_rs13836297	22888323	C C	A C	A A	A C	A A	A A	A C	A A	A C	C C	A C	C C	C C	C C	C C	C C	A C	A C	A C	C C	A C	A A	A C	C C	A A	A C	A C	C C	A A	A C	A A	C C	C C	A A	A A	0 0	A C	A C	A A	A C	C C	C C	A C	C C	A C	A C	A A
1	GGaluGA007705	22933637	G G	A G	A G	G G	G G	A G	G G	A G	G G	G G	A A	A G	A G	A G	G G	A A	G G	A G	A G	G G	A G	A G	G G	A G	G G	G G	A G	G G	A G	G G	A G	A G	A G	A G	A G	A G	G G	A G	A G	A G	G G	G G	G G	A G	G G	A G	A G
1	Gga_rs16714408	22949032	0 0	A G	G G	A G	G G	G G	A G	G G	A G	A A	G G	A G	A G	A G	A A	G G	A G	G G	A G	A A	G G	G G	A G	A G	G G	A G	A G	A A	G G	A G	G G	A G	A G	G G	G G	G G	A G	A G	G G	G G	A A	A A	A G	A G	A G	G G	G G
1	Gga_rs15206527	22967202	C C	A C	A A	A C	A A	A A	A C	A A	A C	C C	A A	A C	A C	A C	C C	A A	A C	A A	A C	C C	A A	A A	A C	A C	A A	A C	A C	C C	A A	A C	A A	A C	A C	A A	A A	A A	A C	A C	A A	A A	C C	C C	A C	A C	A C	A A	A A
1	Gga_rs13836337	23010148	A A	A G	G G	G G	G G	G G	A G	G G	A G	A G	A G	A A	A A	A A	A G	A A	A G	A G	A G	A G	A G	G G	G G	A A	G G	A G	A G	A A	G G	G G	G G	A A	A A	G G	G G	G G	G G	A G	G G	A G	A G	A A	A G	A A	A G	A G	G G
1	GGaluGA007712	23026298	G G	A G	G G	A G	G G	G G	G G	G G	G G	A G	A G	A G	G G	G G	A A	A G	G G	G G	G G	A G	G G	G G	A G	A G	G G	G G	G G	G G	G G	A G	G G	G G	G G	G G	A G	G G	A G	G G	G G	A G	A G	G G	A G	G G	G G	G G	G G
1	Gga_rs13836341	23052484	A A	A G	A A	A G	A A	A A	A A	A A	A A	A G	A A	A A	A A	A A	G G	A A	A A	A A	A A	A G	A A	A A	A G	A G	A A	A A	A A	A A	A A	A G	A A	A A	A A	A A	A G	A A	A G	A A	A A	A A	A G	A A	A G	A A	A A	A A	A A
1	Gga_rs13836356	23072700	G G	A G	G G	A G	G G	G G	G G	G G	G G	A G	A G	A G	G G	G G	A A	A G	G G	G G	G G	A G	G G	G G	A G	A G	G G	G G	G G	G G	G G	A G	G G	G G	G G	G G	A G	G G	A G	G G	G G	A G	A G	G G	A G	G G	G G	G G	G G
1	GGaluGA007721	23103467	G G	A G	G G	A G	G G	G G	G G	G G	G G	A G	A G	A G	G G	G G	A G	A G	G G	G G	G G	A G	G G	G G	A G	G G	G G	G G	G G	G G	G G	A G	G G	G G	G G	G G	A G	G G	A G	G G	G G	A G	A G	G G	G G	G G	G G	G G	G G
1	Gga_rs13836399	23139633	C C	A C	C C	A C	C C	C C	C C	C C	C C	A C	A C	A C	C C	C C	A A	A C	C C	C C	C C	A C	C C	C C	A C	A C	C C	C C	C C	C C	C C	A C	C C	C C	C C	C C	A C	C C	A C	C C	C C	A C	A C	C C	A C	C C	C C	C C	C C
1	Gga_rs13836411	23178835	C C	C C	C C	C C	C C	C C	C C	C C	C C	C C	A C	A C	C C	C C	A C	A C	C C	C C	C C	C C	C C	C C	C C	A C	C C	C C	C C	C C	C C	C C	C C	C C	C C	C C	C C	C C	C C	C C	C C	A C	C C	C C	A C	C C	C C	C C	C C
1	Gga_rs13836419	23197814	A G	G G	A A	A G	A A	A A	A G	A A	A G	A G	A A	A G	A G	A G	G G	A A	A G	A A	A G	G G	A A	A A	A G	A G	A A	A G	A G	G G	A A	A G	A A	A G	A G	A A	A G	A A	A G	A G	A A	A A	G G	G G	A G	A G	A A	A A	A A
1	GGaluGA007735	23202216	A G	G G	A A	A G	A A	A A	A G	A A	A G	A G	A G	G G	A G	A G	G G	A G	A G	A A	A G	G G	A A	A A	A G	A G	A A	A G	A G	G G	A A	A G	A A	A G	A G	A A	A G	A A	A G	A G	A A	A G	G G	G G	A G	A G	A A	A A	A A
1	GGaluGA007741	23234480	A G	G G	G G	G G	G G	G G	G G	G G	G G	A G	A G	A G	A G	A G	A G	A A	G G	A G	G G	G G	A G	G G	G G	A A	G G	G G	G G	G G	G G	G G	G G	A G	A G	G G	G G	G G	G G	G G	G G	A G	G G	G G	A G	A G	A G	A G	G G
1	GGaluGA007746	23258172	A G	G G	G G	G G	G G	G G	G G	G G	G G	A G	A G	A G	A G	A G	A G	A A	G G	A G	G G	G G	A G	G G	G G	A A	G G	G G	G G	G G	G G	G G	G G	A G	A G	G G	G G	G G	G G	G G	G G	A G	G G	G G	A G	A G	A G	A G	G G
1	Gga_rs13745947	23305096	A A	A A	A A	A A	A A	A A	A A	A A	A A	A A	A C	A C	A A	A A	A C	A C	A A	A A	A A	A A	A A	A A	A A	A C	A A	A A	A A	A A	A A	A A	A A	A A	A A	A A	A A	A A	A A	A A	A A	A C	A A	A A	A C	A A	A A	A A	A A
1	Gga_rs16029188	23356215	G G	A G	A A	A G	A A	A A	A G	A A	A G	G G	A G	G G	G G	G G	G G	G G	A G	A G	A G	G G	A G	A A	A G	G G	A A	A G	A G	G G	A A	A G	A A	G G	G G	A A	A A	A A	A G	A G	A A	A G	G G	G G	A G	G G	A G	A G	A A
1	Gga_rs14699132	23400888	G G	G G	G G	A G	G G	G G	G G	G G	G G	G G	A G	A G	G G	G G	A G	A G	G G	G G	G G	A G	G G	G G	A G	G G	G G	G G	G G	G G	G G	G G	G G	G G	G G	G G	G G	G G	A G	G G	G G	A G	A G	G G	G G	G G	G G	G G	G G
1	Gga_rs13836526	23432579	A A	A C	C C	C C	C C	C C	A C	C C	A C	A A	A C	A A	A A	A A	A C	A A	A C	A C	A C	A C	A C	C C	C C	A A	C C	A C	A C	A A	C C	A C	C C	A A	A A	C C	C C	C C	C C	A C	C C	A C	A C	A A	A C	A A	A C	A C	C C
1	Gga_rs13836511	23448188	A A	A G	A A	A A	A A	A A	A A	A A	A A	A A	A G	A G	A A	A A	A G	A G	A A	A A	A A	A A	A A	A A	A A	A G	A A	A A	A A	A A	A A	A A	A A	A A	A A	A A	A G	A A	A A	A A	A A	A G	A A	A A	A G	A A	A A	A A	A A
1	Gga_rs13836507	23473787	G G	A G	G G	A G	G G	G G	G G	G G	G G	G G	A G	A G	G G	G G	A A	A G	G G	G G	G G	A G	G G	G G	A G	A G	G G	G G	G G	G G	G G	G G	G G	G G	G G	G G	A G	G G	A G	G G	G G	A G	A G	G G	A G	G G	G G	G G	G G
1	GGaluGA007770	23511923	G G	G G	G G	A G	G G	G G	G G	G G	G G	A G	A G	A G	G G	G G	A A	A G	G G	G G	G G	A G	G G	G G	A G	A G	G G	G G	G G	G G	G G	A G	G G	G G	G G	G G	G G	G G	A G	G G	G G	A G	A G	G G	A G	G G	G G	G G	G G
1	GGaluGA007776	23531481	G G	G G	A A	A G	A A	A A	A G	A A	A G	G G	A G	G G	G G	G G	A G	G G	A G	A G	A G	G G	A G	A A	A G	A G	A A	A G	A G	G G	A A	A G	A A	G G	G G	A A	A G	A A	A G	A G	A A	A G	G G	G G	A A	G G	A G	A G	A A
1	Gga_rs13836591	23578505	A A	A A	C C	C C	C C	C C	A C	C C	A C	A C	A C	A A	A A	A A	C C	A A	A C	A C	A C	A C	A C	C C	C C	A C	C C	A C	A C	A A	C C	C C	C C	A A	A A	C C	A C	C C	C C	A C	C C	A C	A C	A A	C C	A A	A C	A C	C C
1	Gga_rs13836597	23608588	A A	A A	C C	C C	C C	C C	A C	C C	A C	A A	A C	A A	A A	A A	A C	A A	A C	A C	A C	A C	A C	C C	C C	A A	C C	A C	A C	A A	C C	A C	C C	A A	A A	C C	A C	C C	C C	A C	C C	A C	A C	A A	A C	A A	A C	A C	C C
1	Gga_rs13836603	23641726	A G	G G	G G	G G	G G	G G	G G	G G	G G	A G	G G	G G	A G	A G	G G	A G	G G	A G	G G	G G	A G	G G	G G	A G	G G	G G	G G	G G	G G	G G	G G	A G	A G	G G	G G	G G	G G	G G	G G	G G	G G	G G	G G	A G	A G	A G	G G
1	Gga_rs13836609	23666919	A A	A G	G G	G G	G G	G G	A G	G G	A G	A A	A G	A A	A A	A A	A G	A A	A G	A G	A G	A G	A G	G G	G G	A A	G G	A G	A G	A A	G G	A G	G G	A A	A A	G G	G G	G G	G G	A G	G G	A G	A G	A A	A G	A A	A G	A G	G G
1	Gga_rs13745976	23699331	A C	A C	A A	A A	A A	A A	A A	A A	A A	C C	A A	A A	A C	A C	A C	A C	A A	A C	A A	A A	A C	A A	0 0	C C	A A	A A	A A	A A	A A	A C	A A	A C	A C	A A	A C	A A	A A	A A	A A	A A	A A	A A	A C	A C	A C	A C	A A
1	Gga_rs14730131	23713136	G G	G G	A A	A A	A A	A A	A G	A A	A G	G G	A G	G G	G G	G G	A G	G G	A G	A G	A G	A G	A G	A A	A A	G G	A A	A G	A G	G G	A A	A G	A A	G G	G G	A A	A G	A A	A A	A G	A A	A G	A G	G G	A G	G G	A G	A G	A A
1	Gga_rs13836660	23733703	A G	A G	A A	A A	A A	A A	A A	A A	A A	G G	A G	A G	A G	A G	A G	G G	A A	A G	A A	A A	A G	A A	0 0	G G	A A	A A	A A	A A	A A	A G	A A	A G	A G	A A	A G	A A	A A	A A	A A	A G	A A	A A	A G	A G	A G	A G	A A
1	Gga_rs14798735	23785995	A A	A A	A G	G G	G G	A G	A G	G G	A G	A G	G G	A G	A A	A A	G G	A G	A A	A G	A G	A G	A G	A G	G G	A G	A G	A A	A G	A A	A G	G G	G G	A A	A A	G G	A G	A G	G G	A G	A G	G G	A G	A A	G G	A A	A A	A G	A G
1	Gga_rs13836671	23813581	G G	G G	A G	A A	A A	A G	A G	A A	A G	G G	A G	G G	G G	G G	A G	G G	G G	A G	A G	A G	A G	A G	A A	G G	A G	G G	A G	G G	A G	A G	A A	G G	G G	0 0	A G	A G	A A	A G	A G	A G	A G	G G	A G	G G	G G	A G	A G
1	GGaluGA007817	23821641	A C	A A	A C	C C	C C	A C	A C	C C	A C	C C	C C	A C	A C	A C	C C	C C	A A	C C	A C	A C	C C	A C	C C	C C	A C	A A	A C	A A	A C	C C	C C	A C	A C	C C	A C	A C	C C	A C	A C	C C	A C	A A	C C	A C	A C	C C	A C
1	GGaluGA007847	23880819	A G	A A	A G	A A	A A	A G	A A	A A	A A	A G	A G	A G	A G	A G	A G	G G	A G	A G	A A	A A	A G	A G	A A	G G	A G	A G	A A	A A	A G	A A	A A	A G	A G	A A	A A	A G	A A	A A	A G	A G	A A	A A	A G	A G	G G	A G	A G
1	Gga_rs13836737	23894075	A G	A G	A G	A A	A A	A G	A A	A A	A A	G G	A G	A G	A G	0 0	A G	G G	A G	A G	A A	A A	A G	A G	A A	G G	A G	A G	0 0	A A	A G	A G	A A	A G	A G	A A	A G	A G	A A	A A	A G	A G	0 0	A A	A G	A G	G G	A G	A G
1	GGaluGA007868	23925187	G G	G G	A G	A A	A A	A G	A G	A A	A G	G G	A G	G G	G G	G G	A A	G G	G G	A G	A G	A G	A G	A G	A A	A G	A G	G G	A G	G G	A G	A G	A A	G G	G G	0 0	A G	A G	A A	A G	A G	A G	A G	G G	A A	G G	G G	A G	A G
1	GGaluGA007884	23967005	C C	C C	A C	A A	A A	A C	A C	A A	A C	A C	A C	C C	C C	C C	A C	C C	C C	A C	A C	A C	A C	A C	A A	C C	A C	C C	A C	C C	A C	A A	A A	C C	C C	0 0	A C	A C	A A	A C	A C	A C	A C	C C	A C	C C	C C	A C	A C
1	Gga_rs13836842	24005849	A A	A G	A G	A A	A A	A G	A A	A A	A A	A A	A G	A G	A A	A A	A A	A G	A G	A A	A A	A A	A A	A G	A A	A A	A G	A G	A A	A A	A G	A A	A A	A A	A A	A A	A G	A G	A A	A A	A G	A G	A A	A A	A A	A A	A G	A A	A G
1	Gga_rs13746074	24050852	A G	A G	A G	A A	A A	A G	A G	A A	A G	A A	A G	G G	A G	A G	A A	A G	G G	A A	A G	A G	A A	A G	A A	A A	A G	G G	A G	G G	A G	A A	A A	A G	A G	A A	A A	A G	A A	A G	A G	A G	A G	G G	A A	A G	A G	A A	A G
1	GGaluGA007951	24066179	A G	G G	A G	A A	A A	A G	A G	A A	A G	A A	A G	G G	A G	G G	A G	0 0	G G	A A	A G	A G	A A	A G	A A	A G	A G	G G	A G	G G	A G	A A	A A	A G	A G	A A	A G	A G	A A	A G	A G	A G	A G	G G	A G	A G	A G	A A	A G
1	Gga_rs13836973	24096403	A G	A A	A G	G G	A G	A G	A A	A G	A A	G G	A G	A A	A G	A A	A G	A G	A A	G G	A G	A G	A G	A G	G G	A G	A G	A A	A G	A A	A G	A G	G G	A G	A G	G G	A A	A G	G G	A G	A G	A G	A G	A A	A G	A G	A G	G G	A G
1	Gga_rs13837109	24124074	A G	G G	A G	A A	A G	A G	G G	A G	G G	A A	A G	G G	A G	G G	A G	A G	G G	A A	A G	A G	A G	A G	A A	A G	A G	G G	A G	G G	A G	A G	A A	A G	A G	A A	G G	A G	A A	A G	A G	A G	A G	G G	A G	A G	A G	A A	A G
1	Gga_rs13837124	24132542	G G	G G	A G	A A	A G	A G	G G	A G	G G	A G	A G	G G	G G	G G	A G	G G	G G	A G	A G	A G	G G	A G	A A	G G	A G	G G	A G	G G	A G	A G	A A	G G	G G	0 0	G G	A G	A A	A G	A G	A G	A G	G G	A G	G G	G G	A G	A G
1	Gga_rs13837142	24147834	A G	G G	A G	G G	G G	A G	G G	G G	G G	A G	A G	A G	A G	G G	G G	A A	A G	A G	G G	G G	A G	A G	G G	A G	A G	A G	G G	G G	A G	G G	G G	A G	A G	G G	G G	A G	G G	G G	A G	A G	G G	G G	G G	A G	A A	A G	A G
1	Gga_rs15207831	24186010	A A	A G	A G	A A	A G	A G	A A	A A	A A	A A	A G	A G	A A	A A	A A	A G	A G	A A	A A	A A	A A	A G	A A	A A	A G	A G	A A	A A	A G	A A	A A	A A	A A	A A	A G	A G	A A	A A	A G	A G	A A	A A	A A	A A	A G	A A	A G
1	Gga_rs15207845	24190250	A G	A G	A G	G G	A A	A G	A G	A G	A G	A G	A G	A G	A G	A G	A G	A A	A G	A G	G G	G G	A A	A G	G G	A A	A G	A G	G G	G G	A G	A G	G G	A G	A G	G G	A A	A G	G G	G G	A G	A G	G G	G G	A G	A G	A A	A G	A G
1	Gga_rs14799072	24210375	A G	G G	G G	G G	A G	G G	A G	A G	A G	A G	G G	G G	A G	A G	A G	A G	G G	A G	G G	G G	0 0	G G	0 0	A A	G G	G G	G G	G G	G G	A G	G G	A G	A G	G G	A G	G G	G G	G G	G G	G G	G G	G G	A G	A G	A G	A G	G G
1	Gga_rs13837309	24237052	A G	A G	A A	A A	A G	A A	G G	A G	G G	A G	A A	A G	A G	G G	A G	A A	A G	A A	A G	A G	A G	A A	A A	A G	A A	A G	A G	G G	A A	G G	A A	A G	A G	A A	A G	A A	A A	A G	A A	A A	A G	G G	A G	A G	A A	A A	A A
1	Gga_rs14799123	24273114	C C	A C	A C	C C	A A	A C	A C	A C	A C	C C	A C	A C	C C	C C	A C	A C	A C	C C	C C	C C	A C	A C	C C	A C	A C	A C	C C	C C	A C	A C	C C	C C	C C	C C	A A	A C	C C	C C	A C	A C	C C	C C	C C	C C	A C	C C	A C
1	GGaluGA008034	24293410	A G	A G	A G	G G	A A	A G	A G	A G	A G	A A	A G	A G	A G	G G	A G	A A	A G	A G	G G	G G	A A	A G	G G	A A	A G	A G	G G	G G	A G	A A	G G	A G	A G	G G	A A	A G	G G	G G	A G	A G	G G	G G	G G	A G	A A	A G	A G
1	Gga_rs15208040	24299339	A G	A G	G G	G G	A G	G G	A G	A G	A G	A A	G G	G G	A G	G G	A G	A G	G G	A G	G G	G G	0 0	G G	G G	A A	G G	G G	G G	G G	G G	A A	G G	A G	A G	G G	A A	G G	G G	G G	G G	G G	G G	G G	G G	A G	A G	A G	G G
1	Gga_rs13837416	24329775	A A	A A	A G	G G	A A	A A	A A	A A	A A	A A	A G	A A	A A	A G	A G	A G	A A	A G	A G	A G	A G	A A	G G	A A	A G	A A	A G	A A	A A	A A	G G	A A	A A	0 0	A A	A A	G G	A G	A A	A G	A G	A A	G G	A A	A A	A G	A G
1	Gga_rs13837431	24337242	A G	A G	A G	A A	G G	G G	A G	G G	A G	G G	A G	A G	A G	A A	A G	A G	A G	A G	A A	A A	A G	G G	A A	G G	A G	A G	A A	A A	G G	G G	A A	A G	A G	A A	G G	G G	A A	A A	G G	A G	A A	A A	A A	A G	G G	A G	A G
1	GGaluGA008073	24375623	A C	A A	A C	A A	A C	A C	A A	A A	A A	C C	A C	A C	A C	A A	A A	A C	A C	A C	A A	A A	A A	A C	A A	A C	A C	A C	A A	A A	A C	A C	A A	A C	A C	0 0	A A	A C	A A	A A	A C	A C	A A	A A	A A	A C	C C	A C	A C
1	GGaluGA008076	24383116	A G	A G	A G	G G	A G	A G	G G	G G	G G	A A	A G	A G	A G	G G	G G	A A	A G	A G	G G	G G	A G	A G	G G	A G	A G	A G	G G	G G	A G	A G	G G	A G	A G	G G	A G	A G	G G	G G	A G	A G	G G	G G	G G	A G	A A	A G	A G
1	Gga_rs13837546	24413305	A G	A A	A G	A A	G G	A G	A G	A G	A G	G G	A G	A G	A G	A A	A A	A G	A G	A G	A A	A A	A G	A G	A A	A G	A G	A G	A A	A A	A G	G G	A A	A G	A G	A A	A G	A G	A A	A A	A G	A G	A A	A A	A A	A G	G G	A G	A G
1	Gga_rs13837587	24425273	A G	G G	G G	G G	G G	A G	G G	A G	G G	A G	G G	G G	A G	G G	A G	G G	G G	A G	G G	G G	G G	A G	G G	A A	A G	G G	G G	G G	A G	G G	G G	A G	A G	G G	G G	A G	G G	G G	A G	G G	G G	G G	G G	A G	A G	A G	G G
1	Gga_rs13837617	24442144	A C	A C	A C	A A	A C	C C	A C	A C	A C	A A	A C	C C	A C	A C	A C	A C	C C	A A	A C	A C	A A	C C	A A	A C	A A	C C	A C	C C	C C	A A	A A	A C	A C	A A	A A	C C	A A	A C	C C	A C	A C	C C	A A	A C	A C	A A	A C
1	GGaluGA008139	24493554	A A	A G	A G	G G	A A	A A	A A	A A	A A	A A	A G	A A	A A	A G	A G	A A	A A	A G	A G	A G	A A	A A	G G	A A	A G	A A	A G	A A	A A	A A	G G	A A	A A	G G	A A	A A	G G	A G	A A	A G	A G	A A	G G	A A	A A	A G	A G
1	Gga_rs13837714	24531335	A A	A G	G G	G G	A G	A G	A A	A A	A A	A A	G G	A G	A A	A G	A G	A G	A G	A G	A G	A G	A A	A G	G G	A A	A G	A G	A G	A A	A G	A A	G G	A A	A A	G G	A A	A G	G G	A G	A G	G G	A G	A A	G G	A A	A G	A G	G G
1	Gga_rs13746326	24576291	A G	G G	G G	G G	G G	G G	G G	G G	G G	A G	G G	G G	A G	G G	G G	A G	G G	A G	G G	G G	A G	G G	G G	A G	A G	G G	G G	G G	G G	G G	G G	A G	A G	G G	G G	G G	G G	G G	G G	G G	G G	G G	G G	A G	A G	A G	G G
1	GGaluGA008163	24616668	A G	A A	A A	A A	A A	A A	A G	A A	A G	A A	A G	G G	A G	A G	A A	A G	A G	A A	A G	A G	A A	A A	A A	A A	A A	A G	A G	G G	A A	A A	A A	A G	A G	A A	A A	0 0	A A	A G	A A	A G	A G	G G	A A	A G	A A	A A	A A
1	Gga_rs13837806	24637666	C C	A A	A C	A A	C C	C C	C C	C C	C C	C C	A C	C C	C C	A C	A C	C C	C C	A C	A C	A C	C C	C C	A A	C C	A C	C C	A C	C C	C C	C C	A A	C C	C C	A A	A C	C C	A A	A C	C C	A C	A C	C C	A A	C C	C C	A C	A C
1	Gga_rs14799385	24677939	A A	A G	A G	G G	A A	A A	A A	A A	A A	A A	G G	A G	A A	A G	A G	A G	A A	A G	A G	0 0	A A	A A	G G	A A	A G	A A	A G	A A	A A	A A	G G	A A	A A	G G	A A	A A	G G	A G	A A	G G	A G	A A	G G	A A	A A	A G	A G
1	Gga_rs15208864	24689738	G G	A G	A G	A A	G G	G G	G G	G G	G G	G G	A G	G G	G G	A G	A G	G G	G G	A G	A G	A G	G G	G G	A A	G G	A G	G G	A G	G G	G G	G G	A A	G G	G G	0 0	G G	G G	A A	A G	G G	A G	A G	G G	A A	G G	G G	A G	A G
1	Gga_rs13837906	24720853	A A	A C	C C	C C	A C	C C	A A	A C	A A	A A	A C	A A	A A	A C	C C	A A	A C	A C	A C	A C	A A	C C	C C	A C	A C	A C	A C	A A	C C	A A	C C	A A	A A	C C	A A	C C	C C	A C	C C	A C	A C	A A	C C	A A	A C	A C	C C
1	Gga_rs13837921	24740463	A A	A A	A A	A A	A G	A A	A G	A G	A G	A G	A G	A G	A A	A A	A A	G G	A A	A A	A A	A A	G G	A A	A A	A A	A A	A A	A A	A A	A A	G G	A A	A A	A A	A A	A G	A A	A A	A A	A A	A G	A A	A A	A A	A A	A A	A A	A A
1	Gga_rs15209088	24806533	A G	G G	A G	G G	A A	A A	A A	A A	A A	A G	G G	A G	A G	A G	A A	A G	A A	G G	A G	A A	A A	A A	A G	A G	G G	A A	A G	A A	A A	A A	G G	A G	A G	G G	A G	A A	G G	A G	A A	G G	A A	A A	G G	A G	A G	G G	A G
1	Gga_rs13838027	24849291	C C	C C	A C	C C	A A	A A	A C	A A	A C	A C	C C	C C	C C	C C	A A	A C	A C	C C	C C	A C	0 0	A A	A C	A C	C C	A C	C C	C C	A A	A A	C C	C C	C C	C C	A C	0 0	C C	C C	A A	C C	A C	C C	C C	C C	A C	C C	A C
1	Gga_rs13838170	24903946	G G	G G	G G	G G	G G	G G	G G	G G	G G	G G	A G	A G	G G	G G	A G	A G	G G	G G	G G	A G	G G	G G	A G	G G	G G	G G	G G	G G	G G	G G	G G	G G	G G	G G	G G	G G	G G	G G	G G	A G	A G	G G	G G	G G	G G	G G	G G
1	Gga_rs13838203	24935387	G G	G G	G G	G G	A G	G G	A G	A G	A G	A G	A G	A G	G G	G G	G G	A G	G G	G G	G G	G G	A G	G G	G G	G G	G G	G G	G G	G G	G G	A A	G G	G G	G G	G G	A G	G G	G G	G G	G G	A G	G G	G G	G G	G G	G G	G G	G G
1	GGaluGA008268	24958384	A A	A A	A A	A A	A G	A A	A G	A G	A G	A G	A A	A A	A A	A A	A A	A A	A A	A A	A A	A A	A G	A A	A A	A A	A A	A A	A A	A A	A A	G G	A A	A A	A A	A A	A G	A A	A A	A A	A A	A G	A A	A A	A A	A A	A A	A A	A A
1	Gga_rs13746451	24982199	A A	A G	A A	A A	A G	A A	A G	A G	A G	A G	A G	A G	A A	A A	A A	G G	A A	A A	A A	A A	G G	A A	A A	A A	A A	A A	A A	A A	A A	G G	A A	A A	A A	A A	G G	A A	A A	A A	A A	G G	A A	A A	A A	A A	A A	A A	A A
1	Gga_rs13838282	24992278	A A	A A	A G	A A	A G	G G	A A	A G	A A	A A	A A	A A	A A	A A	A A	A A	A G	A A	A A	A A	A A	G G	A A	A A	A A	A G	A A	A G	G G	A A	A A	A A	A A	0 0	A A	G G	A A	A A	G G	A A	A A	A A	A A	A A	A G	A A	A G
1	GGaluGA008299	25017670	G G	G G	A G	G G	A A	A A	A G	A A	A G	A G	A G	A G	G G	G G	G G	A G	A G	G G	G G	G G	A G	A A	G G	G G	G G	A G	G G	A G	A A	A A	G G	G G	G G	G G	A G	0 0	G G	G G	A A	A A	G G	G G	G G	G G	A G	G G	A G
1	Gga_rs13746477	25040089	A G	A G	A G	G G	A G	A A	A G	A G	A G	A G	G G	A G	A G	A G	G G	A G	A A	G G	A G	A G	A G	A A	G G	G G	G G	A A	A G	A A	A A	A G	G G	A G	A G	G G	A G	A A	G G	A A	A A	A G	A G	A A	G G	A G	A G	G G	A G
1	Gga_rs10729928	25060262	A G	A G	G G	A A	G G	G G	A G	G G	A G	G G	G G	A G	A G	A A	A G	G G	A G	A G	A G	A G	G G	G G	A G	A G	A G	A G	A G	A G	G G	G G	A G	A G	A G	A G	G G	G G	A A	A A	G G	G G	A G	A A	A A	A G	G G	A G	G G
1	Gga_rs13838400	25086241	A G	A G	A A	G G	A A	A G	A G	A G	A G	A A	A A	A G	A G	G G	A G	A A	A G	A G	A G	A G	A A	A G	A G	A G	A G	A G	A G	A G	A G	A A	A G	A G	A G	A G	A A	A G	G G	G G	A G	A A	A G	G G	G G	A G	A A	A G	A A
1	Gga_rs13746500	25108086	G G	A G	A A	G G	A G	A G	G G	G G	G G	G G	A G	G G	G G	G G	G G	G G	A G	G G	A G	G G	G G	A G	G G	G G	G G	A G	A G	A G	A G	G G	A G	G G	G G	A G	A G	A G	G G	G G	A G	G G	G G	G G	G G	G G	A G	G G	A A
1	GGaluGA008345	25127472	G G	A G	G G	A A	G G	A G	G G	A G	G G	G G	G G	G G	G G	A G	A A	G G	G G	A G	G G	A G	G G	A G	A A	A G	A G	G G	G G	G G	A G	G G	A G	G G	G G	A G	G G	A G	A A	G G	A G	G G	A G	G G	A A	G G	G G	A G	G G
1	Gga_rs15209793	25135469	G G	A G	G G	A A	A G	A G	A G	A A	A G	G G	A G	A G	G G	A G	A A	A A	G G	A G	G G	A G	A A	A G	0 0	A G	A G	G G	G G	G G	A G	A G	A G	G G	G G	A G	A G	A G	A A	G G	A G	A G	A G	G G	A A	G G	G G	A G	G G
1	GGaluGA008370	25188486	A A	G G	G G	G G	A G	G G	A A	A G	A A	A G	A G	A A	A A	A G	G G	A G	A G	A G	A G	A G	A G	G G	G G	A G	A G	A G	A G	A G	G G	A G	G G	A A	A A	G G	A G	G G	G G	A A	G G	A G	A G	A A	G G	A A	A G	A G	G G
1	Gga_rs13838617	25230318	A G	A G	G G	G G	A G	G G	A G	A G	A G	A A	A G	A G	A G	G G	A G	A A	G G	A G	A G	A G	A A	G G	A G	A G	A G	G G	G G	G G	G G	A A	G G	A G	A G	G G	A A	G G	G G	A G	G G	A G	A G	A G	G G	A G	A G	A G	G G
1	Gga_rs13838625	25236662	A G	A A	G G	A A	G G	A G	G G	A G	G G	A G	G G	G G	A G	A G	A A	A G	G G	A A	A G	A G	A G	A G	A A	A A	A A	G G	G G	G G	A G	G G	A G	A G	A G	A G	A G	A G	A A	A G	A G	G G	A G	A G	A A	A G	A G	A A	G G
1	Gga_rs13746572	25263993	G G	A A	A A	A A	A A	A A	A G	A A	A G	G G	A A	A G	G G	A G	A A	A G	A G	A G	A G	A G	A G	A A	A A	A G	A G	A G	A G	A G	A A	A G	A A	G G	G G	A A	A A	A A	A A	G G	A A	A A	A G	G G	A A	G G	A G	A G	A A
1	Gga_rs13838711	25298527	A G	A G	A A	G G	A G	A G	A G	G G	A G	A G	A G	A G	A G	A A	A G	G G	A A	G G	A G	A A	G G	A G	A G	G G	G G	A A	A A	A A	A G	A G	A G	A G	A G	A G	A G	A G	G G	A G	A G	G G	A A	A G	A G	A G	A G	G G	A A
1	Gga_rs13838715	25305378	G G	A G	G G	A A	G G	A G	G G	A G	G G	G G	G G	G G	G G	G G	A G	G G	G G	A G	G G	G G	G G	A G	A G	A G	A G	G G	G G	G G	A G	G G	A G	G G	G G	A G	G G	A G	A A	G G	A G	A G	G G	G G	A G	G G	G G	A G	G G
1	Gga_rs13838772	25377008	A A	A G	G G	A A	A G	A G	A A	A A	A A	A G	A G	A A	A G	A A	A A	A G	A G	A G	A G	A A	A A	A G	A A	A G	A G	A G	A G	A G	A G	A G	A G	A G	A G	A G	A G	A G	A A	A A	A G	A A	A A	A A	A A	A G	A G	A G	G G
1	Gga_rs13838804	25409877	A G	A A	G G	A A	A G	A G	A G	A A	A G	A G	A G	A G	A G	A G	A A	A A	G G	A A	A G	A G	A A	A G	A A	A A	A A	G G	G G	G G	A G	A G	A G	A G	A G	A G	A A	A G	A A	A G	A G	A A	A G	A G	A A	A G	A G	A A	G G
1	Gga_rs13838840	25447345	A G	0 0	G G	A A	A G	A G	A G	A A	A G	A G	A G	A G	G G	A G	A A	A G	G G	A G	A G	A G	A A	A G	A A	A G	A G	G G	G G	G G	A G	A G	A G	G G	G G	0 0	A G	A G	A A	A G	A G	A A	A G	A G	A A	G G	A G	A G	G G
1	Gga_rs13838858	25462428	A G	A G	G G	A A	A G	A G	A G	A A	A G	A G	A G	A G	G G	A G	A A	A G	G G	A G	A G	A G	A A	A G	A A	A G	A G	G G	G G	G G	A G	A G	A G	G G	G G	A G	A G	A G	A A	A G	A G	A A	A G	A G	A A	G G	A G	A G	G G
1	Gga_rs13838880	25474915	A G	A G	G G	A A	A G	A G	A G	A A	A G	A G	A G	A G	G G	A G	A A	A G	G G	A G	A G	A G	A A	A G	0 0	A G	A G	G G	G G	G G	A G	A G	A G	G G	G G	A G	A G	A G	A A	A G	A G	A A	A G	A G	A A	G G	A G	A G	G G
1	Gga_rs13838911	25494981	A G	A G	A A	G G	A G	A A	G G	A G	G G	A A	A G	G G	A G	G G	G G	A G	A G	A G	A A	G G	A G	A A	G G	A G	A G	A G	A G	A G	A A	A G	A G	A G	A G	A G	A G	A A	G G	A G	A A	A G	G G	A G	G G	A G	A A	A G	A A
1	Gga_rs13838947	25524087	A G	A G	A A	A A	A A	A G	A A	A G	A A	G G	A A	A A	A G	A A	A A	A G	A A	A G	A G	A A	A G	A G	A A	A G	A G	A A	A A	A A	A G	A G	A A	A G	A G	A A	A G	A G	A A	A G	A G	A G	A A	A G	A A	A G	A G	A G	A A
1	Gga_rs13838999	25555492	A G	G G	G G	G G	G G	A G	G G	A G	G G	A G	G G	G G	A G	G G	G G	A G	G G	A G	A G	G G	A G	A G	G G	A G	A G	G G	G G	G G	A G	G G	G G	A G	A G	G G	G G	A G	G G	A G	A G	A G	G G	A G	G G	A G	A G	A G	G G
1	Gga_rs13746685	25594705	A A	A A	A A	A A	A G	A G	A G	G G	A G	A G	A G	A G	A A	A A	A A	A G	A A	A A	A A	A A	A G	A G	A A	A A	A A	A A	A A	A A	A G	G G	A A	A A	A A	A A	A G	A G	A A	A A	A G	G G	A A	A A	A A	A A	A A	A A	A A
1	Gga_rs13839043	25621076	A A	A A	A A	A A	A G	A G	A G	G G	A G	A G	A G	A G	A G	A A	A A	G G	A A	A G	A A	A A	A G	A G	A A	A G	A G	A A	A A	A A	A G	G G	A A	A G	A G	A A	A G	A G	A A	A A	A G	G G	A A	A A	A A	A G	A A	A G	A A
1	Gga_rs15210644	25682194	A A	A A	A A	A G	A G	A G	A G	G G	A G	A G	A G	A G	A G	A A	A A	G G	A A	A G	A A	A A	A G	A G	A A	A G	A G	A A	A A	A A	A G	G G	A A	A G	A G	A A	A G	A G	A G	A A	A G	G G	A A	A A	A A	A G	A A	A G	A A
1	Gga_rs13839139	25751284	A A	A A	A A	A A	A A	A A	A A	A A	A A	A A	A A	A A	A G	A A	A A	A G	A A	A G	A A	A A	A A	A A	A A	A G	A G	A A	A A	A A	A A	A A	A A	A G	A G	A A	A A	A A	A A	A A	A A	A A	A A	A A	A A	A G	A A	A G	A A
1	Gga_rs13839183	25771822	G G	G G	G G	A G	G G	G G	G G	G G	G G	A G	G G	G G	A G	G G	G G	A G	G G	A G	G G	G G	G G	G G	G G	A G	A G	G G	G G	G G	G G	A G	G G	A G	A G	G G	G G	G G	A G	G G	G G	G G	G G	G G	G G	A G	G G	A G	G G
1	GGaluGA008587	25850292	A A	A G	A A	A G	A A	A A	A A	A A	A A	A G	A A	A A	A A	A A	A A	A A	A A	A A	A A	A A	A A	A A	A A	A A	A A	A A	A A	A A	A A	A G	A A	A A	A A	A A	A G	A A	A G	A A	A A	A A	A A	A A	A A	A A	A A	A A	A A
1	Gga_rs13839342	25892949	C C	A C	C C	C C	C C	C C	C C	C C	C C	C C	C C	C C	A C	A C	A C	A C	C C	A C	C C	A C	C C	C C	A C	A C	A C	C C	C C	C C	C C	C C	C C	A C	A C	C C	A C	C C	C C	C C	C C	C C	A C	C C	A C	A C	C C	A C	C C
1	Gga_rs13839353	25905534	A A	G G	A A	G G	A A	A A	A A	A A	A A	A G	A A	A A	A G	A G	G G	A G	A A	G G	A A	A G	A A	A A	G G	G G	G G	A A	A A	A A	A A	A G	A G	A G	A G	A G	A G	A A	G G	A A	A A	A A	A G	A A	G G	A G	A A	G G	A A
1	GGaluGA008601	25928026	A A	A G	A A	G G	A A	A A	A A	A A	A A	A G	A A	A A	A G	A A	A G	A G	A A	G G	A A	A A	A A	A A	A G	G G	G G	A A	A A	A A	A A	A G	A G	A G	A G	A G	A A	A A	G G	A A	A A	A A	A A	A A	A G	A G	A A	G G	A A
1	Gga_rs13839372	25947735	A A	A G	A A	A G	A A	A G	A A	A G	A A	A A	A A	A A	A G	A A	A G	A G	A A	G G	A A	A A	A A	A G	A G	G G	G G	A A	A A	A A	A G	A A	A G	A G	A G	A G	A A	A G	A G	A A	A G	A G	A A	A A	A G	A G	A A	G G	A A
1	Gga_rs14800394	25948720	C C	A A	C C	A A	C C	A C	C C	A C	C C	A C	C C	C C	A C	A C	A A	A C	C C	A A	C C	A C	C C	A C	A A	A A	A A	C C	C C	C C	A C	A C	A C	A C	A C	A C	A C	A C	A A	C C	A C	A C	A C	C C	A A	A C	C C	A A	C C
1	GGaluGA008624	25996053	G G	A A	G G	A A	A G	G G	A G	A G	A G	A G	A G	A G	A G	G G	A G	A A	G G	A A	G G	G G	A G	G G	A G	A A	A A	G G	G G	G G	G G	A A	A G	A G	A G	A G	A A	G G	A A	G G	G G	A G	G G	G G	A G	A G	G G	A G	G G
1	Gga_rs13839468	26023743	G G	A A	G G	A G	G G	G G	G G	G G	G G	G G	G G	G G	G G	G G	A G	G G	G G	A G	G G	G G	G G	G G	A G	A G	A G	G G	G G	G G	G G	G G	A G	G G	G G	A G	A G	G G	A G	G G	G G	G G	G G	G G	A G	G G	G G	G G	G G
1	GGaluGA008639	26052352	A A	A A	G G	A G	A G	A G	A A	A A	A A	A G	A G	A A	A A	A A	A A	A A	A G	A A	A G	A A	A A	A G	A A	A A	A A	A G	A G	A G	A G	A G	A G	A A	A A	A G	A A	A G	A G	A A	A G	A A	A A	A A	A A	A A	A G	A A	G G
1	Gga_rs13839630	26114236	A G	A A	A A	A G	A A	A A	A A	A A	A A	G G	A A	A A	A A	A A	A A	A A	A A	A A	A G	A A	A G	A A	A A	A A	A A	A A	A A	A A	A A	A G	A A	A A	A A	A A	A A	A A	A G	A G	A A	A A	A A	A G	A A	A A	A G	A A	A A
1	GGaluGA008694	26128232	A A	G G	A A	G G	A A	A A	A A	A A	A A	A G	A A	A A	A A	A A	A G	A A	A A	A G	A A	A A	A A	A A	A G	A G	A G	A A	A A	A A	A A	A G	A G	A A	A A	A G	A G	A A	G G	A A	A A	A A	A A	A A	A G	A A	A A	A A	A A
1	Gga_rs13839706	26154482	A G	G G	A A	A G	A A	A G	A G	0 0	A G	A A	A A	A G	A G	G G	G G	A A	A G	A G	A A	G G	0 0	A G	G G	A G	A G	A G	A G	A G	A G	A A	A G	A G	A G	A G	A G	A G	A G	A G	A G	A G	G G	A G	G G	A G	A A	A G	A A
1	Gga_rs13839736	26181611	G G	A G	G G	A G	G G	G G	G G	G G	G G	G G	G G	G G	G G	G G	A G	G G	G G	A G	G G	G G	G G	A G	A G	A G	A G	G G	G G	G G	A G	G G	A G	G G	G G	A G	G G	G G	A G	G G	G G	G G	G G	G G	A G	G G	G G	G G	G G
1	Gga_rs14800657	26203973	A G	G G	A A	G G	A A	A A	A G	A A	A G	A G	A A	A G	G G	A G	A G	A G	A G	G G	A A	A G	A A	A G	A G	G G	G G	A G	A G	A G	A G	A G	A G	G G	G G	A G	A G	A A	G G	A G	A A	A A	A G	A G	A G	G G	A A	G G	A A
1	Gga_rs13746920	26237323	A G	G G	G G	G G	A G	A G	A A	A A	A A	G G	A G	A A	A G	A A	A G	A G	A G	G G	G G	A A	A G	A G	A G	G G	G G	A G	A G	A G	A G	A G	G G	A G	A G	G G	A G	A G	G G	A G	A G	A A	A A	A G	A G	A G	G G	A G	A G
1	Gga_rs13746923	26248224	G G	A G	G G	A G	A G	G G	A G	A G	A G	G G	A G	A G	A G	G G	A G	A A	G G	0 0	G G	G G	A G	A G	A G	A A	A A	G G	G G	G G	A G	A G	A G	A G	A G	A G	A G	G G	A G	G G	G G	A G	G G	G G	A G	A G	G G	A G	G G
1	Gga_rs10731631	26282475	A G	G G	A A	A G	A G	A A	A G	A G	A G	A G	A G	A G	A A	A A	A G	A G	A A	A G	A G	A A	G G	A G	A G	A G	A G	A A	A A	A A	A G	A G	A G	A A	A A	A G	G G	A A	A G	A G	A A	A G	A A	A G	A G	A A	A G	A A	A A
1	Gga_rs13839888	26310931	A A	A A	G G	A A	A G	G G	A A	A G	A A	A A	A G	A A	A G	A G	A A	A G	A G	A G	A G	A A	A A	A G	A A	A G	A G	A G	A G	A G	A G	A A	A G	A G	A G	A G	A A	G G	A A	A A	G G	A G	A A	A A	A G	A G	A G	A G	A G
1	Gga_rs13839897	26328088	G G	G G	A A	G G	A G	A A	G G	A G	G G	G G	A G	G G	A G	A G	G G	A G	A G	A G	A G	G G	G G	A G	G G	A G	A G	A G	A G	A G	A G	G G	A G	A G	A G	A G	G G	0 0	G G	G G	A A	A G	G G	G G	A G	A G	A G	A G	A G
1	Gga_rs13839921	26352926	A A	A A	G G	A G	A G	A G	A A	A A	A A	A G	A G	A A	A G	A A	A G	A G	A G	A G	A G	A G	A A	A A	A G	A G	A G	A G	A G	A G	A A	A G	A G	A G	A G	A G	A A	A G	A G	A A	A G	A A	A G	A A	A A	A G	A G	A G	A G
1	Gga_rs13839960	26373883	A A	A A	A A	A A	A A	A A	A A	A A	A A	A A	A A	A A	A A	A A	A G	A A	A A	A A	A A	A G	A A	A A	A G	A A	A A	A A	A A	A A	A A	A A	A A	A A	A A	A A	A A	A A	A A	A A	A A	A A	A G	A A	A A	A A	A A	A A	A A
1	Gga_rs13746991	26387502	A G	A G	G G	A G	G G	A G	G G	A G	G G	A A	G G	G G	A G	A G	A G	A G	G G	A G	A G	A G	A G	A G	A G	A G	A G	G G	G G	G G	A G	A G	G G	A G	A G	G G	A G	A G	A G	A G	A G	A G	A G	A G	A G	A G	A G	A G	G G
1	Gga_rs13840040	26408653	A G	A G	A A	A G	A A	A A	A A	A A	A A	G G	A A	A A	A G	A A	A G	A G	A A	A G	A G	A G	A G	A A	A G	A G	A G	A A	A A	A A	A A	A G	A A	A G	A G	A A	A G	A A	A G	A G	A A	A A	A G	A G	A A	A G	A G	A G	A A
1	Gga_rs13840096	26438633	0 0	G G	G G	A G	G G	G G	A G	G G	A G	A A	G G	A G	A G	A G	A G	G G	A G	G G	A G	A A	A G	G G	A G	G G	G G	A G	G G	A G	G G	A G	G G	A G	A G	G G	G G	G G	A G	A A	G G	G G	A A	A A	G G	A G	A G	A G	A G
1	GGaluGA008830	26454195	A A	A C	C C	A A	A C	C C	A A	A C	A A	A A	A C	A A	A C	A C	A C	A C	A C	A C	A C	A C	A A	A C	A C	A C	A C	A C	A C	A C	A C	A A	A C	A C	A C	A C	A C	0 0	A A	A A	C C	A C	A C	A A	A C	A C	A C	A C	A C
1	Gga_rs13840138	26465038	G G	A A	G G	A G	A G	G G	A G	A G	A G	G G	A G	A G	G G	G G	A G	A G	G G	A G	G G	G G	A G	A G	A G	A G	A G	G G	A G	G G	A G	A G	A G	G G	G G	A G	A A	G G	A G	G G	G G	A G	G G	G G	A G	G G	G G	G G	G G
1	Gga_rs13840204	26509743	G G	A G	G G	A G	A G	G G	A G	A G	A G	G G	A G	A G	G G	G G	A G	A G	G G	A G	G G	G G	A G	A G	A G	A G	A G	G G	A G	G G	A G	A G	A G	G G	G G	A G	A G	G G	A G	G G	G G	A G	G G	G G	A G	G G	G G	G G	G G
1	Gga_rs13840237	26526380	A G	G G	A A	G G	A G	A A	G G	A G	G G	A G	A G	G G	G G	A G	G G	G G	A G	G G	A A	G G	A G	A G	G G	G G	G G	A G	A G	A G	A G	G G	A G	G G	G G	A G	G G	A A	G G	A G	A A	A G	G G	A G	A G	G G	A A	G G	A G
1	Gga_rs13747106	26561933	A A	A A	G G	A G	A G	G G	A A	A G	A A	A A	A G	A A	A A	A G	A A	A A	A G	A A	A G	A A	A A	A G	A A	A A	A A	A G	A G	A G	A G	A A	A G	A A	A A	A G	A A	0 0	A G	A G	G G	A G	A A	A A	A G	A A	A G	A A	A G
1	GGaluGA008894	26589642	A G	A A	G G	A A	A G	G G	A G	A G	A G	A G	A G	A G	A G	G G	A A	A A	G G	A A	A G	A G	A A	G G	A A	A A	A A	G G	A G	G G	G G	A G	A G	A G	A G	A G	A A	G G	A A	G G	G G	A G	A G	A G	A G	A G	A G	A G	G G
1	Gga_rs15212454	26612603	G G	G G	G G	G G	G G	A G	G G	A G	G G	G G	G G	G G	G G	A G	G G	G G	G G	G G	G G	G G	G G	A A	G G	G G	G G	G G	G G	G G	A A	G G	G G	G G	G G	G G	G G	A G	G G	G G	A G	A G	G G	G G	A G	G G	G G	G G	G G
1	GGaluGA008928	26657115	A G	A G	A A	G G	A G	A G	G G	G G	G G	A G	A G	G G	A G	G G	A G	A G	A G	A G	A A	A G	A G	A G	A G	A G	A G	A G	A G	A G	A G	G G	A G	A G	A G	A G	A G	A G	G G	A G	A G	G G	A G	A G	G G	A G	A A	A G	A G
1	GGaluGA008940	26684319	G G	A G	G G	0 0	A G	G G	A G	A G	A G	G G	A G	A G	G G	G G	A G	A G	G G	A G	G G	G G	A G	A G	A G	A G	A G	G G	A G	G G	A G	A G	A G	G G	G G	A G	A G	G G	A A	G G	G G	A G	G G	G G	A G	G G	G G	G G	G G
1	Gga_rs13840439	26710131	G G	A G	G G	A A	A G	G G	A G	A G	A G	G G	A G	A G	G G	G G	A G	A G	G G	A G	G G	G G	A G	G G	A G	A G	A G	G G	A G	G G	G G	A G	A G	G G	G G	A G	A G	G G	A A	G G	G G	A G	G G	G G	A G	G G	G G	G G	G G
1	GGaluGA008975	26755345	A A	A G	G G	A A	A G	A G	A A	A A	A A	A A	A G	A A	A G	A A	A A	A G	A G	A A	A G	A A	A A	A A	A A	A A	A A	A G	A G	A G	A A	A A	A G	A A	A A	A G	A G	A G	A A	A G	A G	A A	A A	A A	A A	A A	A G	A G	A G
1	Gga_rs15212991	26798458	A G	G G	G G	G G	G G	G G	G G	G G	G G	A G	G G	G G	A G	G G	A G	A G	G G	G G	A G	A G	A G	G G	A G	G G	G G	G G	G G	G G	G G	G G	G G	G G	G G	G G	G G	G G	G G	G G	G G	G G	A G	A G	G G	G G	A G	A G	G G
1	GGaluGA008996	26819272	A G	A A	G G	A A	A G	A G	A A	A A	A A	A G	A G	A A	A G	A A	A G	A G	A G	A A	G G	A G	A G	A G	A G	A A	A A	A G	A G	A G	A G	A A	A G	A A	A A	A G	A A	A G	A A	A G	A G	A A	A G	A G	A A	A A	G G	A G	A G
1	Gga_rs13840555	26834213	C C	A C	A A	A A	A A	A C	A C	A C	A C	C C	A A	A C	A C	C C	A A	A A	A C	A C	A C	A C	A C	C C	A A	A C	A C	A C	A A	A C	C C	A C	A A	C C	C C	A A	A C	A C	A A	A C	A C	A C	A C	C C	A C	C C	A C	A C	A C
1	GGaluGA009016	26852972	A A	G G	A A	G G	A G	A G	A G	G G	A G	A A	A G	A G	A G	A G	A G	G G	A A	A G	A A	A A	A G	G G	A G	A G	A G	A A	A G	A A	G G	A G	A G	A A	A A	A G	G G	A G	G G	A A	A G	G G	A A	A A	G G	A A	A A	A G	A A
1	Gga_rs13840621	26876803	A A	A G	A A	A A	A A	A G	A A	A G	A A	A A	A A	A A	A A	A G	A A	A A	A A	A A	A A	A A	A A	A G	A A	A A	A A	A A	A A	A A	A G	A A	A A	A A	A A	A A	A G	A G	A A	A A	A G	A G	A A	A A	A G	A A	A A	A A	A A
1	Gga_rs13840648	26885642	C C	A C	C C	A A	A C	A C	A C	A A	A C	C C	A C	A C	A C	A C	A C	A A	C C	A C	C C	C C	A C	A A	A C	A C	A C	C C	A C	C C	A A	A C	A C	C C	C C	A C	A C	A C	A A	C C	A C	A A	C C	C C	A A	C C	C C	A C	C C
1	GGaluGA009051	26917895	G G	G G	G G	G G	G G	G G	G G	G G	G G	G G	G G	G G	G G	G G	G G	G G	G G	G G	G G	G G	G G	A G	G G	G G	G G	G G	G G	G G	A G	G G	G G	G G	G G	G G	G G	G G	G G	G G	G G	G G	G G	G G	G G	G G	G G	G G	G G
1	GGaluGA009061	26936005	G G	G G	G G	G G	G G	G G	G G	G G	G G	G G	G G	G G	G G	G G	G G	G G	G G	G G	G G	G G	G G	A G	G G	G G	G G	G G	G G	G G	A G	G G	G G	G G	G G	G G	G G	G G	G G	G G	G G	G G	G G	G G	G G	G G	G G	G G	G G
1	Gga_rs13840709	26953531	A G	G G	A A	G G	A G	A A	G G	A G	G G	A A	A G	G G	A G	A G	A G	A G	A G	G G	A A	A G	A G	A A	A G	G G	G G	A G	A G	A G	A A	A G	A G	G G	G G	A G	G G	A A	G G	A G	A A	A G	A G	A G	A G	G G	A A	A G	A G
1	GGaluGA009086	26979119	C C	C C	C C	C C	C C	C C	C C	C C	C C	C C	C C	C C	A C	C C	C C	A C	C C	C C	C C	C C	C C	A C	C C	C C	C C	C C	C C	C C	A C	C C	C C	C C	C C	C C	C C	C C	C C	C C	C C	C C	C C	C C	C C	C C	C C	A C	C C
1	Gga_rs13747282	27010562	A G	G G	G G	G G	G G	G G	G G	G G	G G	A A	G G	G G	G G	G G	G G	G G	G G	G G	G G	G G	A G	A G	G G	G G	G G	G G	G G	G G	A G	A G	G G	G G	G G	G G	G G	G G	G G	G G	G G	G G	G G	G G	G G	G G	A G	G G	G G
1	GGaluGA009112	27021802	A C	A A	A A	A A	A A	A A	A A	A A	A A	C C	A A	A A	A A	A A	A A	A A	A A	A A	A A	A A	A C	A C	A A	A A	A A	A A	A A	A A	A C	A C	A A	A A	A A	A A	A A	A A	A A	A A	A A	A A	A A	A A	A A	A A	A C	A A	A A
1	Gga_rs15213708	27074141	G G	G G	A A	G G	A G	A A	G G	A G	G G	G G	A G	G G	A G	A G	A G	A G	A G	A G	A G	A G	G G	A A	A G	A G	A G	A G	A G	A G	A A	G G	A G	A G	A G	A G	G G	0 0	G G	A G	A A	A G	A G	G G	A G	A G	A G	A G	A G
1	GGaluGA009128	27079761	G G	G G	A A	G G	A G	A A	G G	A G	G G	G G	A G	A G	G G	A G	A G	G G	A G	A G	A G	A G	G G	A G	A G	A G	A G	A G	A G	A A	A G	G G	A G	A G	A G	A G	G G	0 0	G G	A A	A A	A G	A G	A G	A G	A G	A G	A G	A A
1	Gga_rs13840879	27111068	A A	A A	G G	A A	A G	G G	A A	A G	A A	A A	A G	A G	A G	A G	A G	A G	A G	A G	A G	A G	A A	A G	A G	A G	A G	A G	A G	G G	A G	A A	A G	A G	A G	A G	A A	G G	A A	G G	G G	A G	A G	A G	A G	A G	A G	A G	G G
1	Gga_rs13747296	27184595	G G	A A	A A	A A	A A	A A	A G	A A	A G	G G	A A	A A	A G	A G	A A	A A	A G	A A	A G	A G	A G	A A	A A	A A	A A	A G	A A	A A	A A	A G	A A	A G	A G	A A	A A	A A	A A	A A	A A	A A	A G	A G	A A	A G	A G	A G	A A
1	GGaluGA009144	27201939	A G	A A	A A	A A	A A	A A	A A	A A	A A	G G	A A	A A	A A	A A	A A	A A	A A	A A	A A	A A	A G	A A	A A	A A	A A	A A	A A	A A	A A	A G	A A	A A	A A	A A	A A	A A	A A	A A	A A	A A	A A	A A	A A	A A	A G	A A	A A
1	Gga_rs13747311	27226490	A G	A A	A A	A A	A A	A A	A A	A A	A A	G G	A A	A A	A A	A A	A A	A A	A A	A A	A A	A A	A G	A A	A A	A A	A A	A A	A A	A A	A A	A G	A A	A A	A A	A A	A A	A A	A A	A A	A A	A A	A A	A A	A A	A A	A G	A A	A A
1	Gga_rs13840942	27295738	A G	A G	G G	A A	A G	A G	A G	A A	A G	A A	A G	A A	A G	A G	A A	A A	G G	A A	G G	A G	A A	A A	A A	A A	A A	G G	A G	A G	A A	A A	A G	A G	A G	A G	A G	A G	A A	A G	A G	A A	A G	A G	A A	A G	A G	A G	A G
1	Gga_rs13840980	27384653	C C	C C	A A	C C	A C	A A	C C	A C	C C	C C	A A	A C	A C	A C	A C	A A	A C	A C	A C	A C	C C	A A	A C	A C	A C	A C	A C	A C	A A	C C	A C	A C	A C	A C	C C	0 0	C C	A C	A A	A A	A C	C C	A C	A C	A C	A C	A C
1	Gga_rs15214074	27414286	A A	A G	A A	G G	A G	A A	A G	A G	A G	A A	A A	A A	A A	A A	A G	A A	A A	A G	A A	A A	A G	A A	A G	A G	A G	A A	A G	A A	A A	A G	A G	A A	A A	A G	A G	A A	G G	A A	A A	A A	A A	A A	A G	A A	A A	A A	A A
1	Gga_rs13840991	27417298	A G	A G	A A	A A	A A	A G	A G	A G	A G	A A	A A	A G	G G	G G	A G	A G	A G	A G	A G	G G	A A	G G	A G	A G	A G	A G	A A	A G	G G	A A	A A	G G	G G	A A	A G	A G	A A	A G	A G	A G	G G	G G	A G	G G	A A	G G	A G
1	Gga_rs13840996	27455963	A G	G G	A A	G G	A G	A G	G G	G G	G G	A A	A A	A A	A G	G G	A G	A A	A G	G G	A G	A G	A G	G G	A G	G G	G G	A G	A G	A A	G G	A G	A G	G G	G G	A G	G G	A G	G G	A A	A G	A G	A G	A G	G G	G G	A A	G G	A A
1	Gga_rs15214180	27507956	A A	A A	A A	A A	A A	A A	A A	A A	A A	A A	A A	A G	A G	A A	A G	A G	A A	A A	A G	A G	A A	A A	A G	A A	A A	A A	A A	A G	A A	A A	A A	A A	A A	A A	A A	A A	A A	A G	A A	A A	A G	G G	A A	A A	A A	A A	A G
1	GGaluGA009204	27537855	G G	A G	G G	A A	A G	G G	A G	A G	A G	G G	G G	A G	A G	G G	A A	A G	G G	A A	A G	A G	A G	G G	A A	A A	A A	G G	A G	A G	G G	A G	A G	A G	A G	A G	A G	G G	A A	A G	G G	G G	A G	A A	A G	A G	G G	G G	A G
1	Gga_rs15214395	27609003	A G	G G	A A	G G	A G	A G	G G	G G	G G	A A	A A	A G	G G	G G	G G	A G	A G	G G	A G	G G	A G	G G	G G	G G	A G	A G	A G	A G	G G	A G	A G	G G	G G	A G	G G	A G	G G	A G	A G	A G	G G	G G	G G	A G	A A	G G	A G
1	Gga_rs14801760	27650614	A A	A A	A A	A A	A A	A A	A A	A A	A A	A A	A A	A A	A A	A A	A A	A A	A A	A A	A A	A A	A A	A A	A A	A A	A C	A A	A A	A A	A A	A A	A A	A A	A A	A A	A A	A A	A A	A A	A A	A A	A A	A A	A A	A C	A A	A A	A A
1	Gga_rs14801790	27680090	G G	A G	G G	A A	A G	G G	A G	A G	A G	G G	G G	A G	A G	G G	A G	A G	G G	A A	A G	G G	A G	G G	A G	A A	A G	G G	A G	A G	G G	A G	A G	A G	A G	A G	A G	G G	A A	A G	G G	G G	G G	A A	A G	G G	G G	G G	A G
1	Gga_rs13841146	27718907	A C	A A	C C	A A	A A	A C	A A	A A	A A	C C	C C	C C	A C	A A	A C	C C	A C	A C	C C	A C	A C	A A	A C	A C	A C	A C	A C	C C	A A	A C	A C	A C	A C	A C	A A	A C	A A	C C	A C	A C	A C	C C	A A	A C	C C	A A	C C
1	GGaluGA009255	27736599	A G	A G	G G	A A	A A	A G	A A	A A	A A	G G	G G	G G	A G	A A	A G	G G	A G	A G	G G	A G	A G	A A	A G	A G	A A	A G	A G	G G	A A	A G	A G	A G	A G	A G	A G	A G	A A	G G	A G	A G	A G	G G	A A	A A	G G	A A	G G
1	GGaluGA009259	27753100	A A	A G	A A	A A	A A	A A	A A	A A	A A	A A	A A	A A	A A	A A	A A	A A	A A	A A	A A	A A	A A	A A	A A	A A	A A	A A	A A	A A	A A	A A	A A	A A	A A	A A	A G	A A	A A	A A	A A	A A	A A	A A	A A	A A	A A	A A	A A
1	Gga_rs14801926	27827506	A A	A G	A A	G G	G G	A A	A G	A G	A G	A A	A A	A A	A A	A A	A G	A A	A A	A G	A A	A A	A G	A A	A G	A G	A G	A A	A G	A A	A A	A G	A G	A A	A A	A G	A G	A A	G G	A A	A A	A A	A A	A A	A G	A A	A A	A A	A A
1	GGaluGA009280	27843730	0 0	G G	G G	G G	G G	G G	A G	G G	A G	A A	G G	A G	A G	A G	G G	G G	A G	G G	G G	A G	A G	G G	G G	G G	G G	A G	G G	A G	G G	A G	G G	A G	A G	G G	G G	G G	G G	A G	G G	G G	A G	A G	G G	A G	A G	A G	A G
1	Gga_rs13747443	27857584	A A	A A	G G	A A	A A	G G	A A	A G	A A	A A	G G	A G	A G	A G	A G	G G	A G	A G	G G	A G	A A	G G	A G	A G	A A	A G	A G	A G	G G	A A	A G	A G	A G	A G	A A	G G	A A	A G	G G	G G	A G	A G	A G	A A	A G	A G	A G
1	GGaluGA009292	27903959	A G	G G	G G	G G	G G	G G	G G	G G	G G	A A	G G	A G	A G	G G	G G	A G	G G	A G	A G	G G	G G	A G	G G	A G	G G	G G	G G	A G	A G	A G	G G	A G	A G	G G	G G	G G	G G	A G	G G	G G	G G	A A	G G	G G	A G	G G	A G
1	Gga_rs14802014	27971708	A A	A A	G G	A A	A A	A A	A A	A A	A A	A A	G G	A G	A A	A A	A G	A G	A G	A A	A G	A G	A A	A A	A G	A A	A G	A G	A G	A G	A A	A A	A G	A A	A A	A G	A A	A A	A A	A G	A A	A G	A G	A A	A A	A G	A A	A A	A G
1	GGaluGA009308	27987313	G G	A A	G G	A A	A A	A G	A G	A G	A G	G G	G G	G G	G G	G G	A G	G G	G G	A G	G G	G G	A G	A G	A G	A G	A A	G G	A G	G G	A G	A G	A G	G G	G G	G G	A A	A G	A A	G G	A G	G G	G G	G G	A G	A G	A G	G G	G G
1	GGaluGA009315	28031052	A G	A G	A A	A A	A G	A G	A G	A G	A G	A A	A A	A G	A G	G G	A A	A A	A G	A A	A A	A G	A G	G G	A A	A A	A A	A G	A A	A G	G G	A A	A A	A G	A G	A G	A G	A G	A A	A G	A G	A G	A G	A G	A G	A G	A A	G G	A G
1	GGaluGA009333	28091121	A A	A A	A A	A A	A A	A A	A A	A A	A A	A A	A A	A G	A G	A A	A A	A G	A A	A G	A G	A A	A A	A A	A A	A G	A A	A A	A A	A G	A A	A A	A A	A G	A G	A A	A A	0 0	A A	A G	A A	A A	A A	G G	A A	A A	A A	A A	A G
1	Gga_rs13841553	28106752	A A	A C	A A	C C	A C	A C	A C	A C	A C	A A	A A	A C	A A	A C	A C	A A	A A	A C	A A	A A	A C	A A	A C	A C	A C	A A	A C	A C	A A	A C	A C	A A	A A	A A	A C	A C	C C	A C	A C	A A	A A	A C	C C	A A	A C	A C	A C
1	GGaluGA009352	28140951	A G	A G	G G	A A	A A	A A	A G	A A	A G	A A	G G	G G	A G	G G	A G	A G	G G	A A	A G	G G	A G	A G	A G	A A	A A	G G	A G	G G	A G	A A	A G	A G	A G	G G	A G	A A	A A	G G	A A	A G	G G	A G	A G	A G	A A	G G	G G
1	Gga_rs13841608	28160433	A C	A C	A A	C C	C C	C C	A C	C C	A C	C C	A A	A A	A C	A A	A C	A C	A A	C C	A C	A A	A C	A C	A C	C C	A C	A A	A C	A A	A C	C C	A C	A C	A C	A A	A C	C C	C C	A A	C C	A C	A A	A C	A C	A A	C C	A A	A A
1	Gga_rs13841633	28208139	A A	A A	G G	A A	A G	A G	A A	A G	A A	A A	G G	G G	A A	A A	A A	A G	A G	A A	A G	A A	A A	A G	A A	A A	A A	A G	A G	G G	A G	A A	A G	A A	A A	A G	A A	A G	A A	G G	A G	G G	A A	A G	A A	A A	A A	A A	G G
1	Gga_rs13841646	28217922	G G	G G	A A	G G	G G	G G	G G	G G	G G	G G	A A	A A	G G	G G	G G	A G	A G	G G	A G	G G	G G	G G	G G	G G	G G	A G	A G	A A	G G	G G	A G	G G	G G	A G	G G	G G	G G	A A	G G	A G	G G	A G	G G	G G	G G	G G	A A
1	GGaluGA009377	28234361	G G	A G	G G	G G	A G	A G	G G	A G	G G	G G	G G	G G	G G	A G	G G	G G	G G	G G	G G	G G	G G	A G	G G	G G	G G	G G	G G	G G	A G	G G	G G	G G	G G	G G	A G	A G	G G	G G	A G	A G	G G	G G	A G	G G	G G	A G	G G
1	Gga_rs15215403	28255219	A A	A G	A A	A A	A G	A G	A A	A G	A A	A A	A A	A A	A A	A G	A A	A A	A A	A A	A A	A A	A A	A G	A A	A A	A A	A A	A A	A A	A G	A A	A A	A A	A A	A A	A G	A G	A A	A A	A G	A G	A A	A A	A G	A A	A A	A G	A A
1	GGaluGA009394	28285467	A A	A A	G G	A A	A G	A A	A A	A A	A A	A A	G G	A G	A A	A G	A A	A G	A G	A A	A G	A A	A A	A A	A A	A A	A G	A G	A G	A G	A A	A A	A G	A A	A A	A G	A A	A A	A A	A G	A A	A G	A A	A A	A G	A G	A A	A G	A G
1	Gga_rs13841714	28317134	G G	A A	A A	A A	A A	A A	A G	A A	A G	G G	A A	A A	G G	A G	A A	A G	A G	A G	A G	A G	A G	A A	A A	A G	A A	A G	A A	A A	A A	A G	A A	G G	G G	A G	A A	A A	A A	A A	A A	A A	A G	A G	A A	A G	A G	A G	A A
1	GGaluGA009403	28336899	A A	A G	G G	A A	A G	A A	A A	A A	A A	A A	G G	A G	A A	A A	A A	A G	A G	A A	A G	A A	A A	A A	A A	A A	A A	A G	A G	A G	A A	A A	A G	A A	A A	A G	A G	A A	A A	A G	A A	A G	A A	A A	A A	A A	A A	A A	A G
1	GGaluGA009408	28350492	A A	A G	A A	A A	A A	A A	A A	A A	A A	A A	A A	A A	A A	A G	A A	A A	A A	A A	A A	A A	A A	A A	A A	A A	A G	A A	A A	A A	A A	A A	A A	A A	A A	A A	A G	A A	A A	A A	A A	A A	A A	A A	A G	A G	A A	A G	A A
1	Gga_rs13747574	28367719	A C	A C	A A	C C	A C	C C	A C	C C	A C	C C	A A	A A	A A	A A	C C	A A	A A	A C	A A	A C	A C	C C	C C	A C	A C	A A	A C	A A	C C	C C	A C	A A	A A	A A	A C	C C	C C	A A	C C	A C	A C	A A	A C	A A	C C	A A	A A
1	Gga_rs13841750	28388595	A G	G G	G G	G G	G G	G G	G G	G G	G G	A A	G G	G G	A G	A G	G G	A G	G G	A G	A G	G G	G G	G G	G G	A G	G G	G G	G G	G G	G G	A G	G G	A G	A G	G G	G G	G G	G G	G G	G G	G G	G G	A G	A G	G G	A G	A G	G G
1	Gga_rs13841779	28413375	G G	G G	A A	G G	A G	G G	G G	G G	G G	G G	A A	A A	G G	A G	G G	A G	A G	G G	A G	G G	G G	G G	G G	G G	A G	A G	A G	A A	G G	G G	A G	G G	G G	A G	G G	G G	G G	A A	G G	A G	G G	A G	A G	A G	G G	A G	A A
1	GGaluGA009429	28425243	G G	A G	G G	A A	A G	A A	A G	A A	A G	G G	G G	G G	A G	G G	A A	A G	G G	A A	A G	A G	A G	A A	A A	A A	A A	G G	A G	G G	A A	A G	A G	A G	A G	G G	A G	A A	A A	G G	A A	A G	A G	A G	A G	A G	A G	G G	G G
1	Gga_rs10731669	28460357	A G	A G	A A	G G	G G	A G	A G	A G	A G	G G	A A	A A	A G	A G	G G	A G	A A	G G	A G	A G	A G	A G	G G	G G	G G	A A	A G	A A	A G	G G	A G	A G	A G	A A	A G	A G	G G	A A	A G	A A	A G	A G	G G	A G	G G	A G	A A
1	Gga_rs14802541	28468572	C C	C C	A A	C C	A C	A C	C C	A C	C C	C C	A A	A C	C C	C C	C C	A C	A C	C C	A C	C C	C C	A A	C C	C C	C C	A C	A C	A C	A A	C C	A C	C C	C C	A C	C C	A C	C C	A C	A C	A A	C C	C C	C C	C C	C C	C C	A C
1	Gga_rs13747634	28497192	A A	A A	G G	A A	A G	A G	A A	A G	A A	A A	G G	A G	A A	A G	A A	A G	A G	A A	A G	A A	A A	A G	A A	A A	A A	A G	A G	A G	A G	A A	A G	A A	A A	A G	A A	A G	A A	A G	A G	G G	A A	A A	A G	A A	A A	A G	A G
1	Gga_rs13747646	28523801	G G	G G	A A	G G	G G	A G	G G	A G	G G	G G	A A	A A	A G	A G	G G	A A	A G	A G	A A	G G	G G	A A	G G	A G	G G	A G	A G	A A	A A	G G	A G	A G	A G	A G	G G	A G	G G	A A	A G	A G	G G	A A	A G	G G	G G	A G	A A
1	Gga_rs15216023	28540511	A G	A G	A A	A A	A A	A A	A A	A A	A A	G G	A A	A G	A A	A A	A A	A A	A A	A A	A A	A A	A A	A G	A A	A A	A G	A A	A A	A G	A G	A G	A A	A A	A A	A A	A G	0 0	A A	A G	A A	A A	A A	A G	A A	A G	A G	A A	A G
1	Gga_rs14802624	28554561	G G	A G	A A	G G	G G	G G	G G	G G	G G	G G	A A	A G	G G	A G	G G	A G	A G	G G	A G	G G	G G	G G	G G	G G	A G	A G	A G	A G	G G	G G	A G	G G	G G	A G	A G	G G	G G	A G	G G	A G	G G	G G	A G	A G	G G	A G	A G
1	GGaluGA009504	28591055	G G	G G	A A	G G	G G	G G	G G	G G	G G	G G	A A	A G	G G	A G	G G	A G	A G	G G	A G	G G	G G	G G	G G	G G	G G	A G	A G	A G	G G	G G	A G	G G	G G	A G	G G	G G	G G	A G	G G	A G	G G	G G	A G	G G	G G	A G	A G
1	GGaluGA009507	28597595	A A	A A	G G	A A	A A	A A	A A	A A	A A	A A	G G	A G	A A	A A	A A	A G	A G	A A	A G	A A	A A	A A	A A	A A	A A	A G	A G	A G	A A	A A	A G	A A	A A	A G	A A	A A	A A	A G	A A	A G	A A	A A	A A	A A	A A	A A	A G
1	GGaluGA009518	28622151	A A	A G	G G	A A	A G	A G	A A	A G	A A	A A	G G	G G	A G	A A	A A	G G	A G	A G	G G	A A	A A	G G	A A	A G	A A	A G	A G	G G	G G	A A	A G	A G	A G	A G	A G	A G	A A	G G	A G	A G	A A	G G	A A	A A	A A	A A	G G
1	GGaluGA009530	28649418	G G	G G	G G	G G	A G	G G	G G	G G	G G	G G	G G	G G	G G	A G	G G	G G	G G	G G	G G	G G	G G	G G	G G	G G	G G	G G	G G	G G	G G	G G	G G	G G	G G	G G	G G	G G	G G	G G	G G	G G	G G	G G	A G	G G	G G	A G	G G
1	GGaluGA009541	28676537	G G	G G	G G	G G	G G	G G	G G	G G	G G	G G	G G	A G	G G	G G	G G	G G	G G	G G	G G	G G	G G	A G	G G	G G	A G	G G	G G	A G	A G	G G	G G	G G	G G	G G	G G	G G	G G	A G	G G	G G	G G	A G	G G	A G	G G	G G	A G
1	Gga_rs13842029	28680711	G G	G G	G G	G G	A G	G G	G G	G G	G G	G G	G G	G G	G G	G G	G G	G G	G G	G G	G G	G G	G G	G G	G G	G G	G G	G G	G G	G G	G G	G G	G G	G G	G G	G G	G G	G G	G G	G G	G G	G G	G G	G G	G G	G G	G G	G G	G G
1	Gga_rs13842050	28700661	G G	A G	G G	A A	A G	A G	A G	A G	G G	G G	G G	A G	G G	A G	A G	G G	G G	A G	G G	A G	A G	A G	A A	G G	A G	G G	A G	A G	A G	A G	A G	G G	G G	G G	A G	A G	A A	A G	A G	G G	A G	A G	A A	G G	A G	A G	A G
1	Gga_rs13747734	28720728	A G	A G	G G	A A	A G	A G	A G	A G	A G	A A	G G	A G	A G	A G	A G	A G	G G	A A	A G	A G	A G	A G	A A	A G	A A	G G	A G	A G	A G	A A	A G	A G	A G	G G	A G	A G	A A	A G	A G	G G	A G	A A	A A	A G	A A	A G	A G
1	Gga_rs13747739	28752185	A A	A G	G G	A A	A G	A G	A A	A G	A A	A A	G G	G G	A A	A A	A G	A G	A G	A A	A G	A A	A A	A G	A A	A G	A A	A G	A G	G G	A G	A A	A G	A A	A A	A G	A G	A G	A A	G G	A G	G G	A A	A G	A A	A A	A A	A A	G G
1	Gga_rs13747755	28767483	G G	A G	A A	G G	A G	A G	G G	A G	G G	G G	A A	A A	G G	G G	A G	A G	A G	G G	A G	G G	G G	A A	G G	A G	G G	A G	A G	A A	A A	G G	A G	G G	G G	A G	A G	A G	G G	A A	A G	A A	G G	A G	G G	G G	G G	G G	A A
1	Gga_rs13842165	28800862	A G	A G	A A	A A	A G	A A	A A	A A	A G	G G	A A	A G	A G	A A	A A	A G	A A	A G	A G	A A	A A	A G	A A	A G	A G	A A	A A	A G	A G	A G	A A	A G	A G	A A	A G	A A	A A	A G	A A	A A	A A	G G	A A	A G	A G	A A	A G
1	Gga_rs13842177	28810061	G G	A G	A A	A A	A G	A A	A G	A A	G G	G G	A A	A G	G G	A G	A A	A G	A G	A G	A G	A G	A G	A A	A A	A G	A G	A G	A A	A G	A A	A G	A A	G G	G G	A G	A G	A A	A A	A G	A A	A A	A G	G G	A A	G G	A G	A G	A G
1	Gga_rs13842200	28834893	G G	A G	A A	A A	A G	A A	A G	A A	G G	G G	A A	A G	G G	A G	A A	A G	A G	A G	A G	A G	A G	A A	A A	A G	A G	A G	A A	A G	A A	A G	A A	G G	G G	A G	A G	A A	A A	A G	A A	A A	A G	G G	A A	G G	A G	A G	A G
1	Gga_rs13842237	28861468	A G	A A	A A	A A	A A	A A	A A	A A	A G	G G	A A	A A	A G	A G	A A	A G	A A	A G	A G	A A	A A	A A	A A	A G	A G	A A	A A	A A	A A	A G	A A	A G	A G	A A	A A	A A	A A	A A	A A	A A	A A	A G	A G	A G	A G	A G	A A
1	Gga_rs13842364	28933968	A C	C C	C C	C C	C C	C C	C C	C C	A C	A A	C C	C C	A C	A C	C C	A C	C C	A C	A C	C C	C C	A C	C C	A C	A C	C C	C C	C C	A C	A C	C C	A C	A C	C C	C C	C C	C C	C C	C C	C C	C C	A C	A C	A C	A C	A C	C C
1	Gga_rs13747833	28935425	A G	A G	A A	A A	A A	A A	A G	A A	A G	A A	A A	A G	A G	A G	A A	A A	A G	A A	A A	A G	A G	A G	A A	A A	A A	A G	A A	A G	A G	A A	A A	A G	A G	A G	A G	A A	A A	A G	A A	A A	A G	A G	A A	A G	A A	A G	A G
1	Gga_rs13842417	28967412	A A	A C	C C	A C	A C	C C	A C	C C	A A	A A	C C	C C	A A	A A	C C	A C	A C	A C	A C	A C	A C	C C	C C	A C	A C	A C	C C	C C	C C	A C	C C	A A	A A	A C	C C	C C	A C	C C	C C	C C	A C	A C	A C	A A	A C	A A	C C
1	Gga_rs13842446	28988446	A A	A C	C C	C C	A C	C C	A C	C C	A A	A A	C C	A C	A A	A C	C C	C C	A C	A C	A C	A C	A C	C C	C C	A C	A C	A C	C C	A C	C C	A C	C C	A A	A A	A C	A C	C C	C C	A C	C C	C C	A C	A A	C C	A A	A C	A C	A C
1	Gga_rs15217124	29021451	A G	A A	G G	A G	A G	G G	A G	G G	A G	G G	G G	A G	A G	A A	G G	A G	A G	G G	G G	A G	A G	A G	G G	G G	G G	A G	G G	A G	A G	G G	G G	A G	A G	A G	A G	G G	A G	A G	G G	G G	A G	A G	A G	A G	G G	A A	A G
1	Gga_rs14803132	29040677	G G	A G	G G	A G	A G	G G	G G	G G	G G	G G	G G	G G	G G	A G	G G	A G	G G	G G	G G	G G	G G	A G	G G	G G	G G	G G	G G	G G	A G	G G	G G	G G	G G	G G	G G	G G	A G	G G	G G	G G	G G	G G	A G	G G	G G	A G	G G
1	Gga_rs13747869	29051062	G G	G G	G G	G G	G G	G G	G G	G G	G G	G G	G G	G G	G G	G G	G G	G G	G G	G G	G G	G G	G G	A G	G G	G G	G G	G G	G G	G G	A G	G G	G G	G G	G G	G G	G G	G G	G G	G G	G G	G G	G G	G G	G G	G G	G G	G G	G G
1	Gga_rs13842514	29078216	A A	A G	A A	A G	A A	A A	A A	A A	A A	A A	A A	A A	A A	A G	A A	A G	A A	A A	A A	A A	A A	A A	A A	A A	A A	A A	A A	A A	A A	A A	A A	A A	A A	A A	A A	A A	A G	A A	A A	A A	A A	A A	A G	A A	A A	A G	A A
1	Gga_rs13842524	29089472	G G	A G	G G	A G	A G	G G	G G	G G	G G	G G	G G	G G	G G	A G	G G	A G	G G	G G	G G	G G	G G	G G	G G	G G	G G	G G	G G	G G	G G	G G	G G	G G	G G	G G	G G	G G	A G	G G	G G	G G	G G	G G	A G	G G	G G	A G	G G
1	GGaluGA009698	29107671	G G	A A	G G	A G	G G	G G	G G	G G	G G	G G	G G	A G	G G	A G	G G	A G	G G	G G	G G	G G	G G	G G	G G	G G	G G	G G	G G	A G	G G	G G	G G	G G	G G	G G	A G	G G	A G	A G	G G	G G	G G	A G	A G	G G	G G	A G	A G
1	Gga_rs15217350	29143618	A A	A G	G G	A G	G G	G G	A G	G G	A A	A A	G G	G G	A A	A A	G G	A G	A G	A G	A G	A G	A G	G G	G G	A G	A G	A G	G G	G G	G G	A G	G G	A A	A A	A G	G G	G G	A G	G G	G G	G G	A G	A G	A G	A A	A G	A A	G G
1	GGaluGA009710	29152044	A A	A A	A A	A A	A A	A A	A A	A A	A A	A A	A A	A A	A A	A A	A A	A A	A A	A A	A A	A A	A A	A C	A A	A A	A A	A A	A A	A A	A C	A A	A A	A A	A A	A A	A A	A A	A A	A A	A A	A A	A A	A A	A A	A A	A A	A A	A A
1	Gga_rs13842600	29179042	A A	C C	A A	A C	A C	A A	A A	A A	A A	A A	A A	A C	A A	A C	A A	A C	A A	A A	A A	A A	A A	A A	A A	A A	A A	A A	A A	A C	A A	A A	A A	A A	A A	A A	A C	A A	A C	A C	A A	A A	A A	A C	A C	A A	A A	A C	A C
1	Gga_rs13842605	29191373	A G	G G	A A	A G	A G	A A	A A	A A	A G	G G	A A	A G	A G	A G	A A	A G	A A	A G	A G	A A	A A	A G	A A	A G	A G	A A	A A	A G	A G	A G	A A	A G	A G	A A	A G	A A	A G	A G	A A	A A	A A	G G	A G	A G	A G	A G	A G
1	GGaluGA009718	29238719	A A	A A	C C	A C	A C	C C	A C	C C	A A	A A	C C	A C	A A	A A	C C	A C	A A	A C	A C	A C	A C	A C	C C	A C	A C	A C	C C	A C	0 0	A C	C C	A A	A A	A C	A C	C C	A C	A C	C C	C C	A C	A A	A C	A A	A C	A A	A C
1	GGaluGA009722	29265752	A G	A G	A A	A A	A G	A A	A G	A A	A G	A A	A A	A G	A G	A G	A A	A A	A G	A A	A A	A G	A G	A G	A A	A A	A A	A G	A A	A G	A G	A A	A A	A G	A G	A G	A G	A A	A A	A G	A A	A A	A G	A G	A A	A G	A A	A G	A G
1	Gga_rs15217520	29278769	A G	A G	G G	G G	A G	G G	A G	G G	A G	G G	G G	A G	A G	A G	G G	G G	A G	G G	G G	A G	A G	A G	G G	G G	G G	A G	G G	A G	A G	G G	G G	A G	A G	A G	A G	G G	G G	A G	G G	G G	A G	A G	G G	A G	G G	A G	A G
1	Gga_rs14803412	29317892	A G	G G	G G	G G	A G	G G	A G	G G	A G	G G	G G	G G	A G	A G	G G	G G	A G	G G	G G	A G	A G	G G	G G	G G	G G	A G	G G	G G	G G	G G	G G	A G	A G	A G	G G	G G	G G	G G	G G	G G	A G	G G	G G	A G	G G	A G	G G
1	Gga_rs13842717	29336889	G G	A A	G G	A G	G G	G G	G G	G G	G G	G G	G G	A G	G G	A G	G G	A G	G G	G G	G G	G G	G G	A G	G G	G G	G G	G G	G G	A G	A G	G G	G G	G G	G G	G G	A G	G G	A G	A G	G G	G G	G G	A G	A G	G G	G G	A G	A G
1	GGaluGA009745	29352870	G G	G G	A A	A G	A G	A A	A G	A A	G G	G G	A A	A G	G G	G G	A A	A G	G G	A G	A G	A G	A G	A G	A A	A G	A G	A G	A A	A G	A G	A G	A A	G G	G G	A G	A G	0 0	A G	A G	A A	A A	A G	G G	A G	G G	A G	G G	A G
1	Gga_rs13842758	29396305	A A	A A	G G	A G	A G	G G	A G	G G	A A	A A	G G	A G	A A	A A	G G	A G	A A	A G	A G	A G	A G	A G	G G	A G	A G	A G	G G	A G	A G	A G	G G	A A	A A	A G	A G	G G	A G	A G	G G	G G	A G	A A	A G	A A	A G	A A	A G
1	Gga_rs14803481	29429475	G G	G G	G G	G G	G G	G G	G G	G G	G G	G G	G G	G G	G G	G G	G G	G G	G G	G G	G G	G G	G G	G G	G G	G G	G G	G G	G G	G G	G G	G G	G G	G G	G G	G G	G G	G G	G G	G G	G G	G G	G G	G G	G G	G G	G G	G G	G G
1	Gga_rs14803492	29452514	A C	C C	A A	A C	A A	A A	A A	A A	A C	C C	A A	A C	A C	A C	A A	A C	A C	A C	A C	A A	A A	A C	A A	A C	A C	A A	A A	A C	A C	A C	A A	A C	A C	A A	A C	0 0	A C	A C	A A	A A	A A	C C	A C	A C	A C	A C	A C
1	Gga_rs14803524	29472598	A G	A A	G G	A G	G G	G G	G G	G G	A G	A A	G G	A G	A G	A G	G G	A G	A G	A G	A G	G G	G G	A G	G G	A G	A G	G G	G G	A G	A G	A G	G G	A G	A G	G G	A G	G G	A G	A G	G G	G G	G G	A A	A G	A G	A G	A G	A G
1	GGaluGA009769	29488168	A G	A G	A A	A G	A A	A A	A A	A A	A G	G G	A A	A A	A G	A G	A A	A G	A G	A G	A G	A A	A A	A G	A A	A G	A G	A A	A A	A A	A G	A G	A A	A G	A G	A A	A A	A A	A G	A A	A A	A A	A A	A G	A G	A G	A G	A G	A A
1	GGaluGA009771	29504667	A G	G G	G G	G G	G G	G G	G G	G G	A G	A A	G G	G G	A G	G G	G G	G G	A G	A G	A G	G G	G G	G G	G G	A G	A G	G G	G G	G G	G G	A G	G G	A G	A G	G G	G G	G G	G G	G G	G G	G G	G G	A G	G G	A G	A G	G G	G G
1	Gga_rs13842850	29537323	G G	A A	G G	A G	G G	G G	G G	G G	G G	G G	G G	A G	G G	A G	G G	A G	G G	G G	G G	G G	G G	A G	G G	G G	G G	G G	G G	A G	A G	G G	G G	G G	G G	G G	A G	G G	A G	A G	G G	G G	G G	A G	A G	G G	G G	A G	A G
1	Gga_rs13747995	29569757	A A	A A	G G	A G	A G	G G	A G	G G	A A	A A	G G	A G	A A	A A	G G	A G	A A	A G	A G	A G	A G	A G	G G	A G	A G	A G	G G	A G	A G	A G	G G	A A	A G	A G	A G	G G	A G	A G	G G	G G	A G	A A	A G	A A	A G	A A	A G
1	Gga_rs13842875	29585524	A G	A G	A A	A A	A G	A A	A G	A A	A G	A A	A A	A G	A G	A G	A A	A A	A G	A A	A A	A G	A G	A A	A A	A A	A A	A G	A A	A G	A A	A A	A A	A G	A A	A G	A G	A A	A A	A G	A A	A A	A G	A G	A A	A G	A A	A G	A G
1	Gga_rs13748004	29615542	A A	A A	G G	A G	A G	G G	A G	G G	A A	A A	G G	A G	A A	A A	G G	A G	A A	A G	A G	A G	A G	A G	G G	A G	A G	A G	G G	A G	A G	A G	G G	A A	A G	A G	A G	G G	A G	A G	G G	G G	A G	A A	A G	A A	A G	A A	A G
1	Gga_rs13748032	29656017	A A	A G	G G	G G	A G	G G	A G	G G	A A	A A	G G	A G	A A	A G	G G	G G	A A	A G	A G	A G	A G	G G	G G	A G	A G	A G	G G	A G	G G	A G	G G	A A	A G	A G	A G	G G	G G	A G	G G	G G	A G	A A	G G	A A	A G	A G	A G
1	Gga_rs13842952	29733318	C C	C C	A A	A C	A C	A A	A C	A A	C C	C C	A A	A C	C C	C C	A A	A C	C C	A C	A C	A C	A C	A C	A A	A C	A C	A C	A A	A C	A C	A C	A A	C C	A C	A C	A C	A A	A C	A C	A A	A A	A C	C C	A C	C C	A C	C C	A C
1	Gga_rs13842956	29741744	A A	A A	G G	A G	A G	G G	A G	G G	A A	A A	G G	A G	A A	A A	G G	A G	A A	A G	A G	A G	A G	A G	G G	A G	A G	A G	G G	A G	A G	A G	G G	A A	A G	A G	A G	G G	A G	A G	G G	G G	A G	A A	A G	A A	A G	A A	A G
1	Gga_rs13842973	29768124	G G	G G	A A	A G	A G	A A	A G	A A	G G	G G	A A	A G	G G	G G	A A	A G	G G	A G	0 0	A G	A G	A G	A A	A G	A G	A G	A A	A G	A G	A G	A A	G G	A G	A G	A G	A A	A G	A G	A A	A A	A G	G G	A G	G G	A G	G G	A G
1	Gga_rs13748065	29802467	C C	C C	A A	A C	A A	A A	A C	A A	C C	C C	A A	A C	C C	C C	A A	A C	C C	A C	A C	A C	A C	A C	A A	A C	A C	A C	A A	A C	A C	A C	A A	C C	A C	A C	A C	A A	A C	A C	A A	A A	A C	C C	A C	C C	A C	C C	A C
1	Gga_rs14803794	29827642	A G	A G	A A	A A	A A	A A	A A	A A	A G	G G	A A	A G	A G	A A	A A	A A	A G	A G	A G	A A	A A	A A	A A	A G	A G	A A	A A	A G	A A	A G	A A	A G	A G	A A	A G	A A	A A	A G	A A	A A	A A	G G	A A	A G	A G	A A	A G
1	Gga_rs14803801	29831809	A G	A G	G G	G G	G G	G G	G G	G G	A G	A A	G G	A G	A G	G G	G G	G G	A G	A G	A G	G G	G G	G G	G G	A G	A G	G G	G G	A G	G G	A G	G G	A G	A G	G G	A G	G G	G G	A G	G G	G G	G G	A A	G G	A G	A G	G G	A G
1	Gga_rs14803847	29869574	A G	G G	G G	G G	G G	G G	A G	G G	A G	G G	G G	G G	A G	A G	G G	G G	A G	G G	G G	A G	A G	G G	G G	G G	G G	A G	G G	G G	G G	G G	G G	A G	G G	A G	G G	G G	G G	G G	G G	G G	A G	G G	G G	A G	G G	A G	G G
1	Gga_rs13843022	29876647	A G	A A	G G	A G	A G	G G	G G	G G	A G	A A	G G	A G	A G	A G	G G	A G	A G	A G	A G	G G	G G	A G	G G	A G	A G	G G	G G	A G	A G	A G	G G	A G	A G	G G	A G	G G	A G	A G	G G	G G	G G	A A	A G	A G	A G	A G	A G
1	Gga_rs13843057	29924920	G G	G G	A A	A G	A A	A A	A G	A A	G G	G G	A A	A G	G G	G G	A A	A G	G G	A G	A G	A G	A G	A G	A A	A G	A G	A G	A A	A G	A G	A G	A A	G G	A G	A G	A G	A A	A G	A G	A A	A A	A G	G G	A G	G G	A G	G G	A G
1	Gga_rs13843077	29943305	G G	G G	A A	A G	A G	A A	A G	A A	G G	G G	A A	A G	G G	G G	A A	A G	G G	A G	A G	A G	A G	A G	A A	A G	A G	A G	A A	A G	A G	A G	A A	G G	A G	A G	A G	A A	A G	A G	A A	A A	A G	G G	A G	G G	A G	G G	A G
1	Gga_rs13843155	30080590	A A	C C	A A	A C	A A	A A	A A	A A	A A	A A	A A	A C	A A	A A	A A	A C	A A	A A	A A	A A	A A	A C	A A	A A	A A	A A	A A	A C	A C	A A	A A	A A	A A	A A	A C	A A	A C	A C	A A	A A	A A	A C	A A	A A	A A	A A	A C
1	GGaluGA009875	30090128	G G	A G	G G	A G	G G	G G	G G	G G	G G	G G	G G	G G	G G	G G	G G	A G	G G	G G	G G	G G	G G	A G	G G	G G	G G	G G	G G	G G	A G	G G	G G	G G	G G	G G	G G	G G	A G	G G	G G	G G	G G	G G	G G	G G	G G	G G	G G
1	Gga_rs13843202	30125070	A A	G G	A A	A G	A A	A A	A A	A A	A A	A A	A A	A G	A A	A A	A A	A G	A A	A A	A A	A A	A A	A G	A A	A A	A A	A A	A A	A G	A G	A A	A A	A A	A A	A A	A G	A A	A G	A G	A A	A A	A A	A G	A A	A A	A A	A A	A G
1	GGaluGA009889	30150100	A G	A A	G G	A G	G G	G G	A G	G G	A G	G G	G G	A G	A G	A G	G G	A G	A G	G G	G G	A G	A G	A G	G G	G G	G G	A G	G G	A G	A G	G G	G G	A G	G G	A G	A G	G G	A G	A G	G G	G G	A G	A G	G G	A G	G G	A G	A G
1	Gga_rs13843242	30152519	A G	A A	G G	A G	G G	G G	A G	G G	A G	G G	G G	A G	A G	A G	G G	A G	A G	G G	G G	A G	A G	A G	G G	G G	G G	A G	G G	A G	A G	G G	G G	A G	G G	A G	A G	G G	A G	A G	G G	G G	A G	A G	G G	A G	G G	A G	A G
1	Gga_rs13843276	30174276	A G	G G	A A	A G	A A	A A	A G	A A	A G	A A	A A	A G	A G	A G	A A	A G	A G	A A	A A	A G	A G	A G	A A	A A	A A	A G	A A	A G	A G	A A	A A	A G	A A	A G	A G	A A	A G	A G	A A	A A	A G	A G	A A	A G	A A	A G	A G
1	Gga_rs15218822	30223977	A G	A G	G G	A G	G G	G G	G G	G G	A G	A A	G G	G G	A G	G G	G G	A G	A G	A G	A G	G G	G G	A G	G G	A G	A G	G G	G G	G G	A G	A G	G G	A G	A G	G G	G G	G G	A G	G G	G G	G G	G G	A G	G G	A G	A G	G G	G G
1	Gga_rs14804149	30277841	A G	A G	A A	A G	A G	A A	A G	A A	A G	A A	A A	A A	A G	A G	A A	A G	G G	A G	A G	A G	A G	A G	A A	A G	A G	A G	A A	A A	A G	A A	A A	G G	A G	A G	A A	A A	A G	A A	A A	A A	A G	A G	A A	G G	A A	A G	A A
1	Gga_rs13843398	30297203	A G	G G	A A	A G	A A	A A	A A	A A	A G	G G	A A	A G	A G	A A	A A	A G	A A	A A	A A	A A	A A	A G	A A	A A	A A	A A	A A	A G	A G	A G	A A	A A	A A	A A	A G	A A	A G	A G	A A	A A	A A	A G	A A	A A	A G	A A	A G
1	GGaluGA009934	30315475	A A	A A	A A	A A	A A	A A	A A	A A	A A	A A	A A	A A	A G	A G	A A	A A	A G	A A	A A	A G	A A	A A	A A	A A	A A	A G	A A	A A	A A	A A	A A	A G	A A	A G	A A	A A	A A	A A	A A	A A	A A	A A	A A	A G	A A	A G	A A
1	Gga_rs13843435	30340210	A G	A G	G G	G G	G G	G G	G G	G G	A G	A A	G G	A G	A A	A G	G G	G G	A G	G G	G G	A G	G G	G G	G G	G G	G G	A G	G G	A G	G G	A G	G G	A G	G G	A G	A G	G G	G G	A G	G G	G G	G G	A G	G G	A G	A G	A G	A G
1	Gga_rs13843441	30349698	G G	G G	G G	G G	A G	A G	A G	A G	G G	G G	G G	G G	G G	G G	G G	G G	A G	A G	A G	G G	A G	G G	G G	A G	A G	G G	G G	G G	G G	A G	G G	A G	A G	G G	A G	A G	G G	G G	A G	G G	G G	A G	G G	A G	A G	G G	G G
1	Gga_rs13748217	30367630	A G	A G	A A	A A	A G	A G	G G	A G	A G	A A	A A	A G	A G	A G	A A	A A	G G	A G	A G	A G	G G	A A	A A	A G	A G	A G	A A	A G	A A	A G	A A	G G	A G	A G	G G	A G	A A	A G	A G	A A	A G	G G	A A	G G	A G	A G	A G
1	Gga_rs13843527	30395366	G G	A G	G G	A G	A G	A G	A G	A G	G G	G G	G G	G G	G G	G G	G G	A G	G G	G G	G G	G G	A G	A G	G G	G G	G G	G G	G G	G G	A G	A G	G G	G G	G G	G G	A G	A G	A G	G G	A G	G G	G G	G G	G G	G G	A G	G G	G G
1	GGaluGA009983	30405764	A A	G G	A A	A G	G G	A G	A G	A G	A A	A A	A A	A G	A G	A G	A A	A G	G G	A G	A G	A G	A G	A G	A A	A G	A G	A G	A A	A G	A G	A G	A A	G G	A G	A G	G G	A G	A G	A G	A G	A A	A A	G G	A A	G G	A G	A G	A G
1	Gga_rs13843550	30433727	A A	A A	A A	A A	A C	A C	A C	A C	A A	A A	A A	A A	A C	A C	A A	A A	A C	A A	A A	A C	A C	A A	A A	A A	A A	A C	A A	A A	A A	A C	A A	A C	A A	A C	A C	A C	A A	A A	A C	A A	A A	A A	A A	A C	A C	A C	A A
1	GGaluGA009994	30461828	A A	A A	A A	A A	A G	A G	A G	A G	A A	A A	A A	A A	A A	A A	A A	A A	A A	A A	A A	A A	A G	A A	A A	A A	A A	A A	A A	A A	A A	A G	A A	A A	A A	A A	A G	A G	A A	A A	A G	A A	A A	A A	A A	A A	A G	A A	A A
1	GGaluGA009997	30484159	A G	G G	A A	A G	A A	A A	A G	A A	A G	A A	A A	A G	A G	A G	A A	A G	A G	A A	A A	A G	A G	A G	A A	A A	A A	A G	A A	A G	A G	A A	A A	A G	A A	A G	A G	A A	A G	A G	A A	A A	A G	A G	A A	A G	A A	A G	A G
1	Gga_rs13843661	30533032	A A	A A	A A	A A	G G	A G	A G	A G	A A	A A	A A	A A	A A	A A	A A	A A	A A	A A	A A	A A	A G	A A	A A	A A	A A	A A	A A	A A	A A	A G	A A	A A	A A	A A	A G	A G	A A	A A	A G	A A	A A	A A	A A	A A	A G	A A	A A
1	Gga_rs13748311	30577223	A G	A A	G G	A G	A A	A G	A A	A G	A G	G G	G G	A G	A A	A G	G G	A G	A A	A G	A G	A G	A A	A G	G G	A G	A G	A G	G G	A G	A G	A G	G G	A A	A G	A G	A A	A G	A G	A G	A G	G G	A G	A A	G G	A A	A G	A G	A G
1	Gga_rs13843754	30603248	A G	A G	G G	A G	A A	A G	A A	A G	A G	G G	G G	G G	A A	A G	G G	A G	A G	G G	G G	A G	A A	A G	G G	G G	G G	A G	G G	G G	A G	A G	G G	A G	G G	A G	A G	A G	A G	G G	A G	G G	A G	G G	G G	A G	A G	A G	G G
1	Gga_rs13843793	30656438	G G	G G	G G	G G	A G	A G	A G	A G	G G	G G	G G	G G	G G	G G	G G	G G	A G	A G	A G	G G	A G	G G	G G	A G	A G	G G	G G	G G	G G	A G	G G	A G	A G	G G	A G	A G	G G	G G	A G	G G	G G	A G	G G	A G	A G	G G	G G
1	Gga_rs13748357	30715897	A A	A G	A G	A G	A A	A A	A A	A A	A A	A A	A G	A G	A G	G G	G G	A A	A G	A G	A G	G G	A A	A A	G G	A G	A G	A G	G G	A G	A A	A A	G G	A G	A G	G G	A G	A A	A G	A G	A A	A G	A G	A G	G G	A G	A A	G G	A G
1	GGaluGA010075	30745129	A A	A A	A A	A A	A G	A G	A G	A G	A A	A A	A A	A A	A A	A A	A A	A A	A A	A A	A A	A A	A G	A A	A A	A A	A A	A A	A A	A A	A A	A G	A A	A A	A A	A A	A G	A G	A A	A A	A G	A A	A A	A A	A A	A A	A G	A A	A A
1	Gga_rs13843918	30756653	G G	A A	A G	A G	A A	A A	A G	A A	G G	G G	A G	A A	A A	A G	G G	A A	A A	A G	A G	A G	A G	A A	G G	A G	A G	A A	G G	A A	A A	A G	G G	A A	A G	A G	A A	A A	A G	A A	A A	A G	G G	A A	G G	A A	A G	A G	A A
1	Gga_rs13844015	30816762	A A	A A	A G	A A	A G	G G	A G	G G	A A	A A	A G	A G	A G	A G	A A	A G	A G	A A	A A	A G	A G	A G	A A	A A	A A	G G	A A	A G	A G	A G	A A	A G	A A	A G	A G	G G	A A	A G	G G	A G	A A	A A	A A	A G	A G	A G	A G
1	Gga_rs13844050	30841316	A G	A A	A G	A G	A G	A G	A G	A G	A G	A A	A G	A A	A A	A G	G G	A A	A A	A G	A G	A G	A G	A G	G G	A G	A G	A A	G G	A A	A G	A A	G G	A A	A G	A G	A A	A G	A G	A A	A G	A G	G G	A A	G G	A A	A A	A G	A A
1	Gga_rs13844092	30873808	G G	G G	A G	G G	A A	A G	A G	A G	G G	G G	A G	A G	G G	G G	G G	A G	A G	A G	A G	G G	A G	G G	G G	A G	A G	A G	G G	A G	G G	A G	G G	A G	A G	G G	A G	A G	G G	A G	A G	A G	G G	A G	G G	A G	A G	G G	A G
1	Gga_rs13844100	30875693	A G	G G	G G	G G	A G	G G	G G	G G	A G	A A	G G	G G	G G	G G	G G	G G	G G	G G	G G	G G	G G	G G	G G	G G	G G	G G	G G	G G	G G	A G	G G	G G	G G	G G	G G	G G	G G	G G	G G	G G	G G	G G	G G	G G	A G	G G	G G
1	Gga_rs13844143	30958205	A A	A G	A G	A G	A A	G G	A A	A G	A A	A A	A G	A G	A G	G G	G G	A A	A G	A G	A G	G G	A A	A G	G G	A G	A G	A G	G G	A G	A G	A A	G G	A G	A G	G G	A G	G G	A G	A G	G G	A G	A G	A G	G G	A G	A G	G G	A G
1	Gga_rs15220683	30981679	A A	A A	A G	A G	A A	G G	A A	A G	A A	A A	A G	A A	A G	G G	G G	A A	A G	A G	A G	G G	A A	A G	G G	A G	A G	A G	G G	A A	A G	A A	G G	A G	A G	G G	A A	G G	A G	A A	G G	A G	A G	A A	G G	A G	A G	G G	A A
1	Gga_rs14804918	31002194	G G	G G	A A	A G	G G	A A	G G	A G	G G	G G	A A	A G	A G	A A	A A	A G	A G	A G	A G	A A	G G	A G	A A	A G	A G	A A	A A	A G	A G	G G	A A	A G	A G	A A	G G	A A	A G	A G	A A	A A	A G	G G	A A	A G	A G	A A	A G
1	GGaluGA010194	31039325	A A	A G	G G	G G	G G	G G	A G	G G	A A	A A	G G	A G	G G	G G	G G	G G	G G	G G	G G	G G	A G	G G	G G	G G	G G	G G	G G	A G	G G	A G	G G	G G	G G	G G	A G	G G	G G	A G	G G	G G	A G	A G	G G	G G	A G	G G	A G
1	Gga_rs13844265	31044791	G G	A G	A G	A G	A A	G G	A G	A G	G G	G G	A G	A G	A A	A G	G G	A A	A A	A G	A G	A G	A G	A G	G G	A G	A G	A A	G G	A G	A G	A G	G G	A A	A G	A G	A G	G G	A G	A G	G G	A G	G G	A G	G G	A A	G G	A G	A G
1	GGaluGA010224	31095042	G G	A G	A G	A G	A A	G G	A G	A G	G G	G G	A G	A G	A G	G G	G G	A A	A G	A G	A G	G G	A G	A G	G G	A G	A G	A G	G G	A G	A G	A G	G G	A G	A G	G G	A G	G G	A G	A G	G G	A G	G G	A G	G G	A G	G G	G G	A G
1	Gga_rs13844451	31129827	G G	G G	A G	A G	G G	A G	G G	A G	G G	G G	A G	G G	A G	A A	A A	G G	A G	A G	A G	A A	G G	A G	A A	A G	A G	A G	A A	G G	A G	G G	A A	A G	A G	A A	G G	A G	A G	G G	A G	A G	A G	G G	A A	A G	G G	A A	G G
1	GGaluGA010255	31157508	G G	G G	A G	A G	A G	A A	G G	A G	G G	G G	A G	G G	A G	A A	A A	G G	A G	A G	A G	A A	G G	A G	A A	A G	A G	A G	A A	G G	A G	G G	A A	A G	A G	A A	G G	A A	A G	G G	A A	A G	A G	G G	A A	A G	A G	A A	G G
1	GGaluGA010261	31185782	A G	A A	A G	A A	A G	A G	G G	A G	A G	A A	A G	A G	A A	A A	A A	A G	A A	A A	A A	A A	G G	A A	A A	A A	A A	A G	A A	A G	A A	A G	A A	A A	A A	A A	A G	A G	A A	A G	A G	A G	A G	A A	A A	A A	A G	A A	A G
1	Gga_rs13844496	31203266	G G	A G	A A	A A	A G	A G	A G	A A	G G	G G	A A	A G	A A	A A	A A	A A	A A	A A	A A	A A	A G	A A	A A	A A	A A	A A	A A	A G	A A	A G	A A	A A	A A	A A	A G	A G	A A	A G	A G	A A	A G	A G	A A	A A	G G	A A	A G
1	GGaluGA010285	31266431	A A	A G	A A	A A	A A	A G	A A	A A	A A	A A	A A	A G	A G	A G	A A	A A	A G	A A	A A	A G	A A	A A	A A	A A	A A	A G	A A	A G	A A	A A	A A	A G	A A	A G	A G	A G	A A	A G	A G	A A	A A	A G	A A	A G	A G	A G	A G
1	Gga_rs13748593	31297564	G G	G G	G G	G G	G G	G G	G G	G G	G G	G G	G G	G G	G G	G G	G G	G G	A G	A G	A G	G G	G G	G G	G G	A G	A G	G G	G G	G G	G G	G G	G G	A G	A G	G G	G G	G G	G G	G G	G G	G G	G G	A G	G G	A G	G G	G G	G G
1	GGaluGA010300	31300797	A A	A A	A G	A G	A G	A G	A A	A G	A A	A A	A G	A A	A G	G G	G G	A A	G G	G G	G G	G G	A A	A G	G G	G G	G G	A G	G G	A A	A G	A A	G G	G G	G G	G G	A A	A G	A G	A A	A G	A G	A G	A G	G G	G G	A A	G G	A A
1	GGaluGA010324	31371130	A G	A G	A G	G G	A G	G G	A A	A G	A G	G G	A G	A G	A G	G G	G G	A A	G G	G G	G G	G G	0 0	A G	G G	G G	G G	A G	G G	A G	A G	A G	G G	G G	G G	G G	A G	G G	G G	A G	G G	A G	A G	G G	G G	G G	G G	G G	A G
1	GGaluGA010328	31385229	A G	A G	A G	A A	A G	A A	G G	A G	A G	A A	A G	A G	A G	A A	A A	G G	A A	A A	A A	A A	G G	A G	A A	A A	A A	A G	A A	A G	A G	A G	A A	A A	A A	A A	A G	A A	A A	A G	A A	A G	A G	A A	A A	A A	A A	A A	A G
1	Gga_rs13844728	31405039	C C	C C	A C	C C	A C	C C	A C	A C	C C	C C	A C	C C	A C	C C	C C	A C	C C	C C	C C	C C	A C	C C	C C	C C	C C	A C	C C	A C	C C	A C	C C	C C	C C	C C	A C	C C	C C	A C	C C	A C	C C	C C	C C	C C	C C	C C	A C
1	Gga_rs13844826	31462954	A G	A A	A G	G G	A A	G G	A A	A G	A G	G G	A G	A A	A G	A G	A G	A A	A A	A G	A G	A G	A A	A G	G G	A A	A G	A A	G G	A A	A G	A G	G G	A A	A G	A G	A A	0 0	A G	A A	G G	A A	A G	A A	G G	A A	G G	A G	A A
1	Gga_rs15222117	31548950	G G	A G	A G	G G	G G	A A	G G	A G	G G	G G	A G	A G	A G	A G	G G	A G	A G	A G	A G	G G	G G	A G	G G	A G	A G	A G	G G	A A	A G	G G	A G	A G	A G	G G	A G	A A	A G	A A	A A	A G	G G	A A	A G	A G	A G	A G	A A
1	GGaluGA010403	31550587	G G	G G	A G	A A	A G	A G	G G	G G	G G	G G	A G	G G	A G	A G	A G	G G	A A	G G	A G	A A	G G	G G	A G	G G	A A	A G	A A	G G	G G	G G	A G	A G	G G	0 0	G G	A G	A A	G G	A G	G G	A G	G G	A G	A A	A G	A G	G G
1	Gga_rs13844947	31589183	A A	A A	A G	A G	A G	A G	A A	A A	A A	A A	A G	A A	A G	A A	A A	A A	A A	A A	A G	A A	A A	A A	A A	A A	A A	A A	A G	A A	A A	A A	A A	A A	A A	A G	A A	A G	A A	A A	A G	A A	A A	A A	A A	A A	A G	A A	A A
1	GGaluGA010419	31594012	G G	G G	A A	A A	A G	A A	G G	A G	G G	G G	A A	G G	G G	A G	A G	A G	G G	G G	A G	A G	G G	A G	A G	G G	A G	A G	A A	A G	A G	G G	A G	G G	G G	A G	G G	0 0	A G	A G	A A	A G	A G	G G	A A	G G	A G	A G	A G
1	Gga_rs13844959	31629468	C C	C C	A C	A A	A C	C C	C C	C C	C C	C C	A C	A C	A A	A C	A C	C C	A C	A C	A A	A A	C C	C C	A C	A C	A C	A C	A A	A C	C C	C C	A A	A A	A C	A A	C C	C C	A C	A C	C C	C C	A C	A A	A C	A C	C C	A C	A C
1	GGaluGA010446	31654011	G G	A G	A G	A A	A G	A G	G G	G G	G G	G G	A G	A G	A G	A G	A G	G G	A A	G G	A G	A A	0 0	G G	A G	G G	A A	A G	A A	A G	G G	G G	A A	A G	G G	A A	A G	A G	A A	A G	A G	G G	A G	A G	A G	A A	A G	A G	A G
1	Gga_rs13748804	31659191	0 0	A G	A G	A A	A G	A G	A G	G G	A A	A A	A G	A G	A G	G G	A G	G G	A G	G G	A G	A G	A G	G G	A G	G G	A A	G G	A A	G G	G G	A G	A G	G G	G G	A G	A G	A G	A A	G G	A G	G G	A A	G G	A G	A G	A A	G G	G G
1	GGaluGA010463	31694495	0 0	A A	A A	A A	A A	A A	A C	A A	C C	C C	A A	A C	A A	A A	A A	A A	A A	A C	A C	A A	A C	A A	A A	A C	A A	A A	A A	A A	A A	A C	A A	A C	A C	A A	A A	A A	A A	A A	A A	A A	A C	A C	A A	A A	A C	A A	A A
1	GGaluGA010476	31704881	0 0	C C	C C	A C	C C	A C	A C	A C	A A	A A	A C	A C	A C	A C	A C	A C	C C	C C	C C	A C	A C	A C	A C	C C	A C	C C	A C	C C	A C	A C	A C	C C	C C	C C	C C	A C	A C	C C	A C	A C	A A	C C	A A	C C	A C	A C	C C
1	Gga_rs13845084	31752616	A A	A A	A A	A A	A A	G G	A A	A G	A A	A A	A G	A A	A G	G G	A A	A G	G G	A A	A A	A G	A A	A G	A A	A A	A G	A G	A A	A A	A G	A A	A A	A G	A A	A G	A A	G G	A G	A A	G G	A G	A A	A A	A G	G G	A G	G G	A A
1	GGaluGA010526	31835579	A A	A G	A G	G G	A A	G G	A A	A G	A A	A A	G G	A A	G G	G G	A G	A G	G G	A G	G G	G G	A A	A G	A G	A G	G G	A G	G G	A A	A G	A A	A G	G G	A G	G G	A G	G G	G G	A A	G G	A G	A G	A G	G G	G G	A G	G G	A A
1	GGaluGA010542	31864765	A A	A G	A A	A A	A A	A A	A A	A A	A A	A A	A A	A A	A G	A G	A A	A A	G G	A A	A A	A G	A A	A A	A A	A A	A G	A G	A A	A A	A A	A A	A A	A G	A A	A G	A G	A A	A G	A A	A A	A A	A A	A A	A A	G G	A A	A G	A A
1	GGaluGA010561	31885947	A A	A G	A G	A G	A A	A G	A A	A A	A A	A A	A A	A G	A G	A A	A G	A A	A G	A G	A G	A G	A A	A A	A G	A G	G G	A G	A G	G G	A A	A A	G G	A G	A G	A A	A G	A G	G G	G G	A G	A A	A G	G G	A G	A G	A G	A A	G G
1	Gga_rs13748891	31907025	G G	G G	G G	A G	G G	G G	G G	G G	G G	G G	G G	G G	A G	A G	A G	G G	A A	G G	G G	A A	G G	G G	A G	G G	A A	A G	A G	G G	G G	G G	A G	A G	G G	A G	G G	G G	A A	G G	G G	G G	A G	G G	A G	A A	G G	A G	G G
1	GGaluGA010582	31942814	A A	A G	A G	A G	G G	A G	A G	G G	A A	A A	G G	A A	A A	A G	A G	G G	A A	A G	A G	A A	A G	G G	A G	A G	A A	A A	A G	A A	G G	A G	A A	A A	A G	A G	A G	A G	A A	A A	A G	G G	A A	A A	A G	A A	A A	A G	A A
1	GGaluGA010590	31956190	A A	A A	A A	A G	A A	A A	A A	A A	A A	A A	A A	A G	A G	A G	A G	A A	A G	A G	A G	G G	A A	A A	A G	A G	A G	A G	A G	A G	A A	A A	G G	G G	A G	A G	A A	A A	A G	A G	A A	A A	A G	G G	A G	A G	A A	A G	A G
1	Gga_rs14805886	31990482	G G	G G	A A	A G	A G	A G	G G	A G	G G	G G	A A	G G	A G	A G	G G	A G	G G	A G	A A	G G	G G	A G	G G	A G	G G	A G	A G	A G	A G	G G	G G	A G	A G	A G	G G	A G	G G	A G	A G	A G	G G	A G	A G	G G	G G	A G	A G
1	Gga_rs15223475	32010189	G G	G G	A G	A G	A G	A G	G G	A G	G G	G G	A A	G G	G G	A G	G G	A G	G G	G G	A G	G G	G G	A G	G G	G G	G G	G G	A G	G G	A G	G G	G G	G G	G G	A G	G G	A G	G G	G G	A G	A G	G G	G G	A G	G G	G G	A G	G G
1	Gga_rs13845369	32028162	G G	A A	A G	G G	A G	G G	A G	A A	G G	G G	G G	A G	A G	G G	A G	A G	G G	0 0	A G	G G	A G	A G	A G	A A	G G	A G	G G	A A	A G	A G	A G	A G	A A	G G	A A	G G	G G	A A	G G	A G	G G	A A	G G	G G	G G	G G	A A
1	GGaluGA010614	32075363	0 0	G G	A G	A G	G G	A G	A G	G G	A A	A A	G G	A G	A A	A G	A G	G G	A G	A G	A G	A A	A G	G G	A G	A G	A G	A A	A G	A G	G G	A G	A G	A A	A G	A G	G G	A G	A G	A G	A G	G G	A A	A G	A G	A G	A A	A G	A G
1	GGaluGA010616	32084069	C C	C C	C C	C C	C C	A C	C C	C C	C C	C C	C C	C C	A A	A C	C C	C C	A C	A C	A C	A C	C C	C C	C C	A C	C C	A C	C C	C C	C C	C C	C C	A A	A C	A C	C C	A C	C C	C C	A C	C C	C C	A C	C C	A C	A C	A C	C C
1	GGaluGA010621	32099096	A A	G G	A G	A A	A G	A A	A G	G G	A A	A A	A A	A A	A A	A A	A G	A G	A A	G G	A G	A A	A G	A G	A G	G G	A A	A G	A A	A G	A G	A G	A A	A G	G G	A A	G G	A A	A A	A G	A A	A G	A A	A G	A A	A A	A A	A A	A G
1	Gga_rs13845400	32120486	C C	C C	C C	C C	C C	C C	C C	C C	C C	C C	C C	C C	C C	C C	C C	C C	C C	A C	A C	C C	C C	C C	C C	A C	C C	C C	C C	C C	C C	C C	C C	A C	A C	C C	C C	C C	C C	C C	C C	C C	C C	A C	C C	C C	C C	C C	C C
1	Gga_rs13845425	32157376	G G	A A	A G	G G	A G	A G	A G	A A	G G	G G	G G	G G	G G	G G	A G	A G	G G	A A	A G	G G	A G	A G	A G	A A	G G	A G	G G	A G	A G	A G	G G	A G	A A	0 0	A A	A G	G G	A G	A G	A G	G G	A G	G G	G G	A G	G G	A G
1	GGaluGA010639	32160890	G G	A A	A G	A A	A A	A A	A G	A A	G G	G G	A A	A G	A A	A A	A A	A A	A A	A G	A G	A A	A G	A A	A A	A G	A A	A G	A A	A G	A A	A G	A A	A G	A G	A A	A A	A A	A A	A G	A A	A A	A G	A G	A A	A A	A G	A A	A G
1	Gga_rs15223929	32216650	A A	A A	A A	A G	A A	A A	A A	A A	A A	A A	A A	A A	A G	A G	A G	A A	A G	A A	A A	G G	A A	A A	A G	A A	A G	A G	A G	A A	A A	A A	A G	A G	A A	A G	A A	A A	A G	A A	A A	A A	A G	A A	A G	A G	A A	A G	A A
1	GGaluGA010661	32224532	G G	A A	A A	A A	A A	A A	A G	A A	G G	G G	A A	A G	A A	A A	A A	A A	A A	A G	A G	A A	A G	A A	A A	A G	A A	A A	A A	A A	A A	A G	A A	A G	A G	A A	A A	A A	A A	A A	A A	A A	A G	A G	A A	A A	A G	A A	A A
1	Gga_rs16707111	32307932	A A	A A	A A	A A	A A	A G	A A	A A	A A	A A	A A	A A	A A	A A	A A	A A	A G	A A	A A	A A	A A	A A	A A	A A	A G	A A	A A	A A	A A	A A	A A	A A	A A	A A	A A	A G	A G	A A	A G	A A	A A	A A	A A	A G	A G	A A	A A
1	Gga_rs15224359	32368424	A A	A A	A A	A G	A A	A G	A A	A A	A A	A G	A A	A G	G G	A G	A G	A A	A G	A G	A G	G G	A A	A A	A G	A G	A G	A G	A G	A G	A A	A G	G G	G G	A G	A G	A A	A G	A G	A G	A G	A A	A G	G G	A G	A G	A G	A G	A G
1	GGaluGA010718	32415459	G G	G G	A G	A G	G G	A G	G G	G G	G G	G G	G G	A G	G G	G G	A G	G G	A G	G G	G G	A G	G G	G G	A G	G G	A A	A G	A G	A A	G G	G G	A A	G G	G G	G G	G G	A G	A A	A A	A G	G G	A G	A G	A G	A G	A G	G G	A A
1	GGaluGA010724	32433602	A A	G G	A A	A G	A G	G G	A G	G G	A A	A G	A A	A A	G G	G G	G G	A G	G G	A G	A A	G G	A G	G G	G G	A G	G G	A G	A G	A A	G G	G G	A G	A G	A G	A G	G G	G G	G G	A A	G G	A G	A G	A A	G G	G G	A G	G G	A A
1	Gga_rs13845732	32471716	A A	A A	A A	A C	A A	A C	A A	A A	A A	A C	A A	A C	A C	A C	A C	A A	A C	A A	A A	C C	A A	A A	A C	A A	A C	A C	A C	A C	A A	A C	C C	A C	A A	A C	A A	A C	A C	A C	A C	A A	A C	A C	A C	A C	A C	A C	A C
1	Gga_rs13845781	32514286	A A	G G	A G	A A	A G	A G	A G	G G	A A	A A	A A	A A	A A	A G	A G	A G	A A	A G	A A	A A	A G	G G	A G	A G	A A	A G	A A	A G	G G	A G	A A	A A	A G	A A	G G	A G	A A	A G	A G	A G	A A	A A	A G	A A	A A	A G	A G
1	Gga_rs14806414	32521047	C C	A A	A A	A C	A A	A C	A C	A A	C C	C C	A A	A C	C C	A C	A C	A A	C C	A C	A C	C C	A C	A A	A C	A C	C C	A C	A C	A A	A A	A C	A C	C C	A C	A C	A A	A C	C C	A A	A C	A A	C C	A C	A C	C C	C C	A C	A A
1	Gga_rs13845817	32546662	A A	A A	G G	G G	A G	A G	A A	A A	A A	A G	G G	A G	G G	A G	A G	A G	A G	A G	G G	G G	A A	A A	A G	A G	A G	G G	G G	G G	A A	A G	G G	G G	A G	G G	A A	A G	A G	G G	A G	A G	A G	G G	A G	A G	A G	A G	G G
1	GGaluGA010773	32568778	G G	G G	A A	0 0	A G	A G	G G	G G	G G	G G	A A	G G	G G	G G	A G	A G	A G	G G	A G	A G	G G	G G	A G	G G	A A	A G	A A	A G	G G	G G	A G	G G	G G	A G	G G	A G	A A	A G	A G	A G	A G	G G	A G	A G	A G	G G	A G
1	Gga_rs13845840	32584444	G G	A A	A G	A G	A A	A G	A G	A A	G G	A G	A A	A G	A G	A G	A G	A A	G G	A G	A G	G G	A G	A A	A G	A G	G G	G G	A G	A G	A A	A A	A G	G G	A G	A G	A A	A G	G G	A G	A G	A A	G G	A G	A G	G G	G G	A G	A G
1	Gga_rs13749240	32610144	0 0	G G	A G	A G	G G	A G	A G	G G	A A	A G	G G	A G	A G	A G	A G	G G	A A	G G	G G	A A	A G	G G	A G	G G	A A	A A	A G	A G	G G	G G	A G	A G	G G	A G	G G	A G	A A	A G	A G	G G	A A	G G	A G	A A	A A	A G	A G
1	Gga_rs14806554	32647233	G G	A G	A G	A G	G G	A G	G G	A G	G G	G G	G G	G G	G G	G G	A G	G G	G G	A G	A G	A G	G G	G G	A G	A G	A G	A G	A G	A G	G G	G G	A G	A G	A G	G G	A G	A G	A G	A G	A G	G G	A G	A G	A G	G G	A G	G G	A G
1	Gga_rs15225136	32669245	0 0	G G	G G	G G	G G	A G	A G	G G	A A	A A	G G	A A	A G	G G	G G	G G	A G	G G	G G	G G	A G	G G	G G	G G	A G	G G	G G	A G	G G	A G	A G	G G	G G	G G	G G	A G	A G	A G	A G	G G	A G	A G	G G	A G	A A	G G	A G
1	GGaluGA010805	32677086	A A	A A	A A	A A	A G	A A	A A	A A	A A	A A	A G	A A	A G	A G	A A	A G	A G	A A	A A	A G	A A	A A	A A	A A	A A	A G	A A	A A	A A	A A	A A	A G	A A	A G	A A	A A	A A	A A	A A	A G	A A	A A	A A	A G	A A	A G	A A
1	GGaluGA010811	32695160	A A	G G	A G	A G	A G	A G	A G	G G	A A	A A	A G	A A	A A	A G	A G	A G	A A	A G	A G	A A	A G	G G	A G	A G	A A	A A	A G	A A	G G	A G	A A	A A	A G	A G	G G	A G	A A	A A	A G	A G	A A	A A	A G	A A	A A	A G	A A
1	GGaluGA010836	32747017	0 0	A G	A G	G G	G G	A A	A G	A G	A A	A G	A G	A A	A A	A G	G G	G G	A A	G G	A G	A G	A G	A G	G G	G G	A G	A G	A G	A G	A G	G G	A G	A G	G G	0 0	A G	A A	A G	A G	A A	G G	A G	A G	G G	A A	A A	A G	A G
1	GGaluGA010853	32795893	G G	A G	A A	A G	A G	A G	G G	A G	G G	G G	A A	G G	A G	A G	A G	A G	A G	G G	A G	A A	G G	A G	A G	G G	A G	A A	A A	A G	A G	G G	A G	A G	G G	A A	A G	A G	A G	A G	A G	A G	A G	G G	A G	A G	G G	A G	A G
1	Gga_rs13846121	32838713	C C	A C	A C	C C	A C	C C	C C	A C	C C	C C	A A	C C	C C	C C	C C	A C	C C	C C	A C	C C	C C	C C	C C	C C	C C	C C	A C	C C	C C	C C	C C	C C	C C	A C	A C	C C	C C	C C	C C	A C	C C	C C	C C	C C	C C	C C	C C
1	Gga_rs13846130	32854971	G G	G G	A G	A G	A G	A A	G G	G G	G G	G G	A G	G G	G G	G G	A G	A G	G G	G G	G G	A G	G G	A G	A G	G G	A G	A G	A G	A G	A G	G G	A G	G G	G G	G G	G G	A A	A G	A G	A A	A G	0 0	G G	A G	G G	A G	G G	A G
1	GGaluGA010874	32880577	C C	C C	C C	C C	A C	C C	C C	C C	C C	C C	A C	C C	A C	A C	C C	A C	A C	C C	C C	A C	C C	C C	C C	C C	C C	A C	C C	C C	C C	C C	C C	A C	C C	A C	C C	C C	C C	C C	C C	A C	C C	C C	C C	A C	C C	A C	C C
1	GGaluGA010877	32886152	G G	A G	A G	A G	A G	A G	G G	A G	G G	G G	A G	G G	A G	A G	A G	A G	A G	G G	G G	0 0	G G	A G	A G	G G	A G	A A	A G	A G	A G	G G	A G	A G	G G	A G	A G	A G	A G	A G	A G	A G	A G	G G	A G	A G	G G	A G	A G
1	Gga_rs15225584	32920271	A A	A G	A G	A G	A G	A A	A G	A G	A A	A G	A G	A G	A G	G G	A G	A G	G G	G G	G G	A G	A G	A G	A G	G G	A G	A G	A G	A G	A G	G G	A G	G G	G G	G G	A G	A A	A G	A G	A A	A G	A A	G G	A G	G G	A A	G G	A G
1	Gga_rs13846242	32978692	C C	A C	A C	A C	A A	C C	A C	A C	C C	A C	A A	A C	A C	A A	A C	A A	A A	A C	A C	A C	A C	A C	A C	A C	A C	A C	A C	A C	A C	A A	A C	A C	A C	A A	A C	C C	A C	A C	C C	A A	C C	A C	A C	A A	C C	A A	A C
1	GGaluGA010911	33009710	A A	A A	A G	A G	A G	A A	A A	A A	A A	A A	G G	A A	A A	A G	A G	A G	A G	A G	A G	A A	A A	A A	A G	A G	A G	A A	A G	A A	A A	A A	A A	A A	A G	A G	A A	A A	A G	A A	A A	G G	A A	A A	A G	A G	A A	A G	A A
1	GGaluGA010915	33014479	A A	A G	A A	A A	A G	A G	A G	A G	A A	A G	A A	A G	A G	A G	A A	A G	A G	A A	A A	A G	A G	A G	A A	A A	A A	A G	A A	A G	A G	G G	A G	A G	A A	A G	A G	A G	A A	A G	A G	A A	A A	A G	A A	A G	A G	A G	A G
1	Gga_rs15225889	33046507	A A	A G	A G	A G	A A	A A	A A	A G	A A	A A	A G	A A	A A	A G	A G	A A	A A	A G	A G	A A	A A	A A	A G	A G	A A	A A	A G	A A	A A	A A	A A	A A	A G	A G	A G	A G	A A	A A	A A	A G	A A	A A	A G	A A	A A	A G	A A
1	Gga_rs13846313	33077532	G G	G G	A G	A G	G G	A G	G G	G G	G G	G G	G G	G G	A G	A G	A G	G G	A G	G G	G G	A A	G G	A G	A G	G G	A G	A A	A G	A G	A G	G G	A G	A G	G G	A G	G G	G G	A G	A G	A G	G G	A G	G G	A G	A G	G G	A G	A G
1	GGaluGA010938	33110811	A A	A A	A A	A G	A A	A A	A A	A A	A A	A A	A A	A A	A A	A G	A G	A A	A A	A G	A A	A A	A A	A A	A G	A G	A A	A A	A A	A A	A A	A A	A A	A A	A G	A A	A A	A A	A A	A A	A A	A G	A A	A A	A G	A A	A A	A G	A A
1	Gga_rs13749440	33139074	A A	A A	A G	A G	A A	A G	A A	A A	A A	A G	A A	A G	A A	A A	A G	A A	A A	A A	A A	A G	A A	A G	A G	A A	A G	A G	A G	G G	A G	A G	G G	A A	A A	A A	A A	A A	A G	G G	A G	A A	A G	A G	A G	A A	A A	A A	G G
1	Gga_rs14806855	33141830	G G	A G	A G	G G	A G	A G	G G	A G	G G	G G	A A	G G	A G	G G	G G	A G	G G	A G	A A	G G	G G	G G	G G	A G	G G	G G	A G	G G	G G	G G	G G	A G	A G	A G	A G	A A	G G	G G	A G	A G	G G	A G	G G	G G	A A	G G	G G
1	Gga_rs13846466	33173183	G G	A G	A G	A A	A G	A G	A G	A G	G G	G G	G G	G G	A G	A A	A A	A G	A G	A G	G G	A A	A G	A A	A A	A G	A G	A A	A G	A G	A A	A G	A G	A G	A G	A G	A G	G G	A G	A G	A G	A G	A G	G G	A A	A G	G G	A A	A G
1	Gga_rs13846489	33199784	G G	G G	G G	A G	G G	G G	G G	G G	G G	G G	G G	G G	G G	A G	A G	G G	G G	A G	G G	G G	G G	G G	A G	A G	G G	G G	G G	G G	G G	G G	G G	G G	A G	G G	G G	G G	G G	G G	G G	A G	G G	G G	A G	G G	G G	A G	G G
1	Gga_rs13749461	33209494	0 0	A A	A A	A G	A A	A G	A G	A A	G G	G G	A A	G G	A A	A G	A G	A A	A G	A G	A A	A A	A G	A A	A G	A G	A G	A A	A A	A G	A A	A G	A G	A A	A G	A A	A A	A G	A G	A G	A G	A G	A G	A G	A G	A G	G G	A G	A G
1	GGaluGA010986	33277025	A A	A G	G G	A G	A A	A G	A A	A G	A A	A G	A G	A G	A G	A A	A G	A A	A A	A A	A G	A G	A A	A G	A G	A A	A G	A G	G G	G G	A G	A G	G G	A A	A A	A G	A G	A G	A G	G G	A G	A A	A G	A G	A G	A A	A A	A A	G G
1	Gga_rs15226289	33310791	A A	G G	A G	A A	A G	A A	A G	G G	A A	A G	A G	A G	A G	A A	A A	A G	A A	A A	A G	A A	A G	A G	A A	A A	A A	A A	A G	A G	A G	G G	A G	A A	A A	A G	G G	A G	A A	A G	A A	A A	A A	A G	A A	A A	A A	A A	A G
1	GGaluGA010996	33328556	G G	A G	A G	A G	A G	G G	G G	A G	G G	G G	A A	G G	A G	A G	A G	A G	G G	A A	A A	G G	G G	G G	A G	A A	G G	G G	A G	G G	G G	G G	G G	A G	A A	A G	A G	A G	G G	G G	G G	A A	G G	A G	A G	G G	G G	A G	G G
1	Gga_rs15226336	33352084	G G	A G	G G	A G	A A	G G	A G	A G	G G	A G	A G	A G	G G	A G	A G	A A	G G	A G	G G	G G	A G	A G	A G	A G	G G	G G	G G	A G	A G	A A	A G	G G	A G	G G	A G	G G	G G	A G	G G	A A	G G	A G	A G	G G	G G	A G	A G
1	Gga_rs13846654	33356800	A A	A A	A A	A G	A G	A A	A A	A A	A A	A A	A G	A A	A A	A G	A G	A G	A A	A G	A A	A A	A A	A A	A G	A G	A A	A A	A A	A A	A A	A A	A A	A A	A G	A A	A A	A A	A A	A A	A A	G G	A A	A A	A G	A A	A A	A G	A A
1	Gga_rs13846669	33389895	G G	G G	G G	A G	A G	G G	G G	G G	G G	G G	A G	G G	G G	A G	A G	A G	G G	0 0	A G	G G	G G	G G	A G	A A	G G	G G	G G	G G	G G	G G	G G	A G	A A	G G	G G	G G	G G	G G	G G	A A	G G	A G	A G	G G	G G	A G	G G
1	Gga_rs13846676	33408803	A A	A A	A A	A C	A C	A A	A A	A A	A A	A A	A C	A A	A A	A C	A C	A C	A A	C C	A C	A A	A A	A A	A C	C C	A A	A A	A A	A A	A A	A A	A A	A C	C C	A A	A A	A A	A A	A A	A A	C C	A A	A C	A C	A A	A A	A C	A A
1	GGaluGA011009	33441842	C C	C C	C C	A C	A C	C C	C C	C C	C C	C C	A C	C C	C C	A C	A C	A C	C C	A C	C C	C C	C C	C C	A C	A C	C C	C C	C C	C C	C C	C C	C C	C C	A C	C C	C C	C C	C C	C C	C C	A A	C C	C C	A C	C C	C C	A C	C C
1	Gga_rs13846729	33475212	C C	C C	C C	A C	A C	C C	C C	C C	C C	C C	A C	C C	C C	A C	A C	A C	C C	A C	C C	C C	C C	C C	A C	A C	C C	C C	C C	C C	C C	C C	C C	C C	A C	C C	C C	C C	C C	C C	C C	A A	C C	C C	A C	C C	C C	A C	C C
1	GGaluGA011022	33495686	A A	A G	A A	A G	A G	A A	A A	A G	A A	A A	A G	A A	A A	A G	A G	A G	A G	A G	A A	A A	A A	A A	A G	A G	A G	A A	A A	A A	A A	A A	A A	A A	A G	A A	A G	A G	A G	A A	A A	G G	A A	A A	A G	A G	A A	A G	A A
1	GGaluGA011035	33558707	A A	A G	A A	A G	A G	A G	A A	A G	A A	A A	A G	A A	G G	G G	A G	A G	G G	G G	A G	A G	A A	A A	A G	G G	A G	A G	A A	A A	A A	A A	A A	G G	G G	A G	A G	G G	A G	A A	A G	G G	A A	A G	A G	G G	A G	G G	A A
1	GGaluGA011050	33604427	G G	A A	G G	G G	A G	A G	A G	A A	G G	G G	G G	G G	G G	G G	G G	A G	A G	G G	G G	G G	A G	A G	G G	G G	A G	G G	G G	G G	A G	A G	G G	G G	G G	G G	A A	0 0	A G	G G	A G	G G	G G	G G	G G	A G	A G	G G	G G
1	Gga_rs13846854	33618301	C C	A A	A C	A A	A C	A A	A C	A A	C C	C C	C C	C C	A C	A A	A A	A C	A A	A C	C C	A A	A C	A A	A A	A C	A A	A A	A C	A C	A A	A C	A C	A C	A C	A C	A A	A A	A A	A C	A A	A C	A C	C C	A A	A A	A C	A A	A C
1	Gga_rs13846887	33653539	0 0	G G	A G	G G	G G	G G	A G	G G	A A	A G	A G	A G	G G	G G	G G	G G	G G	A G	A A	G G	A G	G G	G G	A G	G G	G G	A G	G G	G G	G G	G G	A G	A G	A G	G G	G G	G G	G G	G G	G G	A G	A G	G G	G G	A G	G G	G G
1	Gga_rs13846896	33669462	G G	A A	A G	A A	A A	A A	A G	A A	G G	G G	A G	G G	A G	A A	A A	A A	A A	A G	G G	A A	A G	A A	A A	A G	A A	A A	A G	A G	A A	A G	A G	A G	A G	A G	A A	A A	A A	A G	A A	A A	A G	G G	A A	A A	A G	A A	A G
1	Gga_rs13846915	33691792	G G	A A	G G	G G	A G	A G	A G	A A	G G	G G	G G	G G	G G	G G	G G	A G	A G	G G	G G	G G	A G	A G	G G	G G	A G	G G	G G	G G	A G	A G	G G	G G	G G	G G	A A	0 0	A G	G G	A G	G G	G G	G G	G G	A G	A G	G G	G G
1	Gga_rs13846932	33719563	G G	A A	G G	G G	A G	A G	A G	A A	G G	G G	G G	G G	A G	G G	G G	A G	A G	G G	G G	G G	A G	A G	G G	G G	A G	G G	G G	G G	A G	A G	G G	G G	G G	G G	A A	A A	A G	G G	A G	G G	G G	G G	G G	A G	A G	G G	G G
1	Gga_rs13846958	33770847	C C	A A	C C	C C	A C	A C	A C	A A	C C	C C	C C	C C	C C	C C	C C	A C	A C	C C	C C	C C	A C	A C	C C	C C	A C	C C	C C	C C	A C	A C	C C	C C	C C	C C	A A	0 0	A C	C C	A C	C C	C C	C C	C C	A C	A C	C C	C C
1	GGaluGA011072	33807251	A A	A A	A A	G G	A G	A A	A A	A A	A A	A G	A G	A G	A A	A G	G G	A G	A A	A G	A A	A G	A A	A A	G G	A G	A G	A A	A G	A G	A A	A G	G G	A A	A G	A A	A A	A A	A G	A G	A A	G G	A G	A G	G G	A A	A A	A G	A G
1	Gga_rs15226971	33849095	A A	C C	A A	C C	C C	A A	A C	C C	A A	A C	A C	A C	A A	A C	C C	C C	A C	A C	A A	A C	A C	A C	C C	A C	C C	A A	A C	A C	A C	C C	C C	A A	A C	A A	C C	A C	C C	A C	A A	C C	A C	A C	C C	A C	A A	A C	A C
1	Gga_rs13749637	33873833	0 0	C C	C C	A A	A C	C C	A C	C C	A A	A C	A C	A C	A C	A A	A A	A C	A C	A C	C C	A A	A C	C C	A A	A C	A C	A C	A C	C C	C C	C C	A C	A C	A C	A C	C C	C C	A C	C C	C C	A A	A A	C C	A A	A C	A C	A A	C C
1	Gga_rs15227054	33892403	A A	G G	G G	A A	A G	A G	A G	G G	A A	A G	A G	A G	A G	A A	A A	A G	A G	A G	G G	A A	A G	G G	A A	A G	A G	A G	A G	G G	G G	G G	A G	A G	A G	A G	G G	A G	A G	G G	A G	A A	A A	G G	A A	A G	A A	A A	G G
1	Gga_rs13749655	33916647	G G	A A	A A	A A	A G	A A	A G	A A	G G	G G	A G	G G	A G	A G	A A	A G	A G	A A	A A	A G	A G	A A	A A	A A	A A	A G	A A	A G	A A	A G	A G	A G	A A	A G	A A	A A	A A	A G	A A	A G	A G	A G	A A	A G	A G	A G	A G
1	Gga_rs14807412	33939467	A A	A A	A G	A A	A A	G G	A A	A A	A A	A G	A A	A G	A G	A A	A A	A A	A A	A A	A A	A A	A A	A G	A A	A A	A A	A G	A A	G G	A G	A G	A G	A A	A A	A A	A A	A G	A A	G G	G G	A A	A A	A G	A A	A A	A G	A A	G G
1	Gga_rs14807438	33961491	A A	G G	A A	A A	A G	A G	A G	G G	A A	A A	A A	A A	A A	A A	A A	A G	A G	A A	A A	A A	A G	A G	A A	A A	A G	A A	A A	A A	A G	A G	A A	A A	A A	A A	G G	G G	A G	A A	A G	A A	A A	A A	A A	A G	A G	A A	A A
1	Gga_rs14807451	34003589	A A	A A	A A	A A	A C	A A	A A	A A	A A	A A	A C	A A	A A	A A	A A	A C	A A	A A	A A	A A	A A	A A	A A	A A	A A	A A	A A	A A	A A	A A	A A	A A	A A	A A	A A	A A	A A	A A	A A	A C	A A	A A	A A	A A	A A	A A	A A
1	Gga_rs14807453	34022514	C C	A A	C C	A A	A C	C C	A C	A A	C C	C C	C C	C C	C C	A C	A A	A C	A C	A C	C C	A C	A C	A C	A A	A C	A A	C C	A C	C C	A C	A C	A C	C C	A C	C C	A A	A C	A A	C C	C C	A C	A C	C C	A A	A C	C C	A C	C C
1	Gga_rs13847091	34050209	G G	G G	A G	A A	A G	G G	G G	G G	G G	A G	A A	A G	A G	A G	A A	A G	G G	A A	A A	A G	G G	G G	A A	A A	A G	G G	A A	A G	G G	A G	A A	A G	A A	A G	G G	G G	A G	A G	G G	A A	A G	A A	A A	G G	G G	A G	A G
1	Gga_rs13847122	34071200	G G	G G	A G	A A	A G	G G	G G	G G	G G	A G	A A	A G	A G	A G	A A	A G	G G	A A	A A	A G	G G	G G	A A	A A	A G	G G	A A	A G	G G	A G	A A	A G	A A	A G	G G	G G	A G	A G	G G	A A	A G	A A	A A	G G	G G	A G	A G
1	Gga_rs13847135	34075800	A A	G G	A A	A A	A G	A A	A G	G G	A A	A A	A A	A A	A A	A A	A A	A G	A G	A A	A A	A A	A G	A G	A A	A A	A G	A A	A A	A A	A G	A G	A A	A A	A A	A A	G G	A G	A G	A A	A A	A A	A A	A A	A A	A G	A A	A A	A A
1	Gga_rs13847144	34095641	G G	G G	A G	A A	A G	G G	G G	G G	G G	G G	A A	G G	A G	A G	A A	A G	G G	A A	A A	A G	G G	G G	A A	A A	A G	G G	A A	G G	G G	G G	A G	A G	A A	A G	G G	G G	A G	G G	G G	A A	A G	A G	A A	G G	G G	A G	G G
1	Gga_rs13847184	34149740	G G	A A	G G	G G	A G	G G	A G	A A	G G	G G	G G	G G	G G	G G	G G	A G	A G	G G	G G	G G	A G	A G	G G	G G	A G	G G	G G	G G	A G	A G	G G	G G	G G	G G	A A	A G	A G	G G	G G	G G	G G	G G	G G	A G	G G	G G	G G
1	Gga_rs13847199	34161951	A A	C C	A C	A A	A C	C C	A C	C C	A A	A A	A A	A A	A A	A A	A A	A C	A C	A C	A C	A A	A C	C C	A A	A C	A C	A C	A A	A C	C C	A C	A A	A C	A C	A A	C C	C C	A C	A C	C C	A A	A A	A C	A A	A C	A C	A A	A C
1	Gga_rs13847238	34186432	A A	G G	A A	A A	A G	A A	A G	G G	A A	A A	A A	A A	A A	A A	A A	A G	A G	A A	A A	A A	A G	A G	A A	A A	A G	A A	A A	A A	A G	A G	A A	A A	A A	A A	G G	A G	A G	A A	A A	A A	A A	A A	A A	A G	A A	A A	A A
1	Gga_rs13847277	34237533	A A	G G	A A	A A	A G	A A	A G	G G	A A	A A	A A	A A	A A	A A	A A	A G	A G	A A	A A	A A	A G	A G	A A	A A	A G	A A	A A	A A	A G	A G	A A	A A	A A	A A	G G	A G	A G	A A	A A	A A	A A	A A	A A	A G	A A	A A	A A
1	Gga_rs13749724	34277204	G G	A G	A G	G G	A A	G G	A G	A G	G G	G G	A A	G G	G G	G G	G G	A A	G G	A G	A A	G G	A G	A G	G G	A G	G G	G G	A G	G G	A G	A G	G G	A G	A G	A G	A G	G G	G G	G G	G G	A G	G G	A G	G G	G G	G G	G G	G G
1	Gga_rs13847313	34298017	A A	G G	G G	G G	G G	G G	A G	G G	A A	A A	G G	A A	A G	A G	G G	G G	A G	G G	G G	A G	A G	G G	G G	G G	G G	A G	G G	A G	G G	A G	A G	A G	G G	A G	G G	G G	G G	A G	G G	G G	A G	A G	G G	A G	A G	A G	A G
1	Gga_rs14807627	34318647	A A	G G	A G	A A	G G	A G	A G	G G	A A	A A	G G	A A	A A	A A	A A	G G	A G	A G	G G	A A	A G	A G	A A	A G	A G	A A	A G	A A	A G	A G	A A	A G	A G	A G	G G	G G	A G	A A	A G	A G	A A	A G	A A	A G	A G	A A	A A
1	Gga_rs15227538	34339436	G G	A A	A A	G G	A A	A A	A G	A A	G G	G G	A A	G G	G G	G G	G G	A A	A G	A G	A A	G G	A G	A A	G G	A G	A G	A G	A G	A G	A A	A G	G G	A G	A G	A G	A A	A A	A G	A G	A A	A G	G G	A G	G G	A G	A G	G G	A G
1	Gga_rs14807648	34359788	0 0	A G	G G	A A	G G	A G	A G	G G	A A	A A	G G	A A	A A	A A	A A	G G	A G	A G	G G	A A	A G	G G	A A	A G	A G	A G	A G	A G	G G	A G	A A	A G	A G	A G	G G	A G	A G	A G	A G	A G	A A	A G	A A	A G	A A	A A	A G
1	Gga_rs14807658	34379597	G G	A A	A G	G G	A A	A G	A G	A A	G G	G G	A A	G G	G G	G G	G G	A A	A G	A G	A A	G G	A G	A G	G G	A G	A G	G G	A G	G G	A G	A G	G G	A G	A G	A G	A A	0 0	A G	G G	A G	A G	G G	A G	G G	A G	A G	G G	G G
1	GGaluGA011158	34471752	G G	A A	A G	G G	A A	A G	A G	A A	G G	G G	A A	G G	G G	G G	G G	A A	A G	A G	A A	G G	A G	A G	G G	A G	A G	G G	A G	G G	A G	A G	G G	A G	A G	A G	A A	A A	A G	G G	A G	A G	G G	A G	G G	A G	A G	G G	G G
1	Gga_rs13847518	34567588	G G	A G	G G	A A	A G	G G	A G	A A	G G	G G	G G	G G	A A	A A	A A	A G	A A	A A	A G	A A	A G	A G	A A	A A	A A	A G	A G	G G	A G	A G	A G	A A	A A	A G	A A	A G	A A	G G	G G	A G	A G	A G	A A	A A	G G	A A	G G
1	Gga_rs14807749	34595925	A A	A G	A G	A A	A G	A G	A A	A A	A A	A A	G G	A A	A A	A A	A A	A G	A A	A A	A G	A A	A A	A A	A A	A A	A A	A A	A G	A A	A A	A A	A A	A A	A A	A G	A A	A G	A A	A A	A G	A G	A A	A A	A A	A A	A G	A A	A A
1	Gga_rs14807757	34602267	G G	A A	A A	A A	A G	A A	G G	A G	G G	G G	A A	G G	A G	A G	A A	A G	A G	A A	A A	A G	G G	A G	A A	A A	A A	A G	A A	A G	A G	G G	A G	A G	A A	A G	A G	A A	A A	A G	A A	A A	A G	A G	A A	A G	A G	A G	A G
1	Gga_rs15228031	34637107	A A	A G	A G	G G	A A	A G	A A	A G	A A	A A	A A	A A	A G	A G	G G	A A	A G	G G	A G	A G	A A	A G	G G	G G	G G	A G	A G	A G	A G	A A	A G	A G	G G	A A	A G	A G	G G	A G	A G	A G	A G	A G	G G	A G	A A	A G	A G
1	GGaluGA011178	34649056	A A	A G	A G	G G	A A	A G	A A	A G	A A	A A	A A	A A	G G	G G	G G	A A	G G	G G	A G	G G	0 0	A G	G G	G G	G G	G G	A G	A G	A G	A A	A G	G G	G G	A G	A G	A G	G G	A G	A G	A G	A G	A G	G G	G G	A A	G G	A G
1	GGaluGA011179	34667869	G G	G G	A G	G G	A A	G G	A G	A G	G G	G G	A A	G G	G G	G G	G G	A A	G G	G G	A G	G G	A G	A G	G G	G G	G G	G G	A G	G G	A G	A G	G G	G G	G G	A G	A G	G G	G G	G G	G G	A G	G G	G G	G G	G G	G G	G G	G G
1	Gga_rs13847611	34703709	0 0	A A	A G	A A	A G	A G	A G	A G	A A	A A	A A	A A	A A	A A	A A	A G	A A	A G	A G	A A	A G	G G	A A	A G	A A	A G	A A	A G	G G	A G	A A	A G	A G	0 0	A G	0 0	A A	A G	A G	A A	A A	A G	A A	A A	A A	A A	A G
1	Gga_rs13847633	34737167	0 0	G G	A G	A A	G G	G G	A G	G G	A A	A A	G G	A A	A G	A G	A A	G G	G G	A A	A G	A G	A G	G G	A A	A A	A G	A G	A G	A A	G G	A G	A A	A G	A A	G G	G G	G G	A G	A A	G G	A G	A A	A A	A A	G G	A G	A G	A A
1	Gga_rs15228330	34754635	G G	G G	A G	A A	A G	G G	G G	G G	G G	G G	G G	G G	A A	A A	A A	G G	A G	A A	A G	A A	0 0	G G	A A	A A	A G	A A	A G	A G	G G	G G	A G	A A	A A	A G	G G	G G	A G	A G	G G	A G	A G	A G	A A	A G	G G	A A	A G
1	GGaluGA011211	34781273	A A	A G	A G	A A	A G	A G	A G	G G	A A	A A	A A	A A	A A	A A	A A	A G	A G	A A	A A	A A	A G	G G	A A	A A	A G	A G	A A	A G	G G	A G	A A	A A	A A	0 0	G G	A G	A G	A G	A G	A A	A A	A A	A A	A G	A A	A A	A G
1	GGaluGA011219	34805875	G G	A G	A G	A A	A G	A G	G G	G G	G G	G G	A A	G G	A A	A A	A A	A G	A G	A G	A G	A A	G G	G G	A A	A G	A G	A G	A A	G G	G G	G G	A G	A G	A G	0 0	G G	A G	A G	G G	A G	A A	A G	G G	A A	A G	A G	A A	G G
1	Gga_rs14808070	34847014	A G	A G	A A	A A	G G	A G	G G	G G	A G	A A	A A	A G	A G	A G	A A	A G	G G	A A	A A	A G	G G	G G	A A	A A	A G	A G	A A	A A	G G	A G	A A	A G	A A	A G	G G	A G	A G	A A	A G	A A	A G	A A	A A	G G	A A	A G	A A
1	Gga_rs13847756	34864886	A C	C C	C C	C C	A C	A C	A A	A C	A C	C C	C C	A C	A C	A C	C C	A C	A C	C C	C C	A C	A A	A A	C C	C C	C C	A C	C C	C C	A A	A C	C C	A C	C C	A C	A C	C C	C C	C C	A C	C C	A C	C C	C C	A C	C C	A C	C C
1	Gga_rs10728163	34896094	C C	A C	A C	A A	C C	A C	C C	C C	C C	C C	A C	C C	A C	A C	A A	A C	C C	A A	A C	A C	C C	C C	A A	A A	A C	A C	A C	A C	C C	C C	A C	A C	A A	C C	C C	A C	A C	A C	A C	A A	A C	A C	A A	C C	A C	A C	A C
1	GGaluGA011249	34930400	A G	A A	A A	A A	A A	A A	A A	A A	A G	A G	A A	A A	A G	A G	A A	A A	A G	A A	A A	A G	A A	A A	A A	A A	A A	A G	A A	A A	A A	A A	A A	A G	A A	A G	A A	A A	A A	A A	A A	A A	A A	A A	A A	A G	A G	A G	A A
1	Gga_rs13847862	34944257	A G	G G	G G	A A	G G	G G	G G	G G	A G	A G	G G	G G	A G	A G	A A	G G	G G	A G	G G	A G	G G	G G	A A	A G	A G	G G	A G	G G	G G	G G	A G	G G	A G	G G	G G	G G	A G	G G	G G	A G	A G	G G	A A	G G	A G	A G	G G
1	Gga_rs13847878	34961868	A A	A C	C C	C C	C C	C C	A C	A A	A A	A A	C C	A A	A C	A C	C C	C C	A A	A C	A C	A C	A C	C C	C C	A C	A C	A C	C C	A C	C C	A C	A C	A A	A C	A C	A C	A C	A C	A C	C C	C C	A C	A A	C C	A A	A C	A C	A C
1	Gga_rs13847890	34973995	A G	G G	A G	G G	A G	A G	A A	G G	A G	A G	A G	A G	G G	G G	G G	G G	G G	G G	A G	G G	0 0	A G	G G	G G	G G	G G	A G	G G	A G	A A	G G	G G	G G	A G	A G	G G	G G	G G	A G	G G	A G	G G	G G	G G	G G	G G	G G
1	Gga_rs13847963	35018980	A A	A A	A A	G G	A A	A A	A A	A A	A A	A A	A A	A A	A G	A G	G G	A G	A A	A G	A A	A G	0 0	A G	G G	A G	A G	A A	A G	A A	A G	A A	A G	A A	A G	A A	A A	A A	A G	A A	A A	A G	A G	A A	G G	A A	A A	A G	A A
1	Gga_rs13848006	35077656	A A	A G	A G	A A	G G	G G	A G	A A	A A	A A	G G	A A	A G	A G	A A	A G	A G	A A	A G	A G	A G	A G	A A	A A	A A	A G	A G	A A	A G	A G	A A	A G	A A	G G	A G	A G	A A	A A	G G	A G	A A	A A	A A	A G	A G	A G	A A
1	GGaluGA011317	35126830	A G	A A	A G	A A	A A	A A	A A	A G	A G	A G	A A	A G	A G	A G	A A	A A	A G	A G	A G	A G	A A	A A	A A	A G	A A	G G	A A	G G	A A	A A	A G	G G	A G	A G	A A	A A	A A	G G	A A	A A	A A	G G	A A	A G	A G	A G	G G
1	Gga_rs13848126	35139978	0 0	A A	A G	A G	A G	A G	A G	A A	A A	A G	A A	A G	A G	A A	A A	A A	A A	A G	A G	A A	A G	A G	A A	A G	A G	A G	A G	G G	A G	G G	G G	A G	A G	0 0	A G	0 0	A G	G G	A G	A A	A A	G G	A G	A A	A A	A A	G G
1	GGaluGA011343	35189315	G G	A G	G G	G G	G G	A G	G G	G G	G G	A G	A G	G G	G G	G G	G G	A G	G G	G G	G G	G G	G G	G G	G G	G G	G G	G G	G G	G G	G G	A G	G G	G G	G G	G G	G G	A G	G G	G G	A G	A G	G G	G G	G G	G G	A G	G G	G G
1	GGaluGA011344	35195645	A A	A G	A A	A A	A A	A G	A A	A A	A A	A A	A G	A A	A A	A A	A A	A G	A A	A A	A A	A A	A A	A A	A A	A A	A A	A A	A A	A A	A A	A A	A A	A A	A A	A A	A A	A G	A A	A A	A G	A G	A A	A A	A A	A A	A G	A A	A A
1	GGaluGA011360	35235140	A A	A G	G G	G G	A G	A A	A A	A G	A A	A G	A G	A A	A G	A G	G G	A G	A A	G G	G G	A G	A A	A G	G G	G G	A G	A G	G G	A G	A G	A G	A G	A G	G G	A G	A G	A G	G G	A G	A A	A G	A G	A G	G G	A A	A A	A G	A G
1	GGaluGA011373	35253189	A A	A G	A G	A G	A A	A G	A A	A A	A A	A A	A G	A G	A A	A G	G G	G G	A A	G G	A G	A G	A A	A G	G G	G G	A A	A G	A A	G G	A G	A A	A G	A G	G G	A A	A A	A G	A A	G G	A G	G G	A G	G G	A G	A A	A G	A G	G G
1	Gga_rs15229524	35258791	G G	A G	A G	A G	A G	A G	A G	G G	G G	G G	A G	A G	G G	A G	A A	A A	G G	A A	A G	A G	A G	A G	A A	A A	G G	A G	G G	A A	A G	A G	A G	A G	A A	G G	A G	A G	G G	A A	A G	A A	A G	A A	A G	G G	A G	A G	A A
1	Gga_rs13848330	35330907	G G	A G	A G	A G	G G	A A	G G	G G	G G	G G	A G	A G	G G	A G	A A	A A	A G	A G	G G	A G	G G	A A	A A	A G	A G	A G	G G	A A	A A	G G	A G	G G	A G	G G	G G	A G	G G	A A	A A	A A	A G	A G	A G	A G	A G	A G	A A
1	Gga_rs15229706	35353242	A A	A A	A A	A A	A A	A A	A A	A A	A A	A A	A A	A G	A A	A A	A A	A A	A A	A G	A G	A A	A A	A A	A A	A G	A A	A A	A A	A G	A A	A A	A G	A G	A G	A A	A A	A A	A A	A G	A A	A A	A A	G G	A A	A A	A A	A A	A G
1	Gga_rs15229707	35353311	A G	A G	A A	A G	A G	A A	A G	G G	A G	G G	A A	A G	G G	G G	G G	A G	A G	G G	A G	G G	A G	A G	G G	G G	A G	A G	A G	A G	A G	G G	G G	G G	G G	A G	G G	A G	G G	A G	A A	A G	A G	G G	G G	A G	A G	G G	A G
1	GGaluGA011435	35369735	A C	A C	A A	A A	A A	A C	A C	A A	A C	A C	A C	A C	A C	A A	A A	A C	A A	A A	A A	A A	A C	A A	A A	A A	A A	A A	A A	A A	A A	A C	A A	A A	A A	A A	A A	A C	A A	A A	A C	A C	A C	A A	A A	A A	A C	A A	A A
1	GGaluGA011450	35403945	A G	G G	G G	A G	A G	G G	A G	A G	A G	A G	G G	A G	A G	A A	A A	A G	A G	A G	G G	A A	A G	A G	A A	A G	A G	A G	A G	A G	A G	A G	A A	A G	A G	A G	A G	G G	A G	A G	G G	A G	A G	A G	A A	A G	A G	A A	A G
1	Gga_rs13750177	35434096	G G	G G	G G	G G	G G	G G	G G	G G	G G	A G	G G	G G	G G	A G	A A	A G	G G	A A	A G	A G	G G	A G	A A	A A	G G	G G	G G	G G	A G	A G	G G	A G	A A	G G	G G	G G	G G	G G	G G	A G	A G	A G	A G	G G	G G	A G	G G
1	Gga_rs13848474	35447425	A G	A G	A G	A A	A G	A A	A G	A G	A G	A G	G G	A G	A A	A G	G G	G G	A A	G G	G G	A G	A G	A G	G G	G G	A A	A A	A G	A A	A G	A G	A A	A G	G G	A G	A G	A G	A G	A A	A A	G G	G G	A G	A G	A A	A A	A G	A A
1	GGaluGA011495	35472674	A G	A G	G G	A G	G G	A G	G G	A G	A G	A A	G G	G G	A A	A G	G G	G G	A G	A G	A G	A G	G G	G G	G G	A G	A G	A G	A G	G G	G G	A G	A G	A A	A G	A G	G G	A G	A G	G G	A G	G G	G G	A G	A G	A G	A A	A G	G G
1	Gga_rs13848519	35495451	A G	A G	A G	A G	A G	A G	G G	A G	A G	A A	A A	A G	A A	A A	A A	A A	A G	A G	A G	A A	G G	A G	A A	A G	A G	A G	A A	A G	A G	A G	A A	A G	A G	A A	G G	A G	A G	A G	A G	A A	A G	A G	A A	A G	A A	A A	A G
1	GGaluGA011518	35524935	A G	A G	G G	A G	G G	A G	G G	A G	A G	A A	G G	G G	A A	A A	A A	A G	A G	A G	G G	A A	G G	A G	A A	A G	A G	A G	A G	G G	A G	A G	A G	A G	A G	A G	G G	A G	A G	G G	A G	A G	A G	G G	A A	A G	A A	A A	G G
1	Gga_rs13848569	35535717	G G	G G	G G	G G	G G	G G	G G	G G	G G	G G	G G	G G	G G	G G	G G	G G	G G	A G	A G	G G	G G	G G	G G	A G	G G	G G	G G	G G	G G	G G	G G	A G	A G	G G	G G	G G	G G	G G	G G	G G	G G	A G	G G	G G	G G	G G	G G
1	Gga_rs13848617	35566088	G G	G G	A G	A G	A G	A G	A G	G G	G G	G G	G G	G G	A G	G G	G G	G G	G G	A G	A G	G G	A G	A G	G G	A G	G G	A G	G G	A G	A G	A G	G G	A G	A G	G G	A G	G G	G G	A G	A G	G G	G G	A G	G G	G G	G G	G G	A G
1	Gga_rs13848624	35573399	A G	A A	A G	A A	A G	A G	A G	A A	A G	A A	G G	A G	A A	A G	G G	G G	A A	A G	A G	A G	A G	G G	G G	A G	A A	A A	A G	A G	G G	A A	A G	A A	A G	A G	A A	A A	A A	A G	A G	G G	G G	A G	A G	A A	A A	A G	A G
1	GGaluGA011563	35595840	A G	A G	G G	A G	G G	A A	A G	G G	A G	A G	G G	A G	G G	A G	A A	A G	G G	A G	G G	A G	A G	A A	A A	A G	A G	G G	A G	A G	A A	A G	A A	G G	A G	G G	G G	A G	A G	A G	A A	A G	A A	A G	A A	G G	A G	A G	A G
1	Gga_rs13848717	35619633	C C	C C	A C	A C	A C	A C	A C	C C	C C	C C	C C	C C	A C	C C	C C	C C	C C	A C	A C	C C	A C	A C	C C	A C	C C	A C	C C	A C	A C	A C	C C	A C	A C	C C	C C	C C	C C	A C	A C	C C	C C	A C	C C	C C	C C	C C	A C
1	GGaluGA011602	35640696	A G	A A	A G	A A	A G	A G	A G	A A	A G	A G	G G	A G	A A	A G	G G	G G	A G	G G	G G	A G	A G	G G	G G	G G	A G	A A	A G	A G	G G	A G	A G	A G	G G	A G	A A	A A	A A	A G	A G	G G	G G	G G	A G	A G	A A	A G	A G
1	Gga_rs15230506	35664958	A A	A A	A A	A A	A A	A A	A A	A A	A A	A A	A A	A A	A G	A G	G G	A G	A G	G G	A G	A G	A A	A G	G G	G G	A G	A A	A A	A A	A G	A A	A A	A G	G G	A A	A A	A A	A A	A A	A A	A G	A G	A G	A G	A G	A A	A G	A A
1	Gga_rs13848780	35718583	A A	A G	A G	A A	A G	A A	A A	A G	A A	A A	G G	G G	A A	A A	A A	A G	A A	A G	G G	A A	A A	A A	A A	A G	A A	A A	A G	A G	A A	A A	A G	A G	A G	A G	A G	A G	A G	A G	A A	A G	A A	G G	A A	A A	A A	A A	A G
1	Gga_rs13750292	35722257	A C	A C	C C	C C	C C	A C	A C	A C	A C	C C	C C	A C	C C	A C	A A	A C	C C	A A	A C	A C	A C	A A	A A	A A	C C	C C	C C	C C	A A	C C	C C	A C	A A	C C	A C	A C	A C	C C	A C	A C	A A	A C	A C	C C	C C	A C	C C
1	Gga_rs13848840	35760100	G G	G G	G G	G G	G G	G G	G G	G G	G G	G G	G G	G G	G G	G G	G G	G G	G G	A G	A G	G G	G G	G G	G G	A G	G G	G G	G G	G G	G G	G G	G G	A G	A G	G G	G G	G G	G G	G G	G G	G G	G G	A G	G G	G G	G G	G G	G G
1	Gga_rs13848872	35771380	A G	A G	A A	A G	A A	G G	A G	A A	A G	A A	A A	A G	A A	A G	G G	A G	A A	G G	A G	A G	A G	G G	G G	G G	A G	A A	A G	A G	G G	A A	G G	A G	G G	A A	A A	A G	A G	A G	G G	A G	G G	G G	G G	A A	A G	A G	A G
1	Gga_rs15230808	35791966	A G	A G	G G	A G	G G	A A	G G	A G	A G	A A	G G	G G	A G	A A	A A	A G	A G	A G	G G	A A	G G	A A	A A	A G	A G	A G	A G	G G	A A	A G	A G	A G	A G	A G	A G	A G	A G	G G	A A	A G	A G	G G	A A	A G	A A	A A	G G
1	GGaluGA011672	35825031	A G	A G	A G	G G	A G	A G	A G	G G	A G	G G	A G	G G	A G	A G	A A	A A	A G	A G	A G	A G	A G	A A	A A	A G	A G	G G	A G	G G	A A	G G	G G	G G	A G	A G	G G	G G	G G	G G	A G	A A	A A	G G	A G	A G	G G	A G	G G
1	GGaluGA011696	35864285	A A	G G	A A	A A	A A	G G	A A	A G	A A	A A	A G	A G	A G	A G	G G	A G	A G	A G	A A	A G	A A	G G	G G	A G	A G	A A	A A	A A	G G	A A	A A	A A	A G	A A	A G	G G	A G	A A	G G	A G	A G	A A	A G	A G	A G	A G	A A
1	GGaluGA011712	35886965	A G	A A	A G	A A	A A	A A	A G	A A	A G	A A	A G	A G	A G	A A	A A	A G	A G	A A	A G	A A	A G	A A	A A	A A	A G	A A	A G	A G	A A	A A	A G	A A	A A	A G	A A	A A	A A	A G	A A	A G	A G	A G	A A	A G	A A	A A	A G
1	GGaluGA011722	35920556	A A	A C	A C	A A	A A	A C	A A	A C	A A	A A	C C	A C	A C	A A	A A	A C	A C	A C	C C	A A	A A	A A	A A	A C	A C	A A	A C	A A	A A	A A	A A	A C	A C	A C	A C	C C	A C	A A	A C	A C	A A	A C	A A	A C	A C	A A	A A
1	Gga_rs13849163	35972082	A G	A G	A A	A A	A A	A A	A G	A G	A G	A A	A G	G G	A A	A A	A A	A A	A A	A G	A G	A A	A G	A A	A A	A G	A A	A A	A A	A G	A A	A A	A G	A G	A G	A A	A G	A G	A G	A G	A A	A A	A G	G G	A A	A A	A A	A A	A G
1	Gga_rs13849177	35987901	0 0	G G	G G	G G	G G	G G	A G	A G	A A	A A	G G	A G	A A	A G	G G	G G	A A	G G	G G	A G	A G	G G	G G	G G	A G	A G	G G	A G	G G	A G	A G	A G	G G	A G	A G	G G	G G	A G	G G	G G	A G	A G	G G	A A	A G	A G	A G
1	GGaluGA011756	36012099	A G	A G	G G	G G	G G	G G	G G	A A	A G	A A	A G	A G	A A	A G	G G	G G	A A	A G	A G	A G	G G	G G	G G	A G	A G	A G	G G	G G	G G	A G	G G	A A	A G	A G	A A	A G	A G	G G	G G	G G	G G	A G	G G	A A	A G	A G	G G
1	GGaluGA011759	36022737	A C	C C	C C	C C	C C	C C	A C	C C	A C	C C	C C	C C	C C	C C	C C	C C	C C	C C	C C	C C	A C	C C	C C	C C	C C	C C	C C	C C	C C	C C	C C	C C	C C	C C	C C	C C	C C	C C	C C	C C	A C	C C	C C	C C	C C	C C	C C
1	GGaluGA011782	36076523	A A	A G	A G	A A	A A	G G	A A	A G	A A	A A	G G	G G	A G	A G	G G	G G	A G	G G	G G	A G	A A	G G	G G	G G	A G	A A	A G	A G	G G	A A	A G	A G	G G	A G	A G	G G	A A	A G	G G	G G	A G	G G	A G	A G	A G	A G	A G
1	Gga_rs15231516	36118975	A A	A A	A A	A A	A A	A G	A A	A A	A A	A A	A A	A A	A A	A G	G G	A G	A A	A G	A A	A G	A A	G G	G G	A G	A A	A A	A A	A A	G G	A A	A A	A A	A G	A A	A A	A A	A A	A A	A G	A G	A G	A A	A G	A A	A A	A G	A A
1	Gga_rs13849345	36142146	A G	A A	A A	A A	A A	A A	A G	A A	A G	A A	A A	A G	A A	A A	A A	A A	A A	A A	A A	A A	A G	A A	A A	A A	A A	A A	A A	A G	A A	A A	A G	A A	A A	A A	A A	0 0	A G	A G	A A	A A	A G	A G	A A	A A	A A	A A	A G
1	Gga_rs13849470	36263199	0 0	G G	G G	G G	G G	A G	A G	A G	A A	A G	G G	G G	A G	A G	A A	A G	A G	A G	G G	A G	A G	A A	A A	A G	A G	G G	G G	G G	A A	G G	G G	G G	A G	G G	A G	0 0	A G	G G	A G	A G	A A	G G	A G	A G	A G	A G	G G
1	Gga_rs15231705	36271011	A G	A A	A A	A A	A A	A G	A G	A A	A G	A A	A A	A A	A A	A G	G G	A G	A A	G G	A G	A G	A G	G G	G G	G G	A A	A A	A A	A A	G G	A A	A A	A G	G G	A A	A A	A A	A G	A A	A G	A G	G G	A G	A G	A A	A A	A G	A G
1	Gga_rs13849513	36295413	A G	A G	G G	G G	G G	A G	G G	A A	A G	A G	A G	A G	A G	A G	A A	A G	A G	A A	A G	A G	G G	A A	A A	A A	A G	G G	G G	G G	A A	G G	G G	A G	A A	G G	A A	A G	G G	G G	A G	A G	A G	A G	A G	A G	A G	A G	A G
1	Gga_rs13849591	36348081	G G	G G	A G	A G	A G	G G	A G	G G	G G	A G	G G	A G	A G	A G	G G	G G	A G	A G	A G	A G	A G	G G	G G	A G	G G	A A	G G	A A	G G	A A	A G	A A	A G	A G	G G	G G	G G	A A	G G	G G	G G	A A	G G	A G	G G	A G	A A
1	Gga_rs13849611	36363681	A G	A G	A G	A G	A G	G G	A A	A G	A G	A G	A G	A A	A G	A G	G G	G G	A G	A G	A G	A G	A A	G G	G G	A G	G G	A A	G G	A A	G G	A A	A G	A A	A G	A G	A G	A G	A G	A A	G G	G G	A G	A A	G G	A G	G G	A G	A A
1	Gga_rs15231873	36370272	0 0	A C	A C	A C	A C	A A	A C	A C	A A	A C	A C	C C	A C	A C	A A	A A	A C	A C	A C	A C	A C	A A	A A	A C	A A	C C	A A	C C	A A	C C	A C	C C	A C	A C	A C	A C	A A	C C	A A	A A	A A	C C	A A	A C	A A	A C	C C
1	Gga_rs13849672	36392744	0 0	A G	A G	A G	A G	G G	A A	A A	A A	A G	A G	A G	A G	G G	G G	G G	A G	A G	A G	G G	A A	G G	G G	A G	A G	A G	G G	A G	G G	A G	G G	A G	A G	G G	A A	A G	A G	A G	G G	G G	A G	A G	G G	A G	A G	G G	A G
1	Gga_rs13849721	36426983	A G	A A	A A	A G	A A	A A	A A	A G	A G	A G	A A	A A	A G	A A	A A	A A	A G	A A	A A	A A	A A	A A	A A	A A	G G	A A	A G	A A	A A	A A	A G	A A	A A	A A	A G	A A	A G	A A	A A	A A	A A	A A	A G	A G	A G	A A	A A
1	Gga_rs15232086	36443410	G G	A G	A A	A G	A A	A A	A G	G G	G G	A G	A A	A A	A G	A A	A A	A A	A G	A A	A A	A A	A G	A A	A A	A A	G G	A A	A G	A A	A A	A A	A G	A A	A A	A A	G G	A G	G G	A A	A A	A A	A G	A A	A G	A G	A G	A A	A A
1	Gga_rs13849763	36473512	A A	A G	G G	A G	G G	G G	A G	A A	A A	A A	A G	A A	A A	A G	G G	G G	A A	A G	A G	A G	A G	G G	G G	A G	A A	A G	A G	A G	G G	A G	A A	A A	A G	A G	A A	A G	A A	A G	G G	G G	A G	A A	A G	A A	A G	A G	A A
1	Gga_rs13849802	36491471	G G	A G	A A	A A	A A	A A	A G	G G	G G	G G	A A	A G	G G	A G	A A	A A	G G	A A	A A	A G	A G	A A	A A	A A	A G	A G	A A	A G	A A	A G	A G	A G	A A	A G	G G	A G	A G	A G	A A	A A	A G	A G	A A	G G	A G	A G	A G
1	Gga_rs13849808	36498694	G G	A G	A A	A A	A A	A A	A G	G G	G G	G G	A G	G G	G G	A G	A A	A A	G G	A A	A A	A G	A G	A A	A A	A A	A G	A G	A A	A G	A A	A G	A G	A G	A A	A G	G G	A G	A G	A G	A A	A A	A G	A G	A A	G G	A G	A G	A G
1	Gga_rs13849851	36549666	A A	A G	A A	A G	A A	A A	A A	A G	A A	A A	A G	G G	A A	A A	A A	A A	A A	A A	A A	A A	A A	A A	A A	A A	A G	A A	A G	A G	A A	A A	G G	A A	A A	A A	A G	A G	A G	A G	A A	A A	A A	A G	A G	A A	A A	A A	A G
1	Gga_rs13849944	36611766	A A	A A	A A	A A	A A	A A	A A	A A	A A	A G	A G	A G	A G	A G	A A	A A	A G	A G	A G	A G	A A	A A	A G	A G	A A	A G	A A	A A	A A	A G	A A	G G	A G	A G	A A	A A	A A	A A	A A	A A	A A	A G	A A	A G	A A	A G	A G
1	Gga_rs13750741	36641924	A G	A A	A A	A G	A A	A A	A G	A A	A G	A A	A A	A A	A A	A A	A A	A A	A A	A A	A A	A A	A G	A A	A A	A A	A G	A A	A G	A A	A A	A A	A G	A A	A A	A A	A A	0 0	G G	A A	A A	A A	A G	A A	A G	A A	A A	A A	A A
1	GGaluGA012020	36653555	G G	A A	A A	A G	A A	A A	A G	A G	G G	A G	A G	A G	A G	A A	A A	A A	A G	A A	A A	A A	A G	A A	A A	A A	G G	A A	A G	A A	A A	A A	A G	A A	A A	A A	A G	A A	G G	A A	A A	A A	A G	A A	A G	A G	A G	A A	A A
1	Gga_rs13849993	36671391	A G	A G	A A	A G	A G	A G	G G	A G	A G	A A	A A	A A	A A	A G	G G	A G	A A	A G	A A	A G	G G	G G	A G	A G	A G	A A	A G	A A	G G	A G	A G	A A	A G	A A	A G	A G	G G	A A	A G	A G	G G	A A	G G	A A	A A	A G	A A
1	Gga_rs15232929	36724607	G G	G G	G G	G G	G G	G G	G G	G G	G G	A G	A G	A A	A G	A G	G G	G G	A G	A G	A G	A G	G G	G G	A G	A G	G G	A G	G G	A G	G G	A G	A G	A A	A G	A G	G G	G G	G G	A G	G G	G G	G G	A A	G G	A G	G G	A G	A A
1	Gga_rs13850069	36747797	G G	G G	A G	G G	G G	A G	G G	G G	G G	A G	A A	A G	A G	A G	G G	A G	A G	G G	A G	A G	G G	G G	A G	G G	G G	A G	A G	G G	G G	A G	G G	A G	G G	A A	G G	A G	G G	G G	A G	A G	G G	G G	G G	A G	A G	A G	G G
1	Gga_rs13850089	36772089	A C	A C	A C	C C	A C	A A	A C	A A	A C	A A	A A	A A	A C	A A	A A	A A	A A	A A	A A	A A	A C	A A	A A	A A	A C	A C	A C	A C	A A	A A	A C	A A	A A	0 0	A A	0 0	C C	A C	A A	A A	A C	A A	A C	A A	A A	A A	A A
1	Gga_rs13750825	36792281	A A	A G	A G	A G	G G	A G	A G	A A	A A	A A	A A	A A	A G	A G	G G	A G	A A	A G	A A	A G	A G	G G	A G	A G	A A	A G	A A	A G	G G	A G	A A	A A	A G	A A	A A	A A	A A	A G	A G	A G	A G	A A	A G	A A	A A	A G	A A
1	Gga_rs13850115	36804157	C C	A A	A C	0 0	A C	C C	C C	A C	C C	A C	A C	A C	A A	A C	C C	C C	A C	C C	C C	A C	C C	C C	A C	C C	A C	A A	A C	A C	C C	A C	A C	A C	C C	A C	A C	A C	A C	A C	C C	C C	C C	C C	A C	A C	C C	A C	C C
1	Gga_rs13850130	36818967	0 0	A A	A A	A G	A A	A A	A G	A G	G G	A G	A A	A A	A G	A A	A A	A A	A G	A A	A A	A A	A G	A A	A A	A A	A G	A A	A A	A A	A A	A A	A A	A A	A A	A A	A G	0 0	A G	A A	A A	A A	A G	A A	A A	A G	A G	A A	A A
1	GGaluGA012117	36871141	G G	G G	G G	A A	A G	G G	A G	G G	G G	G G	A G	A G	A G	G G	G G	G G	G G	G G	G G	G G	A A	A G	G G	G G	A G	G G	A G	G G	A G	A G	A G	G G	G G	G G	G G	G G	A A	G G	G G	G G	G G	G G	A G	G G	G G	G G	G G
1	GGaluGA012121	36880480	A A	A G	A A	G G	A G	A G	A G	A G	A A	A A	A G	A G	A G	A G	G G	A G	A A	A G	A A	A G	A G	G G	0 0	A G	A G	A A	A G	A A	G G	A G	A G	A A	A G	A A	A G	A G	0 0	A A	A G	A G	A G	A A	G G	A A	A A	A G	A A
1	Gga_rs15233398	36947274	A A	A G	A A	A A	A A	A G	A A	A G	A A	A A	A G	G G	A A	A G	G G	A G	A A	G G	A G	A G	A G	A G	A G	G G	A A	A A	A A	A G	A G	A A	A G	A G	G G	A A	A G	A G	A G	A G	A G	A G	A G	G G	A G	A A	A A	A G	G G
1	GGaluGA012140	36961059	0 0	A G	A A	A G	A A	A G	A A	A G	A A	A G	A A	A G	A G	G G	G G	A G	A G	G G	A G	G G	A A	G G	G G	G G	A A	A G	A A	A G	G G	A G	A G	G G	G G	A G	A G	A G	A A	A G	A G	A G	A G	G G	A G	A G	A A	G G	G G
1	Gga_rs13850355	36974554	C C	A A	C C	A A	A C	A C	C C	A C	C C	A C	A C	A A	A A	A A	A A	A C	A C	A A	A C	A A	C C	A A	A A	A A	A C	A C	A C	A C	A A	A C	A A	A A	A A	A C	A C	A C	A C	A C	A C	A C	A C	A A	A A	A C	C C	A A	A A
1	Gga_rs13850387	37000949	0 0	A A	A G	A A	A A	G G	A G	A G	G G	A G	A A	A G	A A	A G	G G	A G	A G	G G	A G	A G	A G	A G	A G	G G	A G	A G	A A	G G	A G	A A	A G	A G	G G	0 0	A G	A G	A G	G G	G G	A G	G G	G G	A G	A G	G G	A G	G G
1	Gga_rs13850406	37029733	A A	A A	A G	A A	A A	A G	A A	A A	A A	A A	A A	A A	A A	A A	A A	A A	A A	A A	A A	A A	A A	A A	A A	A A	A A	A G	A A	A G	A A	A A	A A	A A	A A	0 0	A A	A G	A A	A G	A G	A A	A A	A A	A A	A A	A G	A A	A A
1	Gga_rs14810260	37051050	A A	A A	A A	A G	A G	A A	A G	A A	A A	A A	A G	A G	A G	A A	A A	A A	A A	A A	A A	A A	A G	A G	A A	A A	A A	A A	A A	A A	A G	A G	A A	A A	A A	A A	A A	A A	A A	A A	A A	A A	A A	A A	A A	A A	A A	A A	A A
1	GGaluGA012178	37061930	A A	A A	A A	A A	A A	A G	A A	A A	A A	A A	A A	A A	A A	A G	G G	A G	A A	A G	A A	A G	A A	A G	A G	A G	A A	A A	A A	A A	A G	A A	A A	A A	A G	A A	A A	A A	A A	A A	A G	A G	A G	A A	A G	A A	A A	A G	A A
1	Gga_rs13750920	37076159	G G	A A	A G	A A	A A	A G	A G	A G	G G	G G	G G	A G	A G	G G	G G	G G	G G	A G	A G	G G	A A	A G	G G	A G	A G	A G	A G	A A	A G	A G	A A	A G	A G	G G	A G	A A	A A	A A	A G	G G	G G	A A	A G	G G	A G	G G	A A
1	Gga_rs13850490	37105921	G G	A G	A G	A G	G G	A G	G G	A G	G G	A G	A G	A G	A G	G G	G G	A G	G G	A G	A A	G G	G G	G G	G G	A G	A G	G G	A A	A G	G G	A G	A A	A G	A G	A G	A G	0 0	A G	A G	A G	A G	G G	A A	A G	G G	A G	G G	A A
1	Gga_rs14810347	37132052	A A	A G	G G	A G	G G	A G	A G	A A	A A	A A	A G	A A	A G	G G	G G	G G	A G	A G	A G	G G	A G	G G	G G	A G	A A	G G	A G	A G	G G	A G	A A	A G	A G	G G	A A	A A	A A	A G	A G	G G	A G	A A	A G	A G	A A	G G	A A
1	Gga_rs13850540	37165919	G G	A A	A G	G G	A G	A G	G G	A G	G G	G G	A A	A A	A G	G G	G G	A A	G G	A G	A A	G G	A G	G G	G G	A G	G G	G G	A G	A G	G G	G G	A G	A G	A G	A G	A G	0 0	A G	A G	A G	A G	G G	A A	G G	G G	A G	G G	A A
1	GGaluGA012252	37189704	G G	G G	G G	0 0	A G	G G	A G	G G	G G	G G	G G	G G	G G	G G	G G	G G	G G	G G	G G	G G	A G	A G	G G	G G	A G	G G	A G	G G	A G	A G	A G	G G	G G	G G	G G	G G	A G	G G	G G	G G	G G	G G	A G	G G	G G	G G	G G
1	Gga_rs13850642	37222916	0 0	A C	A A	C C	A C	A C	C C	C C	C C	A C	A C	A C	C C	A C	A A	A A	C C	A A	A A	A C	C C	A C	A C	A A	C C	A C	A C	A A	A C	A C	A C	A C	A A	A C	C C	C C	C C	A A	A C	A C	A C	A A	A C	C C	C C	A C	A A
1	Gga_rs15234057	37274470	G G	A G	G G	A A	A G	A A	A G	A G	G G	A G	A G	A G	A G	A G	A A	G G	G G	A G	G G	A G	A A	A A	A G	A G	A G	G G	A G	G G	A A	A A	A G	G G	A G	G G	A G	A A	A A	G G	A A	G G	A G	G G	A A	G G	A G	A G	G G
1	Gga_rs10725604	37283815	G G	A G	G G	A G	G G	A G	G G	A G	G G	G G	A G	A G	A A	A G	G G	G G	A G	G G	G G	A G	A G	G G	A G	G G	A G	A G	A G	G G	G G	G G	A G	A G	G G	A G	G G	0 0	A A	G G	A G	A G	G G	G G	A G	A G	A G	A G	G G
1	Gga_rs14810568	37305405	G G	A G	A G	G G	A G	A G	A G	A G	G G	G G	G G	G G	A A	A G	G G	G G	A G	G G	G G	0 0	A G	A G	0 0	G G	G G	A A	G G	A G	A G	A G	G G	A G	G G	A G	G G	0 0	G G	A G	A G	A G	G G	G G	G G	A G	A G	A G	G G
1	Gga_rs15234281	37381471	G G	A G	A A	A A	A G	A A	G G	G G	G G	A G	A A	A A	A G	A A	A G	A A	A G	A A	A A	A A	A G	A G	A A	A A	A G	A A	A A	A A	A G	A G	A A	A A	A A	A A	A G	A G	A A	A A	A A	A A	A G	A A	A A	A G	A G	A A	A A
1	Gga_rs13850809	37400163	A A	A A	A C	A A	A A	A A	A A	A A	A A	A A	A A	A A	A A	A A	A A	A A	A A	A A	A A	A A	A A	A A	A A	A A	A A	A C	A A	A C	A A	A A	A A	A A	A A	A A	A A	A A	A A	A C	A A	A A	A A	A A	A A	A A	A A	A A	A A
1	Gga_rs13850851	37420562	G G	G G	A G	G G	G G	G G	G G	G G	G G	G G	G G	G G	G G	G G	G G	G G	G G	G G	G G	G G	G G	G G	G G	G G	G G	A G	G G	A G	G G	G G	G G	G G	G G	G G	G G	G G	G G	A G	G G	G G	G G	G G	G G	G G	G G	G G	G G
1	Gga_rs13850931	37453758	A A	A G	A G	A G	A G	A G	A A	A A	A A	A A	A G	A G	A A	A G	A G	G G	A A	G G	G G	A G	A A	A G	A G	G G	A A	A A	A G	A G	A G	A A	A G	A G	G G	A G	A G	A A	A A	A G	A G	A G	A G	G G	A G	A A	A A	A G	G G
1	Gga_rs15234591	37472376	0 0	G G	A G	A G	A G	G G	A A	A G	A A	A A	A G	A G	G G	G G	A G	G G	A G	G G	G G	G G	A A	A G	G G	G G	A A	A G	A G	A G	A G	A A	A G	G G	G G	G G	A G	G G	A A	A G	G G	G G	A G	G G	A G	A G	A G	G G	G G
1	Gga_rs13850958	37535884	G G	A G	G G	G G	A G	A G	A G	A G	G G	G G	G G	G G	A G	G G	G G	G G	G G	G G	G G	G G	A G	A G	G G	G G	G G	G G	G G	G G	A G	A G	G G	G G	G G	G G	G G	0 0	G G	G G	A G	G G	G G	G G	G G	G G	A G	G G	G G
1	GGaluGA012498	37595899	A A	A A	A G	A G	A A	A G	A A	A A	A A	A A	A G	A G	A A	A G	A G	A A	A A	A G	A A	A G	A G	A G	A G	A G	A A	A G	A A	A G	A G	A A	A A	A A	A G	A A	A G	0 0	A G	A G	A G	A A	A G	A A	A G	A A	A A	A G	A A
1	Gga_rs13851029	37622981	G G	G G	G G	A G	G G	G G	G G	G G	G G	G G	G G	G G	G G	G G	G G	G G	G G	G G	G G	G G	G G	G G	G G	G G	G G	G G	G G	G G	G G	G G	G G	G G	G G	G G	G G	G G	G G	G G	G G	G G	G G	G G	G G	G G	G G	G G	G G
1	Gga_rs13851096	37657009	G G	G G	A G	A G	A G	A G	A G	G G	G G	G G	G G	G G	G G	A G	A G	G G	G G	A G	G G	A G	A G	A A	A G	A G	G G	A G	G G	A G	A A	A G	G G	G G	A G	G G	A G	G G	G G	A G	A G	G G	A G	G G	A G	G G	G G	A G	G G
1	Gga_rs13851122	37672493	G G	G G	G G	A G	G G	A G	G G	G G	G G	G G	G G	G G	G G	A G	A G	G G	G G	A G	G G	A G	G G	A G	A G	A G	G G	G G	G G	G G	A G	G G	G G	G G	A G	G G	A G	G G	G G	G G	A G	G G	A G	G G	A G	G G	G G	A G	G G
1	Gga_rs13751207	37725244	A A	A G	A A	A A	A A	A G	A A	A G	A A	A G	A A	A A	A G	A A	A A	A A	A A	A A	A A	A A	A A	A A	A A	A A	A A	A A	A A	A A	A A	A G	A A	A A	A A	A A	A A	G G	A A	A A	A G	A A	A A	A A	A A	A A	A G	A A	A A
1	GGaluGA012604	37756892	C C	C C	C C	C C	C C	A A	C C	C C	C C	C C	A C	A C	C C	A C	A C	C C	C C	A C	C C	A C	A C	A C	A C	A C	C C	C C	C C	C C	A C	C C	C C	C C	A C	C C	A C	A C	A C	C C	A A	C C	A C	C C	A C	C C	A C	A C	C C
1	Gga_rs13851195	37799016	0 0	A G	A G	G G	A G	A G	A A	A A	A A	A A	G G	G G	A G	A G	A A	G G	A G	A G	G G	A G	A G	A A	A G	A G	A G	A G	G G	A G	A A	A A	G G	G G	A G	G G	A A	A G	G G	A G	A G	G G	A A	G G	A G	A G	A G	A G	G G
1	Gga_rs13851210	37823355	A A	A G	A G	A A	A G	A A	A G	A G	A A	A A	A A	A A	A G	A A	A A	A A	A A	A A	A A	A A	A G	A G	A A	A A	A A	A G	A A	A G	A G	A G	A A	A A	A A	0 0	A A	A G	A A	A G	A A	A A	A A	A A	A A	A A	A A	A A	A A
1	GGaluGA012653	37836474	A A	A G	A G	G G	A G	A G	A A	A A	A A	A G	G G	A G	A A	A G	A A	G G	A A	A A	A G	A A	A G	A A	A A	A A	A G	A A	G G	A A	A A	A G	A G	A A	A A	A G	A A	A G	G G	A A	A G	A G	A A	A A	G G	A A	A G	A G	A A
1	GGaluGA012661	37859305	G G	G G	G G	G G	G G	A A	G G	G G	G G	A G	A G	A G	G G	G G	G G	G G	G G	A G	G G	G G	A G	A G	G G	A G	G G	G G	G G	G G	A G	A G	G G	G G	A G	G G	A G	0 0	A G	G G	A A	G G	G G	G G	G G	G G	G G	G G	G G
1	Gga_rs13851251	37871821	A A	A C	A C	A A	A C	C C	A C	A C	A A	A C	A C	A C	A A	A A	A A	A A	A A	A C	A A	A A	C C	C C	A A	A C	A A	A C	A A	A C	C C	C C	A A	A A	A C	A A	A C	A C	A C	A C	C C	A A	A A	A A	A A	A A	A A	A A	A A
1	GGaluGA012688	37917355	A A	A A	A A	A C	A A	A A	A A	A A	A A	A A	A A	A C	A C	A C	A A	A A	A C	A C	A C	A C	A A	A A	A C	A C	A A	A C	A A	A C	A A	A A	A C	C C	A C	A C	A A	A A	A A	A C	A A	A C	A A	C C	A A	A C	A A	A C	C C
1	Gga_rs13751283	37940483	G G	G G	G G	A G	G G	A A	G G	G G	G G	G G	A G	A A	A G	A G	G G	G G	A G	A A	A G	A G	A G	A G	A G	A A	G G	A G	G G	A G	A G	G G	A G	A A	A A	A G	A G	G G	A G	A G	A A	A G	G G	A A	G G	A G	G G	A G	A A
1	Gga_rs13851395	37969096	G G	A G	A G	A G	A G	G G	G G	G G	G G	G G	A G	G G	G G	A G	A G	A A	G G	G G	A G	A G	G G	G G	A G	G G	A G	G G	A A	G G	G G	G G	A G	G G	G G	A G	G G	A G	A G	G G	G G	A G	A G	G G	A A	G G	A G	A G	G G
1	Gga_rs13851434	37988840	A A	A G	A A	A A	A A	G G	A A	A G	A A	A G	A G	A G	A A	A A	A A	A A	A A	A G	A A	A A	A G	A G	A A	A G	A A	A A	A A	A A	A G	A G	A A	A A	A G	A A	A G	A G	A G	A A	G G	A A	A A	A A	A A	A A	A A	A A	A A
1	Gga_rs13851442	38004425	A A	A G	A G	A G	A G	A G	A G	A G	A A	A G	A A	A G	A G	A G	A A	A A	A G	G G	A G	A G	A G	G G	A G	G G	A A	G G	A A	G G	G G	G G	A G	G G	G G	A G	A G	A G	A A	G G	A G	A G	A A	G G	A A	A G	A A	A G	G G
1	Gga_rs13851482	38025985	A A	A G	A G	A G	A G	A G	A A	A A	A A	A A	G G	A G	A A	A G	A G	G G	A A	A A	A G	A G	A G	A A	A G	A A	A G	A A	G G	A A	A A	A A	A G	A A	A A	A G	A A	A G	G G	A A	A G	A G	A G	A A	G G	A A	A G	A G	A A
1	GGaluGA012717	38036096	G G	A G	G G	G G	G G	G G	G G	A G	G G	A G	G G	A G	A G	A G	G G	G G	A G	A G	A G	A G	G G	G G	A G	A G	G G	A G	G G	A G	G G	A G	A G	A A	A G	A G	G G	A G	G G	A G	G G	A G	G G	A A	G G	A G	G G	A G	A A
1	Gga_rs13751340	38060340	G G	A G	A G	A A	A G	G G	G G	G G	G G	G G	A G	G G	G G	A G	A G	A A	G G	G G	A G	A G	G G	G G	A G	G G	A G	G G	A A	G G	G G	G G	A G	G G	G G	A G	G G	0 0	A G	G G	G G	A G	A G	G G	A A	G G	A G	A G	G G
1	GGaluGA012724	38090108	G G	A G	A G	G G	A G	A G	A G	A G	G G	A G	G G	G G	G G	G G	G G	G G	G G	A G	G G	G G	A G	A A	G G	A G	G G	A G	G G	A G	A A	A A	G G	G G	A G	G G	A G	A G	G G	A G	A G	G G	G G	G G	G G	G G	G G	G G	G G
1	Gga_rs13851564	38125185	0 0	A A	A A	A G	A A	G G	A G	A G	G G	A G	A G	G G	G G	A G	A G	A A	G G	G G	A G	A G	A G	A G	A G	G G	A G	A G	A A	A G	A G	A A	A G	G G	G G	A G	G G	0 0	A G	A G	G G	A G	A G	G G	A A	G G	A G	A G	G G
1	Gga_rs13851574	38141350	G G	G G	G G	A G	G G	A G	G G	G G	G G	G G	A G	A A	A G	A G	G G	G G	A G	A G	A G	A G	A G	G G	A G	A G	G G	A G	G G	A G	G G	G G	A G	A A	A G	A G	G G	G G	A G	A G	A G	A G	G G	A A	G G	A G	G G	A G	A A
1	Gga_rs13751402	38170647	0 0	A G	A G	A G	A G	G G	A A	A A	A A	A A	G G	G G	A G	G G	A G	G G	A G	G G	G G	G G	A G	A G	G G	G G	A G	A G	G G	A G	A G	A A	G G	G G	G G	G G	A G	A G	G G	A G	G G	G G	A G	G G	G G	A G	A G	G G	G G
1	Gga_rs13851641	38199732	A A	A G	G G	A G	G G	A A	A G	A A	A A	A A	A G	A A	A A	A G	A G	G G	A A	A A	A G	A G	A G	A G	A G	A A	A G	A G	G G	A G	A G	A G	A G	A A	A A	A G	A A	A G	A G	A G	A A	A G	A G	A A	G G	A A	A G	A G	A A
1	Gga_rs13851675	38213959	G G	A G	A G	G G	A G	A G	A G	A G	G G	A G	G G	G G	G G	G G	G G	G G	G G	A G	G G	G G	A G	A A	G G	A G	G G	A G	G G	A G	A A	A A	G G	G G	A G	G G	A G	A G	G G	A G	A G	G G	G G	G G	G G	G G	G G	G G	G G
1	Gga_rs15236220	38231371	A A	A A	A A	A A	A A	G G	A A	A A	A A	A G	A G	A G	A A	A A	A A	A A	A A	A G	A A	A A	A A	A G	0 0	A G	A A	A A	A A	A A	A G	A G	A A	A A	A G	A A	A G	0 0	A G	A A	G G	A A	A A	A A	A A	A A	A A	A A	A A
1	Gga_rs10722268	38252451	A A	A A	A A	A A	A A	A A	A A	A A	A A	A A	A A	A A	A A	A A	A A	A A	A A	A A	A A	A A	A G	A A	A A	A A	A A	A A	A A	A A	A A	A A	A A	A A	A A	A A	A A	A A	A A	A A	A A	A A	A A	A A	A A	A A	A A	A A	A A
1	Gga_rs13851731	38300287	A A	A A	A G	A A	A G	A A	A G	A A	A A	A G	A A	A A	A A	A A	A A	A A	A A	A A	A A	A A	0 0	A G	A A	A A	A A	A G	A A	A G	A G	G G	A A	A A	A A	0 0	A A	A A	A A	A G	A A	A A	A A	A A	A A	A A	A A	A A	A A
1	GGaluGA012798	38327311	A A	A A	A A	A A	A A	A G	A A	A A	A A	A G	A G	A G	A A	A A	A A	A A	A A	A A	A A	A A	A A	A A	A A	A A	A A	A A	A A	A A	A A	A G	A A	A A	A A	A A	A A	0 0	A G	A A	A G	A A	A A	A A	A A	A A	A A	A A	A A
1	Gga_rs10723888	38338667	G G	A G	A G	A G	A G	A A	A G	A G	G G	A G	A G	A A	A G	A G	G G	G G	A G	A A	A G	A G	A A	A A	A G	A A	G G	A A	G G	A A	A A	A A	A G	A A	A A	A G	A G	A G	A G	A A	A A	A G	G G	A A	G G	A G	G G	A G	A A
1	GGaluGA012821	38375409	G G	G G	G G	A G	G G	A G	G G	G G	G G	A G	A G	A A	A G	A G	G G	G G	A A	A G	A G	A G	G G	G G	A G	A G	A G	A G	G G	A G	G G	A G	A G	A A	A G	A G	G G	G G	A G	A G	A G	A G	G G	A A	G G	A A	G G	A G	A A
1	Gga_rs15236831	38403660	G G	G G	G G	G G	G G	A G	G G	G G	G G	G G	G G	A G	A G	A G	G G	G G	A A	A G	A G	A G	G G	A G	A G	A G	A G	A G	G G	A G	A G	G G	A G	A A	A G	A G	A G	0 0	G G	A G	A G	A G	G G	A A	G G	A A	G G	A G	A A
1	Gga_rs15236933	38421021	G G	G G	G G	A G	G G	A G	G G	G G	G G	G G	G G	A G	A G	A G	G G	G G	A A	A G	A G	A G	A G	A G	A G	A G	A G	A G	G G	A G	A G	G G	A G	A A	A G	A G	A G	G G	G G	A G	A G	A G	G G	A A	G G	A A	G G	A G	A A
1	Gga_rs13851906	38446439	A A	A A	A G	A G	A G	A G	A G	A A	A A	A A	A A	A G	A G	A G	A A	A A	G G	A G	A G	A G	A G	G G	A G	A G	A G	G G	A A	G G	G G	A G	A G	G G	A G	A G	A G	0 0	A A	G G	A G	A G	A A	G G	A A	G G	A A	A G	G G
1	GGaluGA012860	38462854	G G	G G	G G	G G	G G	A G	G G	G G	G G	G G	G G	G G	G G	G G	G G	G G	G G	G G	G G	G G	G G	A G	G G	G G	G G	G G	G G	G G	A G	G G	G G	G G	G G	G G	A G	G G	G G	G G	A G	G G	G G	G G	G G	G G	G G	G G	G G
1	Gga_rs13851931	38482379	0 0	G G	A G	A G	A G	A A	A A	A G	A A	A A	A G	A A	A A	A G	A G	G G	A A	A G	A G	A G	A A	A A	A G	A G	A G	A A	G G	A A	A A	A A	A G	A A	A G	A G	A A	G G	A G	A A	A A	A G	A G	A A	G G	A A	A G	A G	A A
1	Gga_rs13851964	38528074	A A	A A	A C	A C	A C	A C	A C	A A	A A	A C	A C	A C	A A	A A	A A	A A	A A	A A	A A	A A	C C	A C	A A	A A	A A	A C	A A	A C	A C	C C	A A	A A	A A	A A	A A	0 0	A C	A C	A C	A A	A A	A A	A A	A A	A A	A A	A A
1	Gga_rs13851981	38539233	A A	A A	A A	A A	A A	A G	A A	A A	A A	A G	A G	A G	A A	A A	A A	A A	A A	A A	A A	A A	A G	A A	A A	A A	A A	A A	A A	A A	A A	A G	A A	A A	A A	A A	A A	A A	A G	A A	A G	A A	A A	A A	A A	A A	A A	A A	A A
1	Gga_rs13852031	38577873	A A	A G	A G	A G	A G	A A	A G	A G	A A	A G	A A	A A	A A	A A	A A	A A	A A	A A	A A	A A	G G	A G	A A	A A	A A	A G	A A	A G	A G	G G	A A	A A	A A	0 0	A A	A G	A A	A G	A A	A A	A A	A A	A A	A A	A A	A A	A A
1	Gga_rs14811780	38614889	A A	A G	A G	G G	A G	A G	A A	A A	A A	A G	G G	A G	A A	A G	A G	G G	A A	A G	A G	A G	A A	A A	A G	A G	A G	A A	G G	A A	A A	A G	A G	A A	A G	A G	A A	A G	G G	A A	A G	A G	A G	A A	G G	A A	A G	A G	A A
1	GGaluGA012907	38614918	A A	A G	A G	G G	A G	A G	A A	A A	A A	A G	G G	A G	A A	A G	A G	G G	A A	A G	A G	A G	A A	A A	A G	A G	A G	A A	G G	A A	A A	A G	A G	A A	A G	A G	A A	A G	G G	A A	A G	A G	A G	A A	G G	A A	A G	A G	A A
1	GGaluGA012915	38655743	C C	A C	A C	A C	A C	C C	C C	C C	C C	C C	A C	C C	C C	A C	A C	A A	C C	A C	A C	A C	C C	C C	A C	A C	A C	C C	A A	C C	C C	C C	A C	C C	A C	A C	C C	C C	A C	C C	C C	A C	A C	C C	A A	C C	A C	A C	C C
1	Gga_rs13852120	38661143	0 0	A A	A G	A A	A G	A G	G G	A G	G G	G G	A A	A G	A G	A A	A G	A A	A G	A G	A G	A A	A G	A G	A A	A G	A G	A G	A A	G G	A G	G G	A G	A G	A G	0 0	G G	A G	A A	G G	A G	A A	A G	G G	A A	A G	A G	A A	G G
1	Gga_rs14811794	38688035	A A	A G	A G	A A	A G	A G	A G	A G	A A	A A	A G	A G	A A	A A	A A	A A	A A	A A	A A	A A	G G	A G	A A	A A	A A	A G	A A	A G	A G	A G	A A	A A	A A	A A	A A	A G	A G	A G	A G	A A	A A	A A	A A	A A	A A	A A	A A
1	GGaluGA012939	38725371	A A	A G	A A	A G	A A	G G	A A	A G	A A	A G	A G	A G	A A	A A	A A	A A	A A	A A	A A	A A	A A	G G	A A	A A	A A	A A	A A	A A	G G	A G	A A	A A	A A	A A	A G	G G	A G	A A	G G	A A	A A	A A	A A	A A	A A	A A	A A
1	Gga_rs15237709	38782968	G G	A A	A A	A A	A A	A G	A G	A G	G G	A G	A G	A G	A G	A A	A G	A A	A A	A A	A A	A A	A A	A A	A A	A A	A A	A A	A A	A A	A A	A A	A A	A A	A A	A A	A G	A A	A G	A A	A G	A A	A G	A A	A A	A A	A G	A A	A A
1	Gga_rs15237724	38804819	0 0	A A	A G	A A	A G	A A	A G	A A	A A	A A	A A	A G	A A	A A	A A	A A	A G	A G	A G	A A	A G	A A	A A	A G	A G	A G	A A	G G	A A	A G	A G	A G	A G	0 0	A A	A A	A A	G G	A A	A A	A A	G G	A A	A G	A A	A A	G G
1	Gga_rs13852223	38808865	A A	A C	A A	A A	A A	A A	A A	A C	A A	A A	A A	A A	A A	A A	A A	A A	A A	A A	A A	A A	A A	A C	A A	A A	A A	A A	A A	A A	A C	A A	A A	A A	A A	A A	A A	A C	A A	A A	A A	A A	A A	A A	A A	A A	A A	A A	A A
1	Gga_rs13852242	38860191	A A	A C	A A	A A	A A	A C	A A	A C	A A	A A	A C	C C	A C	A C	A A	A A	C C	A C	A C	A C	A A	A C	A C	A C	A C	A C	A A	A C	A C	A A	A C	C C	A C	A C	A A	A C	A C	A C	A C	A C	A A	C C	A A	C C	A A	A C	C C
1	Gga_rs15237784	38890152	A A	A A	A C	A A	A C	A C	A C	A A	A A	A A	A C	C C	A C	A C	A A	A A	C C	A C	A C	A C	A C	A A	A C	A C	A C	C C	A A	C C	A A	A C	A C	C C	A C	A C	A A	0 0	A C	C C	A C	A C	A A	C C	A A	C C	A A	A C	C C
1	Gga_rs14811908	38911376	A A	A C	A A	A A	A A	A C	A A	A C	A A	A A	A A	A A	A A	A A	A A	A A	A A	A A	A A	A A	A A	C C	A A	A A	A A	A A	A A	A A	C C	A A	A A	A A	A A	A A	A C	C C	A A	A A	A C	A A	A A	A A	A A	A A	A A	A A	A A
1	Gga_rs13852268	38934825	G G	A G	G G	G G	G G	G G	G G	A G	G G	A G	G G	G G	G G	G G	G G	G G	G G	G G	G G	G G	G G	A G	G G	G G	G G	G G	G G	G G	A G	A G	G G	G G	G G	G G	G G	A G	G G	G G	G G	G G	G G	G G	G G	G G	G G	G G	G G
1	Gga_rs15237894	38973220	C C	C C	C C	C C	C C	A C	C C	C C	C C	C C	A C	A C	A C	A C	C C	C C	A C	C C	C C	A C	C C	C C	A C	C C	C C	A C	C C	C C	C C	C C	C C	A C	C C	A C	C C	C C	A C	C C	A C	A C	C C	C C	C C	A C	C C	A C	C C
1	Gga_rs13751677	38993042	A A	A A	A A	A G	A A	A G	A A	A A	A A	A G	A G	G G	A A	A A	A A	A A	A G	A G	A G	A A	A G	A A	A A	A G	A G	A A	A A	A G	A A	A G	A G	A G	A G	A A	A A	0 0	A G	A G	A G	A A	A A	G G	A A	A G	A A	A A	G G
1	GGaluGA013038	39104936	A A	A G	G G	G G	G G	A A	A G	A A	A A	A A	A G	A A	A A	A G	A G	G G	A A	A G	A G	A G	G G	A A	A G	A G	A G	A G	G G	A G	A A	A G	A G	A A	A G	A G	A A	A A	A G	A G	A A	A G	A G	A A	G G	A A	A G	A G	A A
1	GGaluGA013039	39118012	A A	G G	G G	G G	G G	A G	A G	A G	A A	A A	G G	A G	A A	A G	A G	G G	A A	A G	A G	A G	G G	A G	A G	A G	A G	A G	G G	A G	A G	A G	A G	A A	A G	A G	A A	A G	G G	A G	A G	A G	A G	A A	G G	A A	A G	A G	A A
1	Gga_rs13852362	39139650	A A	A G	G G	G G	G G	A A	A G	A A	A A	A A	A G	A A	A A	A G	A G	G G	A A	A G	A G	A G	G G	A A	A G	A G	A G	A G	G G	A G	A A	A G	A G	A A	A G	A G	A A	A A	A G	A G	A A	A G	A G	A A	G G	A A	A G	A G	A A
1	Gga_rs13852383	39172012	G G	A G	A A	A A	A A	A G	A G	G G	G G	G G	A G	A G	G G	A G	A G	A A	A G	A A	A A	A G	A A	A G	A G	A A	A A	A G	A A	A A	A G	A G	A A	A G	A A	A G	A G	A G	A G	A A	A G	A G	A G	A A	A A	A G	A G	A G	A A
1	Gga_rs13852414	39211509	G G	A G	G G	G G	G G	A G	G G	A G	G G	A G	A G	A A	A G	A G	G G	G G	A A	A G	A G	A G	G G	A G	A G	A G	A G	A G	G G	A G	A G	A G	A G	A A	A G	A G	G G	A G	A G	A G	A G	A G	G G	A A	G G	A A	G G	A G	A A
1	Gga_rs13852481	39284001	A A	A C	A A	A C	A A	A A	A A	A C	A A	A A	A A	A A	A A	A A	A A	A A	A A	A A	A A	A A	A C	A C	A A	A A	A A	A A	A A	A A	A C	A A	A A	A A	A A	A A	A A	A C	A A	A A	A A	A A	A A	A A	A A	A A	A A	A A	A A
1	Gga_rs15238298	39288673	G G	A A	A A	A A	A A	G G	A G	A G	G G	G G	A G	A G	G G	A G	A G	A A	A G	A A	A A	A G	A A	A G	A G	A A	A A	A G	A A	A A	A G	A G	A A	A G	A A	A G	G G	A G	A G	A A	G G	A G	A G	A A	A A	A G	A G	A G	A A
1	Gga_rs13852533	39325859	A A	0 0	A A	A A	A A	A A	A A	A C	A A	A A	A A	A A	A A	A A	A A	A A	A A	A A	A A	A A	A A	A C	A A	A A	A A	A A	A A	A A	A C	A A	A A	A A	A A	A A	A A	A C	A A	A A	A A	A A	A A	A A	A A	A A	A A	A A	A A
1	GGaluGA013075	39334827	A A	A G	A A	A A	A A	G G	A A	A G	A A	A A	A G	A G	A A	A A	A A	A A	A A	A A	A A	A A	A A	G G	A A	A A	A A	A A	A A	A A	G G	A A	A A	A A	A A	A A	A G	G G	A G	A A	G G	A A	A A	A A	A A	A A	A A	A A	A A
1	Gga_rs13751750	39360501	A A	A A	A G	A G	A G	G G	A G	A A	A A	A G	A G	A G	A G	A G	A A	A A	A G	A A	A A	A G	A G	A G	A G	A A	A A	G G	A A	A G	A G	G G	A A	A G	A A	A G	A G	A G	A G	A G	G G	A G	A A	A A	A A	A G	A A	A G	A A
1	Gga_rs15238509	39369849	A A	A A	A A	A G	A A	G G	A A	A A	A A	A G	A G	A G	A G	A G	A A	A A	A G	A A	A A	A G	A A	A G	A G	A A	A A	A G	A A	A A	A G	A G	A A	A G	A A	A G	A G	A G	A G	A A	G G	A G	A A	A A	A A	A G	A A	A G	A A
1	GGaluGA013089	39402308	G G	G G	A G	A G	A G	G G	A G	G G	G G	G G	G G	G G	G G	G G	G G	G G	G G	G G	G G	G G	A G	A G	G G	G G	G G	A G	G G	A G	A G	A G	G G	G G	G G	G G	G G	G G	G G	A G	G G	G G	G G	G G	G G	G G	G G	G G	G G
1	Gga_rs14812191	39429946	G G	A G	A G	A G	A G	G G	G G	G G	G G	G G	A G	G G	G G	A G	A G	A A	G G	G G	A G	A G	G G	G G	A G	A G	A G	G G	A A	G G	G G	G G	A G	G G	G G	A G	G G	G G	A G	G G	G G	A G	A G	G G	A A	G G	A G	A G	G G
1	Gga_rs13852634	39437928	A A	A A	A C	A C	A C	A A	A C	A A	A A	A A	A A	A A	A A	A A	A A	A A	A A	A A	A A	A A	A C	A C	A A	A A	A A	A C	A A	A C	A C	A C	A A	A A	A A	0 0	A A	A A	A A	A C	A A	A A	A A	A A	A A	A A	A A	A A	A A
1	Gga_rs15238826	39485190	A A	A A	A G	A G	A G	G G	A G	A A	A A	A G	A G	A G	A A	A A	A A	A A	A A	A G	A A	A A	A G	G G	A A	A A	A A	A G	A A	A G	G G	G G	A A	A A	A G	A A	A G	A G	A G	A G	G G	A A	A A	A A	A A	A A	A A	A A	A A
1	GGaluGA013122	39497811	G G	A G	G G	G G	G G	G G	G G	A G	G G	A G	G G	G G	A G	A G	G G	G G	A G	G G	G G	A G	A G	G G	A G	G G	G G	A G	G G	G G	G G	A G	G G	A G	G G	A G	G G	A G	G G	G G	G G	A G	G G	G G	G G	A G	G G	A G	G G
1	Gga_rs13852759	39519322	G G	G G	G G	G G	G G	A G	G G	G G	G G	A G	A G	A G	G G	G G	G G	G G	G G	G G	G G	G G	G G	G G	G G	G G	G G	G G	G G	G G	G G	A G	G G	G G	G G	G G	G G	G G	A G	G G	A G	G G	G G	G G	G G	G G	G G	G G	G G
1	Gga_rs13852800	39549232	G G	G G	A G	G G	A G	A G	A G	G G	G G	A G	A G	A A	G G	G G	G G	G G	A G	A G	A G	G G	A G	G G	G G	A G	A G	A G	G G	A A	G G	A A	A G	A G	A G	0 0	G G	G G	A G	A A	A G	G G	G G	A A	G G	A G	G G	G G	A A
1	Gga_rs13852835	39579414	A A	A G	A A	A A	A A	A G	A A	A G	A A	A A	A A	A A	A G	A G	A A	A A	A G	A G	A A	A G	A A	A G	A G	A A	A A	A G	A A	A A	A G	A A	A A	A G	A G	A G	A G	G G	A A	A A	A G	A G	A A	A A	A A	A G	A A	A G	A A
1	GGaluGA013157	39581730	0 0	A A	A A	A G	A A	A A	A G	A G	G G	A G	A A	A A	A G	A A	A G	A A	A A	A A	A A	A A	A A	A G	A A	A A	A A	A A	A A	A A	A G	A A	A A	A A	A A	A A	A G	A A	A A	A A	A A	A A	A G	A A	A A	A A	A G	A A	A A
1	Gga_rs13852898	39620594	G G	G G	A G	A G	A G	A G	A G	G G	G G	A G	G G	A G	G G	G G	G G	G G	A G	A G	A G	G G	A G	A G	G G	A G	A G	A G	G G	A A	A G	A A	A G	A G	A G	G G	G G	G G	A G	A A	A G	G G	G G	A A	G G	A G	G G	G G	A A
1	Gga_rs10728318	39635145	A A	A G	G G	G G	G G	A A	A G	A A	A A	A A	A G	A G	A A	A G	A G	G G	A G	A G	G G	A G	A G	A G	A G	G G	G G	A G	G G	G G	A G	A G	G G	A G	A G	A G	A A	A A	A G	G G	A A	A G	A G	G G	G G	A G	A G	A G	G G
1	Gga_rs13751882	39655085	0 0	A G	A A	A A	A A	G G	A G	G G	G G	G G	A G	A G	G G	A G	A G	A A	A G	A G	A A	A G	A A	A G	A G	A A	A A	A G	A A	A A	A G	A G	A A	A G	A G	0 0	G G	G G	A G	A A	G G	A G	A G	A A	A A	A G	A G	A G	A A
1	GGaluGA013203	39679809	G G	A G	G G	A G	G G	A G	G G	A G	G G	G G	G G	G G	A G	A G	G G	G G	A G	A G	G G	A G	G G	A G	A G	G G	G G	A G	G G	G G	A G	G G	G G	A G	A G	A G	A G	0 0	G G	G G	A G	A G	G G	G G	G G	A G	G G	A G	G G
1	Gga_rs14812460	39686473	G G	A G	A G	A G	A G	G G	G G	G G	G G	G G	A G	G G	G G	A G	A G	A A	G G	G G	A G	A G	G G	A G	A G	A G	A G	G G	A A	G G	A G	G G	A G	G G	G G	A G	G G	G G	A G	G G	G G	A G	A G	G G	A A	G G	A G	A G	G G
1	Gga_rs13853050	39714110	0 0	G G	A G	A G	A G	A G	A A	A G	A A	A A	A G	A G	A G	G G	A G	G G	G G	G G	G G	G G	A A	A G	G G	G G	G G	A G	G G	A G	A G	A A	G G	G G	G G	G G	A G	G G	A G	A G	A G	G G	A G	G G	G G	G G	A G	G G	G G
1	Gga_rs13751958	39736315	A A	G G	G G	G G	G G	A G	A G	A G	A A	A G	A G	A A	A G	G G	A G	G G	A G	A A	A G	G G	A G	A A	G G	A G	A G	G G	G G	A G	A A	G G	A G	A G	A A	G G	A A	A G	G G	A G	A G	G G	A G	A A	G G	A G	A G	G G	A A
1	GGaluGA013246	39765836	0 0	A A	A G	A A	A G	G G	G G	A G	G G	G G	A G	A G	A G	A A	A G	A A	A A	A G	A A	A A	G G	G G	A A	A A	A A	A G	A A	A G	G G	G G	A A	A A	A G	A A	G G	A G	A G	A G	G G	A A	A G	A A	A A	A A	A G	A A	A A
1	Gga_rs13853104	39789802	G G	G G	A G	A G	G G	A A	G G	G G	G G	A G	G G	G G	G G	G G	G G	G G	G G	A G	G G	G G	A G	A G	G G	G G	G G	A G	G G	A G	A G	A G	G G	G G	A G	G G	A G	A G	A G	A G	A A	G G	G G	G G	G G	G G	G G	G G	G G
1	Gga_rs13853116	39801359	A A	A G	A G	A G	A G	A G	A G	A G	A A	A A	A A	A A	A G	A G	A A	A A	A G	A G	A A	A G	G G	A G	A G	A A	A A	G G	A A	A G	A G	A G	A A	A G	A G	A G	A G	G G	A A	A G	A G	A G	A A	A A	A A	A G	A A	A G	A A
1	Gga_rs13751992	39813428	C C	C C	A C	C C	A C	A C	A C	C C	C C	C C	C C	C C	C C	C C	C C	C C	C C	A C	C C	C C	A C	A C	C C	C C	C C	A C	C C	A C	A C	A C	C C	C C	A C	C C	A C	A C	C C	A C	A C	C C	C C	C C	C C	C C	C C	C C	C C
1	GGaluGA013284	39839065	G G	A G	A G	G G	A G	G G	A G	A G	G G	G G	G G	G G	A G	A G	G G	G G	A G	G G	G G	A G	A G	A G	A G	G G	G G	A A	G G	A G	A G	A G	G G	A G	G G	A G	G G	A G	G G	A G	G G	A G	G G	G G	G G	A G	G G	A G	G G
1	Gga_rs15239731	39881226	G G	A G	G G	A G	G G	A G	G G	A G	G G	A G	G G	A G	A G	A G	G G	G G	A A	A G	A G	A G	A G	A G	A G	A G	A G	A G	G G	A G	A G	A G	A G	A A	A G	A G	G G	A G	A G	A G	A G	A G	G G	A A	G G	A A	G G	A G	A A
1	GGaluGA013329	39896998	A A	A G	A G	A G	A G	G G	A G	A G	A A	A G	A A	A G	A G	A G	A A	A A	G G	G G	A G	A G	G G	A G	A G	A G	A G	G G	A A	G G	A G	G G	A G	G G	G G	A G	A G	G G	A G	G G	G G	A G	A A	G G	A A	G G	A A	A G	G G
1	GGaluGA013334	39931277	A A	A G	A G	A G	G G	A G	A G	A A	A A	A G	A G	A A	A A	A G	A G	G G	A A	A A	A G	A G	A G	A G	A G	A G	A G	A A	G G	A A	A G	G G	A G	A A	A A	A G	A A	A A	G G	A A	A G	A G	A G	A A	G G	A A	A G	A G	A A
1	Gga_rs13752040	39949935	G G	A G	A G	A G	A G	A G	G G	G G	G G	G G	A G	G G	G G	A G	A G	A G	G G	A G	A G	A G	A G	A A	A G	A G	A G	G G	A A	G G	A A	G G	A G	G G	A G	A G	A G	A G	A G	G G	A G	A G	A G	G G	A A	G G	A G	A G	G G
1	GGaluGA013354	39960836	G G	G G	G G	G G	G G	A A	G G	G G	G G	A G	G G	G G	G G	G G	G G	A G	G G	A G	G G	G G	G G	A G	G G	G G	G G	G G	G G	G G	A G	A G	G G	G G	A G	G G	A G	A G	A G	G G	A A	G G	G G	G G	G G	G G	G G	G G	G G
1	Gga_rs13853420	39990066	G G	A G	A A	A A	A G	G G	G G	G G	G G	G G	A G	G G	A G	A A	A G	A G	A G	G G	A G	A A	G G	A G	A A	A G	A G	A A	A A	A G	A G	G G	A G	A G	G G	A A	G G	G G	A G	A G	G G	A A	A G	G G	A A	A G	A G	A A	G G
1	Gga_rs15240070	39999618	G G	A G	G G	G G	G G	A A	G G	A G	G G	A G	G G	G G	G G	G G	G G	A G	G G	A G	G G	G G	A G	A G	G G	G G	G G	G G	G G	G G	A G	A G	G G	G G	A G	G G	A G	A A	A G	G G	A A	G G	G G	G G	G G	G G	G G	G G	G G
1	GGaluGA013395	40029247	A A	A G	A A	A A	A A	G G	A A	A G	A A	A G	A A	A G	A G	A G	A A	A G	G G	G G	A G	A G	A A	A G	A G	A G	A G	A G	A A	A G	A G	A G	A G	G G	G G	A G	A G	G G	A G	A G	G G	A G	A A	G G	A A	G G	A A	A G	G G
1	Gga_rs13752116	40049212	G G	A G	G G	G G	G G	A G	G G	A G	G G	A G	G G	G G	G G	G G	G G	A G	G G	G G	G G	G G	G G	G G	G G	G G	G G	G G	G G	G G	G G	A G	G G	G G	G G	G G	G G	A G	A G	G G	A G	G G	G G	G G	G G	G G	G G	G G	G G
1	GGaluGA013414	40067121	A A	G G	A G	A G	A G	G G	A A	A G	A A	A G	A G	A G	A G	G G	A G	G G	G G	G G	G G	G G	A A	G G	G G	G G	G G	A G	G G	A G	G G	A G	G G	G G	G G	G G	A G	G G	G G	A G	G G	G G	A G	G G	G G	G G	A G	G G	G G
1	GGaluGA013422	40088804	G G	G G	G G	G G	G G	A G	G G	G G	G G	G G	G G	G G	G G	G G	G G	G G	G G	A G	G G	G G	G G	A G	G G	G G	G G	G G	G G	G G	A G	G G	G G	G G	A G	G G	A G	A G	G G	G G	A G	G G	G G	G G	G G	G G	G G	G G	G G
1	Gga_rs10730351	40105385	A A	A G	A A	A A	A G	A G	A G	A G	A A	A G	A A	A G	A A	A A	A A	A G	A G	G G	A G	A A	G G	A A	A A	A G	A G	A A	A A	A G	A A	G G	A G	A G	G G	A A	A A	G G	A G	A G	A G	A A	A A	G G	A A	A G	A A	A A	G G
1	Gga_rs13853671	40142197	A A	A G	G G	G G	G G	A G	A G	A A	A A	A G	A G	A A	A A	A G	A G	G G	A A	A G	A G	A G	A G	G G	A G	A G	A G	A G	G G	A G	G G	G G	A G	A A	A G	A G	A G	A G	A G	A G	A G	A G	A G	A A	G G	A A	A G	A G	A A
1	GGaluGA013488	40187165	G G	A G	G G	G G	G G	A G	G G	A G	G G	G G	G G	A G	A G	A G	G G	G G	A A	A G	A G	A G	A G	G G	A G	A G	A G	A G	G G	A G	G G	G G	A G	A A	A G	A G	G G	A G	A G	A G	A G	A G	G G	A A	G G	A A	G G	A G	A A
1	GGaluGA013505	40215820	G G	A G	G G	A G	A G	A A	A G	A G	G G	A G	G G	A G	A G	A G	G G	A G	A A	A A	A G	A G	A A	A G	A G	A G	A G	A G	G G	A G	A G	A A	A G	A A	A A	A G	A G	A A	A G	A G	A A	A G	G G	A A	G G	A A	G G	A G	A A
1	Gga_rs13853811	40241543	A A	A A	A A	A A	A A	A A	A A	A A	A A	A A	A A	A C	A C	A C	A A	A A	C C	A C	A C	A C	A A	A A	A C	A C	A C	A C	A A	A C	A A	A A	A C	C C	A C	A C	A A	A A	A A	A C	A A	A C	A A	C C	A A	C C	A A	A C	C C
1	GGaluGA013520	40257912	A A	A G	A G	A G	A A	A G	A A	A G	A A	A A	A G	A A	A A	A A	A A	A G	A A	A A	A G	A A	A A	A A	A A	A A	A A	A A	A G	A A	A A	A A	A A	A A	A A	A G	A A	A G	A G	A A	A G	A A	A A	A A	A A	A A	A A	A A	A A
1	Gga_rs13853878	40284993	G G	A G	G G	A G	G G	A A	G G	A G	G G	G G	G G	G G	G G	G G	G G	G G	G G	A G	G G	G G	G G	A G	G G	G G	G G	G G	G G	G G	A G	G G	G G	G G	A G	G G	A G	A A	A G	G G	A A	G G	G G	G G	G G	G G	G G	G G	G G
1	Gga_rs13752279	40312238	0 0	A G	G G	G G	A G	A A	A A	A A	A A	A A	A G	A G	A G	G G	A G	G G	G G	A G	G G	G G	A A	A G	G G	G G	G G	G G	G G	G G	A G	A A	G G	G G	A G	G G	A A	A A	A G	G G	A A	G G	A G	G G	G G	G G	A G	G G	G G
1	GGaluGA013553	40329427	A A	A G	A G	G G	G G	A G	A G	A A	A A	A G	A A	A G	A G	G G	A G	A G	G G	G G	A G	G G	A G	G G	G G	G G	G G	G G	A G	G G	G G	G G	G G	G G	G G	A G	A G	A G	A G	G G	A G	G G	A G	G G	G G	G G	A G	G G	G G
1	Gga_rs13853997	40375883	C C	A C	A C	A C	A A	A C	A C	C C	C C	A C	C C	C C	C C	A C	A C	A C	C C	A C	C C	A C	A C	A A	A C	A C	A C	A C	A C	A C	A A	A A	A C	C C	A C	C C	A C	A C	A C	A C	A C	A C	A C	C C	A A	C C	A C	A C	C C
1	Gga_rs13854044	40407208	0 0	A A	A A	0 0	A A	A A	A G	A G	G G	A G	A G	G G	A G	A A	A G	A A	A G	A G	A G	A A	A G	A A	A A	A G	A G	A A	A A	A G	A A	A A	A G	A G	A G	A A	A G	A A	A A	A G	A A	A A	A G	G G	A A	A G	A G	A A	G G
1	Gga_rs13752368	40437362	G G	G G	G G	G G	A G	A G	A G	G G	G G	G G	G G	G G	G G	G G	G G	G G	G G	A G	G G	G G	0 0	A G	G G	G G	G G	G G	G G	G G	A G	A G	G G	G G	A G	G G	A G	A G	G G	G G	A G	G G	G G	G G	G G	G G	G G	G G	G G
1	GGaluGA013618	40445781	A A	G G	A G	A G	A G	A G	A A	A G	A A	A A	A A	A G	A A	A G	A G	A G	A G	A G	A G	A G	A A	A G	A G	G G	G G	A G	A G	G G	A G	A A	G G	A G	A G	A A	A A	A G	G G	G G	A G	A G	A G	G G	G G	A G	A G	A G	G G
1	Gga_rs13854109	40464895	G G	G G	A G	A G	G G	G G	G G	G G	G G	G G	A G	G G	G G	G G	G G	A G	G G	G G	A G	G G	G G	G G	G G	G G	G G	G G	A G	G G	G G	G G	G G	G G	G G	A G	G G	G G	G G	G G	G G	G G	G G	G G	G G	G G	G G	G G	G G
1	Gga_rs15241483	40500859	G G	A G	A A	A A	A A	A G	A G	G G	G G	G G	A G	G G	G G	A G	A G	A A	G G	A G	A G	A G	A A	A A	0 0	A G	A G	A G	A A	A G	A A	A G	A G	G G	A G	A G	A G	A G	A G	A G	A G	A G	A G	G G	A A	G G	A G	A G	G G
1	Gga_rs13854218	40541774	A A	A A	A A	A A	A A	A G	A A	A A	A A	A A	A A	A A	A A	A A	A A	A A	A A	A G	A A	A A	A A	A G	A A	A A	A A	A A	A A	A A	A G	A A	A A	A A	A G	A A	A G	A G	A A	A A	A G	A A	A A	A A	A A	A A	A A	A A	A A
1	GGaluGA013653	40556395	A A	A A	A A	A A	A A	A G	A A	A A	A A	A A	A A	A A	A A	A G	A A	G G	A A	A G	A A	A A	A A	A G	A A	A A	A A	A A	A A	A A	A G	A A	A A	A A	A G	A A	A G	A G	A A	A A	A G	A G	A A	A A	A G	A A	A A	A G	A A
1	Gga_rs15241614	40582815	0 0	G G	A G	A G	A G	G G	A A	A G	A A	A A	A A	A G	A G	G G	A G	G G	G G	G G	A G	G G	0 0	G G	G G	G G	G G	G G	A G	G G	G G	A A	G G	G G	G G	A G	A G	G G	G G	G G	G G	G G	A G	G G	G G	G G	A G	G G	G G
1	Gga_rs13854300	40625242	G G	G G	G G	G G	G G	A G	G G	G G	G G	G G	G G	A G	G G	A G	G G	A A	A G	A A	A G	G G	G G	A G	G G	A G	A G	G G	G G	A G	A G	G G	A G	A G	A A	G G	A G	A G	G G	A G	A G	A G	G G	A A	A G	A G	G G	A G	A A
1	GGaluGA013678	40630048	A A	A A	A A	A A	A A	G G	A A	A A	A A	A A	A A	A A	A A	A G	A A	G G	A A	A G	A A	A A	A G	A G	A A	A A	A A	A A	A A	A A	A G	A A	A A	A A	A G	A A	A G	G G	A A	A A	G G	A G	A A	A A	A G	A A	A A	A G	A A
1	GGaluGA013686	40663305	0 0	A C	A C	A C	A C	C C	C C	C C	C C	C C	C C	A C	A C	A C	A C	C C	A A	A C	A C	A A	C C	A C	A A	A A	A A	A A	A C	A A	A C	C C	A A	A A	A C	A C	C C	C C	A C	A A	C C	A C	A C	A A	A C	A A	A C	A C	A A
1	Gga_rs13854372	40675887	0 0	A G	G G	G G	G G	A A	A G	A A	A A	A A	A G	A G	A G	A G	A G	A A	G G	A G	G G	G G	G G	A G	G G	G G	G G	G G	G G	G G	A G	A G	G G	G G	A G	G G	A A	A A	A G	G G	A A	A G	A G	G G	A G	G G	A G	A G	G G
1	Gga_rs13854399	40692793	A A	A A	A A	A A	A A	A G	A A	A A	A A	A A	A A	A G	A A	A G	A A	G G	A G	G G	A G	A A	A A	A G	A A	A G	A G	A A	A A	A G	A G	A A	A G	A G	G G	A A	A G	A G	A A	A G	A G	A G	A A	G G	A G	A G	A A	A G	G G
1	Gga_rs13854452	40752110	G G	A A	A G	A G	A A	A A	A G	A G	G G	G G	G G	G G	A G	A A	A G	A A	A G	A G	G G	A A	A A	A A	A A	A G	A G	A A	A G	A G	A A	A G	A G	A G	A G	A G	A G	A A	A A	A G	A A	A A	A G	G G	A A	A G	A G	A A	G G
1	Gga_rs15242113	40779527	G G	A G	A G	A G	A A	G G	A G	G G	G G	G G	G G	G G	G G	G G	A G	G G	G G	G G	G G	A G	A G	A G	A G	A G	A G	A G	A G	A G	A G	A G	A G	G G	G G	G G	G G	G G	A G	A G	G G	G G	A G	G G	A G	G G	A G	G G	G G
1	GGaluGA013720	40793505	A A	A G	A A	A A	A A	A G	A A	A G	A A	A A	A A	A A	A A	A G	A A	G G	A A	A A	A A	A A	A A	A A	A A	A A	A A	A A	A A	A A	A A	A A	A A	A A	A A	A A	A A	A G	A G	A A	A G	A G	A A	A A	A G	A A	A A	A G	A A
1	GGaluGA013730	40816572	G G	G G	G G	G G	G G	G G	G G	G G	G G	G G	G G	A G	A G	A A	G G	A A	A A	A G	A G	A G	A G	G G	A G	A G	A G	A G	G G	A G	G G	G G	A G	A A	A G	A G	G G	G G	G G	A G	G G	A A	G G	A A	A G	A A	G G	A A	A A
1	Gga_rs13854550	40858491	G G	A G	A A	A A	A A	G G	A G	G G	G G	G G	A G	A G	A G	A A	A G	A A	A A	A G	A A	A A	A A	A G	A A	A A	A A	A A	A A	A A	A G	A G	A A	A A	A G	A A	G G	G G	A G	A A	G G	A A	A G	A A	A A	A A	A G	A A	A A
1	Gga_rs13854561	40871141	C C	A C	A C	A C	C C	A A	C C	A C	C C	C C	A C	C C	C C	C C	C C	C C	C C	A C	A C	C C	C C	A C	C C	C C	C C	C C	A C	C C	A C	C C	C C	C C	A C	A C	A C	A A	A C	C C	A A	C C	C C	C C	C C	C C	C C	C C	C C
1	Gga_rs13854592	40892009	G G	A G	A A	A A	A G	A G	A G	A G	G G	G G	A G	A G	A G	A A	A G	A A	A A	A G	A A	A A	A A	A G	0 0	A G	A A	A A	A A	A A	A G	A G	A A	A A	A G	A A	G G	A G	A A	A A	A G	A A	A G	A A	A A	A A	A G	A A	A A
1	Gga_rs14813829	40928877	A A	A A	A G	A G	A A	A A	A A	A A	A A	A A	A A	A A	A A	A G	A G	G G	A A	A A	A A	A G	A A	A G	A G	A A	A G	A G	A G	A G	A G	A A	A G	A A	A A	0 0	A A	A A	A G	A G	A A	A G	A G	A A	G G	A A	A G	A G	A A
1	GGaluGA013773	40973484	A A	A A	A A	A A	A A	A A	A A	A A	A A	A A	A A	A A	A A	A G	A A	G G	A A	A A	A A	A A	A A	A A	A A	A A	A A	A A	A A	A A	A A	A A	A A	A A	A A	A A	A A	A A	A A	A A	A A	A G	A A	A A	A G	A A	A A	A G	A A
1	GGaluGA013774	40978024	A A	A A	G G	G G	A A	A A	A A	A A	A A	A A	A G	A G	A A	A G	A G	G G	A G	A G	G G	A G	A A	A G	A G	A G	G G	A G	G G	G G	A G	A A	G G	A G	A G	A G	A A	A A	A G	G G	A A	A G	A G	G G	G G	A G	A G	A G	G G
1	Gga_rs13854661	41013809	C C	A A	A C	A C	A A	A A	A C	A C	C C	C C	A C	A C	A C	A C	C C	C C	A A	A A	A A	A C	A C	A C	A C	A A	A C	A C	A C	A C	A C	A C	A C	A A	A A	A A	A C	A A	A C	A C	A A	A C	C C	A A	C C	A A	C C	A C	A A
1	Gga_rs14813905	41032899	A A	A G	A G	A G	A G	A G	A A	A A	A A	A A	A G	A G	A A	A A	A A	A A	A G	G G	G G	A A	A G	A G	A A	G G	A G	A A	A G	A G	A G	A A	A G	A G	G G	A G	A G	A G	A A	A G	A G	A A	A A	G G	A A	A G	A A	A A	G G
1	Gga_rs13854707	41044571	G G	A G	A G	A G	A A	A G	A G	G G	G G	G G	A G	A G	A G	A G	G G	G G	A A	A A	A A	A G	A G	A G	A G	A A	A G	A G	A G	A G	A G	A G	A G	A A	A A	A A	A G	A G	G G	A G	A G	A G	G G	A A	G G	A A	G G	A G	A A
1	GGaluGA013798	41059664	0 0	A G	A G	A G	A G	G G	G G	G G	G G	G G	A G	A G	G G	G G	G G	G G	A G	A G	A A	G G	G G	G G	G G	A A	A G	G G	A G	A G	G G	G G	A G	A G	A G	A G	G G	G G	G G	A G	G G	G G	G G	A A	G G	A G	G G	G G	A A
1	Gga_rs13854879	41181878	A A	A G	G G	G G	A G	A G	A G	A G	A A	A A	A G	A A	A G	G G	A G	G G	A G	A A	A G	G G	A G	A G	G G	A A	A G	G G	G G	A G	A G	A G	A G	A G	A A	G G	A A	A G	G G	A G	A G	G G	A G	A A	G G	A G	A G	G G	A A
1	Gga_rs13854883	41188714	A A	A G	A A	A A	G G	A G	A G	A A	A A	A A	A A	A G	A G	A G	A A	A A	G G	G G	A G	A G	A G	A G	A G	G G	A G	A G	A A	A G	A G	A G	A G	G G	G G	A G	A G	A G	A A	A G	A G	A G	A A	G G	A A	G G	A A	A G	G G
1	Gga_rs15242983	41268430	A A	A A	A C	A C	A A	A A	A A	A A	A A	A A	A A	A A	A A	A C	A C	C C	A A	A A	A A	A C	A A	A C	A C	A A	A C	A C	A C	A C	A A	A A	A C	A A	A A	A A	A A	A A	A C	A C	A A	A C	A C	A A	C C	A A	A C	A C	A A
1	GGaluGA013861	41282053	C C	C C	A C	A C	C C	C C	C C	C C	C C	C C	C C	C C	C C	A C	A C	A A	C C	C C	C C	A C	C C	A C	A C	C C	A C	A C	A C	A C	C C	C C	A C	C C	C C	C C	C C	C C	A C	A C	C C	A C	A C	C C	A A	C C	A C	A C	C C
1	Gga_rs13854959	41296668	A A	A G	A A	A A	A G	A G	A A	A A	A A	A A	A A	A G	A A	A A	A A	A A	A G	G G	A G	A A	A A	A G	A A	G G	A G	A A	A A	A G	A G	A A	A G	A G	G G	A A	A G	A G	A A	A G	A G	A A	A A	G G	A A	A G	A A	A A	G G
1	Gga_rs13854993	41326161	C C	A C	C C	C C	A C	A C	C C	C C	C C	C C	C C	C C	C C	C C	C C	C C	C C	A C	C C	C C	C C	A C	0 0	A C	C C	C C	C C	C C	A C	C C	C C	C C	A C	C C	A C	A C	C C	C C	A C	C C	C C	C C	C C	C C	C C	C C	C C
1	Gga_rs13855007	41338436	C C	A C	A C	C C	A C	A C	C C	C C	C C	C C	A C	C C	C C	C C	C C	C C	C C	A C	A C	C C	C C	A C	C C	A C	C C	C C	A C	C C	A C	C C	C C	C C	A C	A C	A C	A C	C C	C C	A C	C C	C C	C C	C C	C C	C C	C C	C C
1	GGaluGA013893	41371157	C C	A A	A A	A C	A A	A C	A C	A C	C C	C C	A C	C C	C C	A C	A C	A A	C C	C C	A C	A C	A A	A C	A C	A C	A C	A C	A A	A C	C C	A C	A C	C C	C C	A C	C C	A C	A A	A C	A C	A C	A C	C C	A A	C C	A C	A C	C C
1	Gga_rs13855063	41395584	G G	G G	A G	G G	G G	A G	G G	G G	G G	G G	A G	G G	G G	G G	G G	G G	G G	A G	A G	G G	G G	A G	G G	G G	G G	G G	A G	G G	A G	G G	G G	G G	A G	A G	A G	A G	G G	G G	A G	G G	G G	G G	G G	G G	G G	G G	G G
1	Gga_rs13855065	41401876	A A	A G	A G	A G	A G	A G	A G	A G	A A	A A	A A	A A	A A	A G	A G	A G	A A	A A	A A	A G	G G	A G	A G	A A	A G	A G	A G	A G	A A	A G	A G	A A	A A	A A	A A	A G	G G	A G	A G	A G	A G	A A	G G	A A	A G	A G	A A
1	Gga_rs14814275	41447937	G G	A A	A A	A G	A A	A A	A G	A G	G G	G G	A G	A G	A G	A G	A G	G G	A A	A A	A A	A A	A A	A A	A A	A A	A G	A A	A G	A A	A G	A G	A G	A A	A A	A A	A G	A A	A G	A A	A A	A G	A G	A A	G G	A A	A G	A G	A A
1	Gga_rs13752802	41481451	A A	A G	A A	A A	A A	G G	A A	A G	A A	A A	A A	A A	A G	A G	A A	A A	A G	A G	A A	A G	A G	A G	A G	A A	A A	A G	A A	A A	A G	A A	A A	A G	A G	A G	A G	G G	A G	A A	G G	A G	A A	A A	A A	A G	A A	A G	A A
1	GGaluGA013936	41505747	G G	G G	G G	G G	G G	G G	G G	G G	G G	G G	G G	A G	G G	G G	G G	G G	A G	A G	A G	G G	G G	G G	G G	A G	A G	G G	G G	A G	G G	G G	A G	A G	A G	G G	G G	G G	G G	A G	G G	G G	G G	A A	G G	A G	G G	G G	A A
1	Gga_rs13855295	41520639	G G	G G	A G	A G	A G	G G	A G	G G	G G	G G	G G	G G	G G	A G	A G	A G	G G	G G	G G	A G	A G	A G	A G	G G	G G	A G	G G	A G	G G	A G	G G	G G	G G	G G	G G	G G	G G	A G	G G	A G	A G	G G	A G	G G	A G	A G	G G
1	GGaluGA013954	41538929	G G	G G	G G	G G	G G	G G	G G	G G	G G	G G	G G	G G	G G	A G	G G	A G	G G	G G	G G	G G	G G	G G	G G	G G	G G	G G	G G	G G	G G	G G	G G	G G	G G	G G	G G	G G	G G	G G	G G	A G	G G	G G	A G	G G	G G	A G	G G
1	Gga_rs13855337	41553488	G G	G G	G G	G G	G G	A G	G G	G G	G G	G G	G G	G G	G G	G G	G G	G G	G G	A G	G G	G G	G G	A G	G G	G G	G G	G G	G G	G G	A G	G G	G G	G G	A G	G G	A G	A G	G G	G G	A G	G G	G G	G G	G G	G G	G G	G G	G G
1	Gga_rs14814465	41575302	0 0	A A	A A	A A	A A	A C	A C	A C	C C	C C	A C	A C	A C	A C	A C	A C	A A	A C	A A	A A	A A	A C	A A	A A	A A	A A	A A	A A	C C	A C	A A	A A	A C	A A	C C	A C	A A	A A	A C	A C	A C	A A	A C	A A	A C	A C	A A
1	Gga_rs13855404	41607141	C C	A C	A C	C C	A C	A C	C C	C C	C C	C C	A C	C C	C C	A C	C C	A C	C C	A C	A C	C C	C C	A C	C C	A C	C C	C C	A C	C C	A C	C C	C C	C C	A C	A C	A C	A C	C C	C C	A C	A C	C C	C C	A C	C C	C C	A C	C C
1	GGaluGA013989	41618258	A A	A C	A C	A A	A C	A C	A A	A A	A A	A A	A C	A A	A A	A C	A A	A C	A A	A C	A C	A A	A A	A C	A A	A C	A A	A A	A C	A A	A C	A A	A A	A A	A C	A C	A C	A C	A A	A A	A C	A C	A A	A A	A C	A A	A A	A C	A A
1	GGaluGA013995	41649784	A A	A G	A G	A G	A G	A G	A G	A G	A A	A A	A A	A A	A A	A A	A G	A A	A A	A G	A A	A G	G G	A G	A G	A A	A A	A G	A A	A G	A A	A G	A A	A A	A A	0 0	A A	A G	A G	A G	A G	A A	A G	A A	A A	A A	A G	A A	A A
1	GGaluGA013998	41654328	G G	A G	A G	A G	A G	A G	G G	G G	G G	G G	A G	A G	A G	A A	G G	A A	A A	A G	A A	A G	G G	A G	A G	A A	A A	A G	A A	A G	A G	G G	A A	A A	A A	A A	A G	A G	A G	A G	A G	A A	G G	A A	A A	A A	G G	A A	A A
1	Gga_rs13855498	41684034	A A	A G	A G	A G	A G	A G	A G	A G	A A	A A	A A	A A	A A	A A	A G	A A	A A	A G	A A	A G	G G	A G	A G	A A	A A	A G	A A	A G	A A	A G	A A	A A	A A	0 0	A A	A G	A G	A G	A G	A A	A G	A A	A A	A A	A G	A A	A A
1	Gga_rs13855507	41701155	A A	A G	A G	A G	A G	A G	A G	A G	A A	A A	A A	A A	A G	A G	A G	A A	A G	A G	A A	G G	G G	A G	G G	A A	A A	G G	A A	A G	A A	A G	A A	A G	A A	A G	A A	A G	A G	A G	A G	A G	A G	A A	A A	A G	A G	A G	A A
1	GGaluGA014012	41736822	0 0	G G	A A	A G	A G	G G	A A	A G	A A	A A	A A	A G	A G	G G	A A	G G	G G	A G	A G	A G	A G	A G	A G	G G	G G	A G	A G	A G	A G	A A	G G	G G	G G	A G	A G	G G	G G	A G	G G	G G	A A	G G	G G	G G	A A	G G	G G
1	Gga_rs13855585	41773933	G G	A A	A A	A G	A A	A G	A G	A G	G G	G G	A G	A G	G G	G G	A G	A G	A G	A G	A A	A G	0 0	A G	A G	A A	A G	A G	A G	A A	G G	A G	A G	A G	A G	A G	G G	A G	A G	A A	A G	G G	A G	A A	G G	A G	A G	G G	A A
1	GGaluGA014027	41790761	A A	A A	A A	A A	A A	A G	A A	A A	A A	A A	A A	A A	A A	A G	A A	G G	A A	A G	A A	A A	A A	A G	0 0	A A	A A	A A	A A	A A	A G	A A	A A	A A	A G	A A	A G	A G	A A	A A	A G	A G	A A	A A	A G	A A	A A	A G	A A
1	Gga_rs13855601	41815074	G G	G G	G G	G G	G G	A G	G G	G G	G G	G G	G G	G G	G G	A G	G G	A G	G G	A G	G G	G G	G G	A G	G G	G G	G G	G G	G G	G G	A G	G G	G G	G G	A G	G G	A G	A G	G G	G G	A G	A G	G G	G G	A G	G G	G G	A G	G G
1	Gga_rs13752965	41836550	A A	A G	A A	A A	A A	G G	A A	A G	A A	A A	A A	A A	A A	A G	A A	A G	A A	A G	A A	A A	A G	A G	0 0	A A	A A	A A	A A	A A	A G	A A	A A	A A	A G	A A	A G	G G	A G	A A	G G	A G	A A	A A	A G	A A	A A	A G	A A
1	Gga_rs13855665	41846792	A A	A G	A A	A G	A A	G G	A A	A G	A A	A A	A A	A A	A A	A G	A A	A G	A A	A G	A A	A A	A G	A G	A A	A A	A G	A A	A G	A A	A G	A A	A G	A A	A G	A A	A G	G G	G G	A A	G G	A G	A A	A A	G G	A A	A A	A G	A A
1	Gga_rs13855683	41875670	0 0	A A	A G	G G	A G	A G	A G	A A	A A	A A	A A	A A	A G	G G	A G	A G	A G	G G	A A	G G	A G	G G	G G	A A	A G	G G	A G	A G	A G	A G	A G	A G	A G	A G	A G	A G	A G	A G	A G	G G	A G	A A	G G	A G	A G	G G	A A
1	Gga_rs13855703	41896250	G G	A A	A A	A G	A A	A G	A G	A G	G G	G G	A G	A G	A G	A G	A G	A G	A A	A G	A A	A A	0 0	A G	0 0	A A	A G	A A	A G	A A	G G	A G	A G	A A	A G	A A	G G	A G	A G	A A	A G	A G	A G	A A	G G	A A	A G	A G	A A
1	Gga_rs13855708	41920758	0 0	A G	A G	A A	A G	A A	A A	A A	A A	A A	A G	A G	A G	A G	A A	A G	G G	0 0	G G	A G	A A	A A	A G	G G	A G	A G	A G	A G	A A	A A	A G	G G	A G	G G	A A	A A	A A	A G	A A	A G	A A	G G	A A	G G	A A	A G	G G
1	GGaluGA014062	41942551	A A	0 0	A A	A C	A A	C C	A A	A C	A A	A A	A A	A A	A A	A C	A A	A C	A A	A C	A A	A A	A C	A C	A A	A A	A C	A A	A C	A A	A C	A A	A C	A A	A C	A A	A C	C C	C C	A A	C C	A C	A A	A A	C C	A A	A A	A C	A A
1	Gga_rs13855726	41964157	A A	A A	A G	A G	A A	A A	A A	A A	A A	A A	A G	A A	A G	A G	A A	A A	A G	A A	A G	A G	A A	A A	A G	A A	A G	A G	G G	A A	A A	A A	A G	A G	A A	0 0	A A	A A	A G	A A	A A	A G	A A	A A	A G	A G	A A	A G	A A
1	Gga_rs13855763	41987808	A A	A G	A A	A G	A G	A A	A A	A A	A A	A A	A A	A A	A A	A A	A A	A G	A A	A A	A A	A A	A A	A A	A A	A G	A G	A A	A G	A A	A A	A A	A G	A A	A A	A A	A A	A A	A G	A A	A A	A A	A A	A A	A G	A A	A A	A A	A A
1	Gga_rs13855764	41988261	A A	A A	G G	A A	A G	A G	A G	A A	A A	A A	A G	A A	A A	A G	A G	A G	A A	G G	A G	A G	A G	G G	A G	A A	A A	A G	A G	A G	A G	A G	A A	A A	A G	A G	A G	A G	A A	A G	A G	A G	A G	A A	A G	A A	A G	A G	A A
1	Gga_rs13855825	42017049	G G	A A	A G	A G	A G	A A	G G	A G	G G	G G	A G	G G	G G	A G	G G	A A	G G	A G	A G	G G	A G	A G	G G	A G	G G	G G	A G	G G	A G	G G	G G	G G	A G	A G	A G	A A	A G	G G	A A	A G	G G	G G	A G	G G	G G	A G	G G
1	GGaluGA014091	42030858	G G	G G	A G	A G	G G	A G	G G	G G	G G	G G	A G	G G	G G	A G	G G	A G	G G	A G	A G	G G	G G	A G	G G	G G	G G	G G	A G	G G	A G	G G	G G	G G	A G	A G	A G	A G	G G	G G	A G	A G	G G	G G	A G	G G	G G	A G	G G
1	GGaluGA014102	42056678	A A	A A	A G	G G	A A	A G	A A	A A	A A	A A	A G	A A	A A	A G	A A	A G	A A	A G	A G	A A	A A	A G	A A	A A	A G	A A	G G	A A	A G	A A	A G	A A	A G	A G	A G	A G	A G	A A	A G	A G	A A	A A	G G	A A	A A	A G	A A
1	Gga_rs15244882	42073143	A A	A G	A G	A A	G G	A A	A G	A A	A A	A A	A A	A A	A A	A A	A G	A G	A A	A G	A A	A G	A G	A G	A G	A G	A A	A G	A A	A G	A A	A G	A A	A A	A A	0 0	A A	A A	A A	A G	A A	A A	A G	A A	A A	A A	A G	A A	A A
1	Gga_rs13753053	42105073	G G	G G	A G	A A	G G	A G	G G	G G	G G	G G	A G	G G	G G	A G	G G	A G	G G	A G	A G	G G	G G	A G	G G	G G	A G	G G	A A	G G	A G	G G	A G	G G	A G	A G	A G	A G	A G	G G	A G	A G	G G	G G	A A	A G	G G	A G	G G
1	Gga_rs14815055	42177425	G G	A G	G G	A G	A G	G G	G G	G G	G G	G G	G G	G G	A G	A G	G G	A G	A G	G G	G G	A G	G G	G G	A G	A G	G G	A G	G G	G G	G G	G G	G G	A G	G G	A G	G G	G G	G G	G G	G G	A G	G G	G G	G G	G G	G G	A G	G G
1	GGaluGA014145	42214449	G G	A G	A A	A G	A A	A G	A G	G G	G G	G G	A G	G G	G G	G G	A G	A G	G G	0 0	A G	A G	A G	A A	A G	A G	A G	A G	A A	A G	A G	A G	A G	G G	A G	A G	A G	A G	A G	A G	A G	G G	A G	G G	A G	A G	A G	G G	G G
1	Gga_rs13856079	42244789	A A	A G	A G	A G	G G	A A	A G	A A	A A	A A	A A	A A	A A	A A	A G	A G	A A	A G	A A	A G	A G	A G	A G	A G	A G	A G	A G	A G	A A	A G	A G	A A	A A	0 0	A A	A A	A G	A G	A A	A A	A G	A A	A G	A G	A G	A A	A A
1	Gga_rs13856094	42259772	C C	A C	C C	A C	A C	A C	A C	A C	C C	C C	C C	C C	C C	C C	A C	C C	C C	A C	C C	A C	0 0	A C	A C	C C	A C	C C	A C	C C	C C	A C	A C	C C	C C	C C	C C	A C	A A	C C	A C	C C	A C	C C	A C	A C	A C	C C	C C
1	GGaluGA014166	42277589	0 0	A G	A A	A A	A A	A G	A G	G G	G G	G G	A G	A G	A G	A A	A G	A A	A A	A A	A A	A A	A G	A A	A A	A A	A A	A A	A A	A A	A G	A G	A A	A A	A A	A A	A G	A G	A G	A A	A G	A A	A G	A A	A A	A A	A G	A A	A A
1	Gga_rs14815178	42307036	0 0	A A	A G	A G	A G	A G	G G	A G	G G	G G	G G	G G	G G	A G	G G	A A	G G	G G	G G	G G	A G	G G	G G	A G	A G	A G	A G	A G	G G	G G	A G	G G	G G	0 0	G G	A G	A A	A G	A G	A G	G G	G G	A A	A G	G G	A G	G G
1	Gga_rs13856172	42314242	G G	A G	A G	A G	G G	A A	G G	A G	G G	G G	A G	A G	G G	A G	G G	A G	A G	A G	A A	G G	A G	A G	G G	A G	A A	G G	A A	A G	A G	G G	A A	A G	A A	A G	A G	A A	A A	A G	A A	A G	G G	A A	A A	A A	G G	A G	A A
1	GGaluGA014183	42347708	0 0	A G	A G	A G	A A	G G	A A	A G	A A	A A	A G	A A	A G	G G	A A	A G	A G	A G	A G	A G	A G	A G	A G	A A	A A	A G	A G	A A	A G	A A	A A	A G	A G	G G	A G	G G	A G	A A	G G	G G	A A	A A	A G	A A	A A	G G	A A
1	Gga_rs15245322	42355841	A A	A C	A A	C C	A C	A C	A C	A C	A A	A A	A A	A A	A C	A C	A C	A A	A C	A C	A A	C C	C C	A C	C C	A A	A C	A C	A C	A A	A A	A C	A C	A C	A A	A C	A A	A C	C C	A A	A C	A C	A C	A A	A C	A C	A C	A C	A A
1	GGaluGA014190	42369750	G G	G G	A G	G G	G G	A A	G G	G G	G G	G G	A G	G G	G G	A G	G G	A G	G G	A G	A G	G G	G G	A G	G G	G G	G G	G G	A G	G G	A G	G G	G G	G G	A G	A G	A G	A A	G G	G G	A A	A G	G G	G G	A G	G G	G G	A G	G G
1	Gga_rs14815356	42436518	A A	A G	A A	A G	A A	A G	A A	A G	A A	A A	A A	A G	A A	A A	A A	A A	A G	A A	A G	A A	A G	A A	A A	A G	G G	A A	A G	A G	A A	A A	G G	A G	A G	A A	A A	A G	G G	A G	A G	A A	A A	G G	A G	G G	A A	A A	G G
1	Gga_rs13856299	42460575	G G	G G	G G	G G	G G	G G	G G	G G	G G	G G	G G	A G	G G	G G	G G	G G	A G	G G	A G	G G	G G	G G	G G	A G	A G	G G	G G	A G	G G	G G	A G	A G	A G	G G	G G	G G	G G	A G	G G	G G	G G	A A	G G	A G	G G	G G	A A
1	Gga_rs13753175	42478746	A A	A A	A G	A A	A G	A G	A G	A A	A A	A A	A G	A A	A A	A G	A G	A G	A A	G G	A G	A G	A G	G G	A G	A A	A A	A A	A G	A A	A G	A G	A A	A A	A G	A G	A G	A G	A A	A A	A G	A G	A G	A A	A G	A A	A G	A G	A A
1	GGaluGA014224	42542428	G G	A A	A A	A A	A G	A G	G G	A G	G G	G G	A G	G G	A G	A A	G G	A A	A G	G G	A G	A G	A G	G G	A G	A G	A G	A A	A A	A G	G G	G G	A G	A G	G G	A A	G G	A G	A A	A G	A G	A A	G G	G G	A A	A G	G G	A A	G G
1	Gga_rs14815456	42566084	C C	A C	A C	A C	A C	A A	A C	A C	C C	C C	A C	A C	C C	C C	A C	C C	A C	A A	A A	A C	A A	A A	A C	A C	A A	C C	A A	A C	A C	A C	A A	A C	A A	A C	A C	A A	A A	A C	A A	C C	A C	A A	A C	A A	A C	C C	A A
1	Gga_rs13856405	42569663	0 0	A G	A G	A G	A G	G G	A G	A G	A A	A A	A G	A G	A A	A A	A G	A G	A G	G G	G G	A G	G G	G G	A G	A G	G G	A A	G G	A G	A G	A G	G G	A G	G G	A G	A G	G G	G G	A G	G G	A A	A G	G G	A G	G G	A G	A A	G G
1	Gga_rs13856429	42600369	C C	C C	C C	A C	C C	C C	C C	C C	C C	C C	C C	C C	C C	A C	C C	A C	C C	C C	C C	C C	C C	C C	C C	C C	C C	C C	C C	C C	C C	C C	C C	C C	C C	C C	C C	C C	C C	C C	C C	A C	C C	C C	A C	C C	C C	A C	C C
1	GGaluGA014247	42636590	0 0	G G	A G	A G	A G	A G	A G	G G	G G	G G	A G	A G	A G	A G	A G	A G	A A	A A	A A	A A	A G	A A	A A	A G	A A	A G	A A	A G	A G	A G	A A	A A	A A	A A	A G	A G	A G	A G	A G	A G	A G	A A	A G	A A	A G	A G	A A
1	Gga_rs13856513	42667284	A A	A A	A A	A G	A A	A A	A A	A A	A A	A A	A A	A A	A A	A G	A A	A G	A A	A A	A A	A A	A A	A A	A A	A A	A A	A A	A A	A A	A A	A A	A A	A A	A A	A A	A A	A A	A A	A A	A A	A G	A A	A A	A G	A A	A A	A G	A A
1	Gga_rs13856522	42680909	C C	A C	A A	C C	A A	A C	A C	C C	C C	C C	A C	A C	A C	A C	A C	A C	A A	A A	A A	A A	A C	A A	A A	A A	A C	A A	A C	A A	A C	A C	A C	A A	A A	A A	A C	A C	C C	A A	A C	A C	A C	A A	C C	A C	A C	A C	A A
1	Gga_rs13856548	42711897	A A	A A	A G	A G	A G	A G	A G	A A	A A	A A	A G	A A	A A	A G	A G	A G	A A	0 0	A G	A G	A G	G G	A G	A A	A A	A A	A G	A A	A G	A G	A A	A A	A G	A G	A G	A G	A A	A A	A G	A G	A G	A A	A G	A A	A G	A G	A A
1	Gga_rs13856561	42726372	A A	A G	A A	A A	A A	A G	A A	A G	A A	A A	A A	A G	A A	A A	A A	A A	A G	A A	A G	A A	A G	A A	A A	A G	A G	A A	A A	A G	A A	A A	A G	A G	A G	A A	A A	A G	A G	A G	A G	A A	A A	G G	A A	A G	A A	A A	G G
1	Gga_rs13856586	42745749	A A	A A	A G	A G	A G	A G	A G	A A	A A	A A	A G	A A	A G	G G	A G	A G	A G	G G	A G	G G	A G	G G	G G	A A	A A	A G	A G	A A	A G	A G	A A	A G	A G	G G	A G	A G	A A	A A	A G	G G	A G	A A	A G	A A	A G	G G	A A
1	Gga_rs13753286	42784915	0 0	A G	A G	A G	A G	A A	A A	A A	A A	A A	A A	A G	A A	A G	A A	A G	A G	A A	A G	A A	A A	A A	A A	G G	G G	A G	A G	G G	A A	A A	G G	A G	A G	0 0	A A	A A	A G	G G	A A	A G	A A	G G	G G	G G	A A	A G	G G
1	Gga_rs13856647	42805777	G G	A G	G G	G G	G G	A G	G G	A G	G G	A G	G G	G G	G G	A G	G G	A G	G G	G G	G G	G G	A G	G G	G G	G G	G G	G G	G G	G G	G G	A G	G G	G G	G G	G G	G G	A G	A G	G G	A G	A G	G G	G G	A G	G G	G G	A G	G G
1	Gga_rs14815745	42864942	A A	A G	G G	G G	A G	A A	A A	A A	A A	A A	A G	A A	A A	A A	A A	A G	A A	A A	A G	A A	A A	A A	A A	A G	A G	A G	G G	A G	A A	A A	A G	A A	A A	A G	A A	A A	A G	A G	A A	A A	A A	A A	A G	A G	A A	A A	A A
1	Gga_rs15246351	42878277	0 0	A G	A A	A G	A G	G G	A G	A G	A A	A G	A A	A G	A A	A G	A G	A G	A G	G G	A G	A G	G G	G G	A G	A G	G G	A A	A G	A G	A G	G G	G G	A G	G G	A A	A G	G G	G G	A G	G G	A G	A G	G G	G G	G G	A G	A G	G G
1	Gga_rs13856763	42965774	A A	A G	A G	A G	G G	A G	A G	A A	A A	A A	A A	A G	A A	A A	A G	A G	A G	G G	A G	A G	A G	G G	A G	G G	G G	A G	A G	G G	A G	A G	G G	A G	G G	0 0	A G	A G	A G	G G	A G	A A	A G	G G	A G	G G	A G	A A	G G
1	GGaluGA014353	42988706	A A	G G	A G	A G	G G	G G	A G	A G	A A	A G	A A	A A	A A	A A	A G	A G	A A	G G	A A	A G	G G	G G	A G	A G	A G	A G	A G	A G	A G	G G	A G	A A	A G	A A	A G	G G	G G	A G	G G	A A	A G	A A	A G	A G	A G	A A	A A
1	Gga_rs13856806	43026179	G G	A G	G G	A G	G G	A G	G G	A G	G G	A G	G G	G G	G G	G G	G G	G G	G G	G G	G G	G G	A G	G G	G G	G G	A G	G G	A G	G G	G G	A G	A G	G G	G G	G G	G G	A G	A A	G G	A G	G G	G G	G G	A G	A G	G G	G G	G G
1	Gga_rs13856834	43038783	A A	A G	A A	A G	A A	A G	A A	A G	A A	A G	A A	A A	A A	A A	A A	A A	A A	A A	A A	A A	A G	A A	A A	A A	A G	A A	A G	A A	A A	A G	A G	A A	A A	A A	A A	A G	G G	A A	A G	A A	A A	A A	A G	A G	A A	A A	A A
1	Gga_rs13856856	43068329	A A	G G	G G	G G	G G	G G	A G	A G	A A	A G	A G	A A	A A	A A	A G	A G	A A	G G	A G	A G	G G	G G	A G	A G	A G	A G	G G	A G	A G	G G	A G	A A	A G	A G	A G	G G	G G	A G	G G	A A	A G	A A	A G	A G	A G	A A	A A
1	Gga_rs15246708	43110650	A A	A A	A G	G G	A A	A A	A A	A A	A A	A A	A G	A A	A A	A A	A A	A A	A A	A A	A G	A A	A A	A A	A A	A A	A G	A A	G G	A A	A A	A A	A G	A A	A A	A G	A A	A A	A G	A A	A A	A A	A A	A A	A G	A G	A A	A A	A A
1	Gga_rs13856888	43117408	A A	A G	A A	A A	A A	A G	A A	A G	A A	A G	A A	A A	A A	A G	A A	A G	A A	A A	A A	A A	A G	A A	A A	A A	A A	A A	A A	A A	A A	A G	A A	A A	A A	A A	A A	A G	A G	A A	A G	A G	A A	A A	A G	A A	A A	A G	A A
1	Gga_rs13856910	43154831	C C	A A	A C	C C	A C	A C	C C	A C	C C	A C	C C	C C	A C	A C	C C	C C	A C	C C	C C	A C	A C	C C	A C	A C	C C	A A	C C	A C	C C	A C	C C	A C	C C	A C	C C	A C	A C	A C	A C	A C	C C	C C	C C	C C	C C	A C	C C
1	Gga_rs13753354	43176077	G G	A A	A G	G G	A G	A G	G G	A G	G G	A G	G G	G G	G G	G G	G G	G G	G G	G G	G G	G G	A G	G G	G G	A G	G G	A G	G G	A G	G G	A G	G G	G G	G G	G G	G G	A G	A G	A G	A G	G G	G G	G G	G G	G G	G G	G G	G G
1	GGaluGA014380	43196415	G G	G G	A G	A A	A G	A G	A G	G G	G G	G G	A G	G G	G G	G G	A G	A G	G G	A A	A G	A G	A G	A A	A G	G G	A G	G G	A A	G G	A G	A G	A G	G G	A G	A G	A G	A G	A G	G G	A G	G G	A G	G G	A G	A G	A G	G G	G G
1	Gga_rs13857024	43206392	C C	A A	A A	A A	A A	A A	A C	A C	C C	A C	A C	C C	A C	A C	A C	A C	A C	0 0	A C	A A	A A	A A	A A	A C	A C	A A	A A	A C	A C	A A	A C	A C	A C	A A	A C	A A	A A	A C	A A	A C	A C	C C	A C	A C	A C	A C	C C
1	Gga_rs14815885	43244870	G G	A G	G G	G G	G G	A G	G G	A G	G G	A G	G G	G G	A G	A A	G G	A G	A G	G G	G G	A G	A G	G G	A G	G G	G G	A G	G G	G G	G G	A G	G G	A G	G G	A G	G G	A G	A G	G G	A G	A A	G G	G G	A G	G G	G G	A A	G G
1	Gga_rs13857044	43321460	A A	A A	A A	A A	A A	A A	A A	A A	A A	A A	A A	A A	A A	A G	A A	A G	A A	A A	A A	A A	A A	A A	A A	A A	A A	A A	A A	A A	A A	A A	A A	A A	A A	A A	A A	A A	A A	A A	A A	A G	A A	A A	A G	A A	A A	A G	A A
1	Gga_rs15246863	43341654	G G	A G	G G	A G	G G	A G	G G	A G	G G	A G	G G	G G	G G	A G	G G	A G	G G	G G	G G	G G	A G	G G	G G	G G	A G	G G	A G	G G	G G	A G	A G	G G	G G	G G	G G	A G	A A	G G	A G	A G	G G	G G	A A	A G	G G	A G	G G
1	Gga_rs14815954	43366723	A A	G G	A G	A G	A G	A G	A A	A G	A A	A G	A A	A A	A A	A G	A A	A G	A A	A A	A A	A A	A G	A A	A A	A G	A G	A G	A G	A G	A A	A G	A G	A A	A A	A A	A A	A G	G G	A G	A G	A G	A A	A A	G G	A G	A A	A G	A A
1	GGaluGA014388	43380829	G G	G G	A G	A G	A G	A G	A G	G G	G G	G G	A G	G G	G G	G G	A G	A G	G G	0 0	A G	A G	A G	A A	A G	G G	G G	G G	A G	G G	A G	A G	G G	G G	A G	A G	A G	A G	G G	G G	A G	G G	A G	G G	G G	G G	A G	G G	G G
1	Gga_rs14815978	43432392	A A	A A	A G	A G	A G	A G	A G	A A	A A	A A	A G	A A	A G	G G	A G	G G	A G	G G	A G	G G	A G	G G	G G	A A	A A	A G	A G	A A	A G	A G	A A	A G	A G	G G	A G	A G	A A	A A	A G	G G	A G	A A	A G	A A	A G	G G	A A
1	GGaluGA014395	43435641	A A	A A	A G	A G	A G	A G	A G	A A	A A	A A	A G	A A	A G	G G	A G	G G	A G	G G	A G	G G	A G	G G	G G	A A	A A	A G	A G	A A	A G	A G	A A	A G	A G	G G	A G	A G	A A	A A	A G	G G	A G	A A	A G	A A	A G	G G	A A
1	Gga_rs13857173	43473827	G G	G G	G G	G G	G G	G G	G G	G G	G G	G G	G G	G G	G G	A G	G G	A G	G G	G G	G G	G G	G G	G G	G G	G G	G G	G G	G G	G G	G G	G G	G G	G G	G G	G G	G G	G G	G G	G G	G G	A G	G G	G G	A G	G G	G G	A G	G G
1	Gga_rs15246972	43495246	G G	A G	G G	A G	G G	A G	G G	A G	G G	A G	G G	G G	G G	G G	G G	G G	G G	G G	G G	G G	A G	G G	G G	G G	A G	G G	A G	G G	G G	A G	A G	G G	G G	G G	G G	A G	A A	G G	A G	G G	G G	G G	A G	A G	G G	G G	G G
1	Gga_rs13857191	43516549	A A	A A	A G	A G	A G	A G	A G	A A	A A	A A	A G	A A	A G	G G	A G	G G	A G	G G	A G	G G	A G	G G	G G	A A	A A	A G	A G	A A	A G	A G	A A	A G	A G	G G	A G	A G	A A	A A	A G	G G	A A	A A	A G	A A	A G	G G	A A
1	Gga_rs14816032	43559121	A A	A A	A G	A G	A G	A G	A G	A A	A A	A A	A G	A A	A A	A A	A G	A G	A A	G G	A G	A G	A G	G G	A G	A A	A A	A A	A G	A A	A G	A G	A A	A A	A G	A G	A G	A G	A A	A A	A G	A A	A A	A A	A A	A A	A G	A A	A A
1	Gga_rs13857223	43589135	G G	A G	A A	A G	A A	A G	A G	G G	G G	G G	A G	G G	G G	A G	A G	A A	G G	0 0	A G	A G	A G	A A	A G	A G	G G	A G	A G	A G	A G	A G	G G	G G	A G	A G	A G	A G	G G	A G	A G	A G	G G	G G	A G	G G	A G	A G	G G
1	Gga_rs13857242	43609955	A A	A G	G G	A G	G G	A G	A G	A A	A A	A A	A G	A A	A A	A G	A G	G G	A A	G G	A G	A G	A G	G G	A G	A G	A A	A G	A G	A G	A G	A G	A A	A A	A G	A G	A G	A G	A A	A G	A G	A G	A A	A A	A G	A A	A G	A G	A A
1	Gga_rs13857261	43630845	G G	G G	A G	A G	A G	A G	A G	G G	G G	G G	A G	G G	G G	G G	A G	A G	G G	0 0	A G	A G	A G	A A	A G	G G	G G	G G	A G	G G	A G	A G	G G	G G	A G	A G	A G	A G	G G	G G	A G	G G	G G	G G	G G	G G	A G	G G	G G
1	Gga_rs13857279	43649408	G G	G G	A G	A G	A G	A G	A G	G G	G G	G G	A G	G G	G G	A G	A G	A A	G G	0 0	A G	A G	A G	A A	A G	G G	G G	G G	A G	G G	A G	A G	G G	G G	A G	A G	A G	A G	G G	G G	A G	A G	G G	G G	A G	G G	A G	A G	G G
1	GGaluGA014417	43652230	A A	A G	G G	A G	G G	A G	A G	A A	A A	A A	A G	A A	A A	A G	A G	G G	A A	0 0	A G	A G	A G	G G	A G	A G	A A	A G	A G	A G	A G	A G	A A	A A	A G	A G	A G	A G	A A	A G	A G	A G	A A	A A	A G	A A	A G	A G	A A
1	Gga_rs13857289	43679196	G G	G G	A G	A G	A G	A G	A G	G G	G G	G G	A G	G G	G G	A G	A G	A A	G G	0 0	A G	A G	A G	A A	A G	G G	G G	G G	A G	G G	A G	A G	G G	G G	A G	A G	A G	A G	G G	G G	A G	A G	G G	G G	A G	G G	A G	A G	G G
1	Gga_rs14816088	43724252	A A	A A	A G	A G	A G	A G	A G	A A	A A	A A	A G	A A	A A	A A	A G	A G	A A	0 0	A G	A G	A G	G G	A G	A A	A A	A A	A G	A A	A G	A G	A A	A A	A G	A G	A G	A G	A A	A A	A G	A A	A A	A A	A A	A A	A G	A A	A A
1	Gga_rs14816097	43734124	C C	C C	A C	A C	A C	A C	A C	C C	C C	C C	A C	C C	C C	C C	A C	A C	C C	0 0	A C	A C	A C	A A	A C	C C	C C	C C	A C	C C	A C	A C	C C	C C	A C	A C	A C	A C	C C	C C	A C	C C	C C	C C	C C	C C	A C	C C	C C
1	Gga_rs13857306	43785386	C C	C C	C C	A C	C C	C C	C C	C C	C C	C C	C C	C C	C C	A C	C C	A C	C C	C C	C C	C C	C C	C C	C C	C C	A C	C C	A C	C C	C C	C C	A C	C C	C C	C C	C C	C C	A C	C C	C C	A C	C C	C C	A A	A C	C C	A C	C C
1	Gga_rs15247156	43843622	G G	G G	G G	A G	G G	G G	G G	G G	G G	G G	G G	G G	G G	A G	G G	A G	G G	G G	G G	G G	G G	G G	G G	G G	A G	G G	A G	G G	G G	G G	A G	G G	G G	G G	G G	G G	A G	G G	G G	A G	G G	G G	A A	A G	G G	A G	G G
1	Gga_rs15247158	43866400	A A	A G	G G	G G	G G	A G	A G	A A	A A	A A	A G	A A	A A	A G	A G	G G	A A	0 0	A G	A G	A G	G G	A G	A G	A G	A G	G G	A G	A G	A G	A G	A A	A G	A G	A G	A G	A G	A G	A G	A G	A A	A A	G G	A G	A G	A G	A A
1	Gga_rs15247173	43884265	G G	A G	A A	A A	A A	A G	A G	G G	G G	G G	A G	G G	G G	A G	A G	A A	G G	0 0	A G	A G	A G	A A	A G	A G	A G	A G	A A	A G	A G	A G	A G	G G	A G	A G	A G	A G	A G	A G	A G	A G	G G	G G	A A	A G	A G	A G	G G
1	Gga_rs15247196	43911785	A A	A G	G G	G G	G G	A G	A G	A A	A A	A A	A G	A A	A A	A G	A G	G G	A A	0 0	A G	A G	A G	G G	A G	A G	A G	A G	G G	A G	A G	A G	A G	A A	A G	A G	A G	A G	A G	A G	A G	A G	A A	A A	G G	A G	A G	A G	A A
1	Gga_rs14816152	43927027	A A	A G	G G	G G	G G	A G	A G	A A	A A	A A	A G	A A	A A	A G	A G	G G	A A	0 0	A G	A G	A G	G G	A G	A G	A G	A G	G G	A G	A G	A G	A G	A A	A G	A G	A G	A G	A G	A G	A G	A G	A A	A A	G G	A G	A G	A G	A A
1	Gga_rs15247212	43945147	G G	G G	A G	A A	A G	A G	A G	G G	G G	G G	A G	G G	G G	A G	A G	A A	G G	A A	A G	A G	A G	A A	A G	G G	A G	G G	A A	G G	A G	A G	A G	G G	A G	A G	A G	A G	A G	G G	A G	A G	G G	G G	A A	A G	A G	A G	G G
1	Gga_rs15247236	43981501	G G	G G	G G	A G	G G	G G	G G	G G	G G	G G	G G	G G	G G	A G	G G	A G	G G	G G	G G	G G	G G	G G	G G	G G	A G	G G	A G	G G	G G	G G	A G	G G	G G	G G	G G	G G	A G	G G	G G	A G	G G	G G	A A	A G	G G	A G	G G
1	GGaluGA014438	43981722	G G	G G	G G	A G	G G	G G	G G	G G	G G	G G	G G	G G	G G	A G	G G	A G	G G	G G	G G	G G	G G	G G	G G	G G	A G	G G	A G	G G	G G	G G	A G	G G	G G	G G	G G	G G	A G	G G	G G	A G	G G	G G	A A	A G	G G	A G	G G
1	Gga_rs15247268	44020135	C C	C C	C C	A C	C C	C C	C C	C C	C C	C C	C C	C C	C C	A C	C C	A C	C C	C C	C C	C C	C C	C C	C C	C C	A C	C C	A C	C C	C C	C C	A C	C C	C C	C C	C C	C C	A C	C C	C C	A C	C C	C C	A A	A C	C C	A C	C C
1	Gga_rs14816208	44047034	G G	G G	A G	A G	A G	A G	A G	G G	G G	G G	A G	G G	G G	G G	A G	A G	G G	0 0	A G	A G	A G	A A	A G	G G	G G	G G	A G	G G	A G	A G	G G	G G	A G	A G	A G	A G	G G	G G	A G	G G	G G	G G	G G	G G	A G	G G	G G
1	Gga_rs15247300	44077855	G G	A G	A G	A A	A A	A G	A G	G G	G G	G G	A G	G G	G G	A G	A G	A A	G G	0 0	A G	A G	A G	A A	A G	A G	A G	G G	A A	G G	A G	A G	A G	G G	A G	A G	A G	A G	A G	G G	A G	A G	G G	G G	A A	A G	A G	A G	G G
1	Gga_rs13753424	44094293	G G	A G	A A	A G	A G	A A	A G	A G	G G	A G	A G	A G	A G	A G	A G	A G	A A	A A	A A	A A	A A	A A	A A	A G	A G	A A	A G	A A	A G	A A	A G	A A	A A	A A	A G	A A	A G	A A	A A	A G	A G	A A	G G	A G	A G	A G	A A
1	Gga_rs15247332	44139241	C C	C C	A A	A C	A C	A C	A C	C C	C C	C C	A C	C C	C C	C C	A C	A C	C C	0 0	A C	A C	A C	A A	A C	C C	C C	A C	A C	A C	A C	A C	C C	C C	A C	A C	A C	A C	C C	A C	A C	C C	C C	C C	C C	C C	A C	C C	C C
1	Gga_rs15247376	44209838	A A	A A	A A	A A	A C	A C	A C	A A	A A	A A	A A	A A	A A	A A	A C	A C	A A	C C	A A	A C	A C	C C	A C	A A	A A	A A	A A	A A	A C	A C	A A	A A	A C	A A	A C	A C	A A	A A	A C	A A	A A	A A	A A	A A	A C	A A	A A
1	Gga_rs14816249	44253372	G G	A G	G G	G G	A A	A G	A G	G G	G G	G G	G G	G G	G G	A G	A G	A A	G G	0 0	G G	A G	A G	A A	A G	A G	G G	G G	G G	G G	A G	A G	G G	G G	A G	G G	A G	A G	G G	G G	A G	A G	G G	G G	A G	G G	A G	A G	G G
1	Gga_rs14816269	44302446	G G	G G	A G	G G	G G	G G	G G	G G	G G	G G	G G	A G	A G	A G	G G	G G	A A	G G	A G	A G	G G	G G	A G	A G	A G	A A	G G	A A	G G	G G	A G	A A	A G	A G	G G	G G	G G	A A	G G	A G	A G	A A	G G	A G	G G	A G	A A
1	Gga_rs13857455	44400972	0 0	G G	A G	A G	G G	G G	A G	A G	A A	A G	A A	A G	A G	G G	A G	G G	G G	G G	A G	G G	G G	G G	G G	G G	G G	G G	A G	G G	A G	G G	G G	G G	G G	A G	A G	G G	G G	G G	G G	G G	A G	G G	G G	G G	A G	G G	G G
1	Gga_rs13857532	44550299	A A	A A	A G	A G	A G	A G	A G	A A	A A	A A	A A	A A	A A	A A	A G	A G	A A	G G	A A	A G	A G	G G	A G	A A	A G	A G	A G	A G	A G	A G	A G	A A	A G	0 0	A G	A G	A G	A G	A G	A A	A A	A A	A G	A G	A G	A A	A A
1	Gga_rs13857547	44596001	G G	G G	A G	G G	A G	A G	A G	G G	G G	G G	G G	A G	A G	A G	A G	A G	A A	A A	A G	A A	A G	A A	A A	A G	A G	A A	G G	A A	A G	A G	A G	A A	A A	A G	A G	A G	G G	A A	A G	A G	A G	A A	G G	A G	A G	A G	A A
1	Gga_rs13857554	44609593	C C	A A	C C	C C	A A	A A	A C	A C	C C	A C	C C	C C	C C	A C	A C	A A	C C	0 0	C C	A C	A A	A A	A C	A C	C C	C C	C C	C C	A C	A A	C C	C C	A C	C C	A C	A A	A C	C C	A A	A C	C C	C C	A C	C C	A C	A C	C C
1	Gga_rs10727211	44672159	G G	G G	G G	G G	A G	A G	A G	G G	G G	G G	G G	G G	G G	G G	A G	A G	G G	0 0	G G	A G	A G	A A	A G	G G	G G	G G	G G	G G	A G	A G	G G	G G	A G	G G	A G	A G	G G	G G	A G	G G	G G	G G	G G	G G	A G	G G	G G
1	Gga_rs13857642	44701594	0 0	A G	A G	G G	A G	G G	A G	A G	A A	A G	A G	A G	A G	A G	A G	A G	G G	G G	G G	G G	G G	G G	G G	A G	G G	A G	G G	A G	A G	G G	G G	G G	G G	G G	A G	G G	G G	A G	G G	A G	A G	G G	A G	G G	A G	A G	G G
1	Gga_rs13753495	44707667	0 0	G G	A G	A G	G G	G G	A G	A G	A A	A G	A A	A G	A G	G G	A G	G G	G G	G G	A G	G G	G G	G G	G G	G G	G G	G G	A G	G G	A G	G G	G G	G G	G G	A G	A G	G G	G G	G G	G G	G G	A G	G G	G G	G G	A G	G G	G G
1	GGaluGA014495	44736449	A A	A G	A A	A A	A G	A A	A A	A A	A A	A A	A A	A A	A A	A G	A A	A G	A A	A A	A A	A A	A A	A A	A A	A G	A A	A A	A A	A A	A A	A A	A A	A A	A A	A A	A A	A A	A A	A A	A A	A G	A A	A A	A G	A A	A A	A G	A A
1	Gga_rs13857703	44790817	G G	A G	G G	G G	A G	G G	G G	G G	G G	G G	G G	A G	G G	A G	G G	A G	A G	G G	A G	G G	G G	G G	G G	A A	A G	G G	G G	A G	G G	G G	A G	A G	A G	G G	G G	G G	G G	A G	G G	A G	A G	A A	A G	A G	G G	A G	A A
1	Gga_rs15247950	44811405	C C	A C	C C	C C	A C	C C	C C	C C	C C	C C	C C	A C	C C	A C	C C	A C	A C	C C	A C	C C	C C	C C	C C	A A	A C	C C	C C	A C	C C	C C	A C	A C	A C	C C	C C	C C	C C	A C	C C	A C	A C	A A	A C	A C	C C	A C	A A
1	Gga_rs14816491	44869473	G G	G G	A A	A G	A G	A G	A G	G G	G G	G G	A G	G G	G G	G G	A G	A G	G G	0 0	A G	A G	A G	A A	A G	G G	G G	A G	A G	A G	A G	A G	G G	G G	A G	A G	A G	A G	G G	A G	A G	G G	G G	G G	G G	G G	A G	G G	G G
1	Gga_rs15247974	44911875	C C	A C	C C	C C	A C	C C	C C	C C	C C	C C	C C	A C	C C	A C	C C	A C	A C	C C	A C	C C	C C	C C	C C	A A	A C	C C	C C	A C	C C	C C	A C	A C	A C	C C	C C	C C	C C	A C	C C	A C	A C	A A	A C	A C	C C	A C	A A
1	Gga_rs13857775	44986481	A A	A A	A G	A G	A G	A G	A G	A A	A A	A A	A G	A A	A A	A A	A G	A G	A A	G G	A G	A G	A G	G G	0 0	A A	A A	A A	A G	A A	A G	A G	A A	A A	A G	A G	A G	A G	A A	A A	A G	A A	A A	A A	A A	A A	A G	A A	A A
1	GGaluGA014527	45013278	A A	A A	A G	A G	A G	A G	A G	A A	A A	A A	A G	A A	A A	A A	A G	A G	A A	0 0	A G	A G	A G	G G	A G	A A	A A	A A	A G	A A	A G	A G	A A	A A	A G	A G	A G	A G	A A	A A	A G	A A	A A	A A	A A	A A	A G	A A	A A
1	Gga_rs15248072	45041016	0 0	A G	G G	A G	G G	A G	A G	A A	A A	A A	A G	A G	A G	G G	A G	G G	G G	G G	G G	G G	A G	G G	G G	G G	A G	G G	A G	G G	A G	A G	A G	G G	G G	G G	A G	A G	A A	G G	A G	G G	A G	G G	A G	A G	A G	G G	G G
1	Gga_rs15248106	45065084	A A	A A	G G	A G	A G	A G	A G	A A	A A	A A	A G	A A	A A	A A	A G	A G	A A	0 0	A G	A G	A G	G G	A G	A A	A A	A G	A G	A G	A G	A G	A A	A A	A G	A G	A G	A G	A A	A G	A G	A A	A A	A A	A A	A A	A G	A A	A A
1	Gga_rs15248193	45131608	A A	A A	G G	G G	A G	A G	A G	A A	A A	A A	A G	A A	A A	A A	A G	A G	A A	G G	A G	A G	A G	G G	A G	A A	A G	A G	G G	A G	A G	A G	A G	A A	A G	A G	A G	A G	A G	A G	A G	A A	A A	A A	A G	A G	A G	A A	A A
1	Gga_rs15248274	45172544	A A	A G	A A	A A	A A	A G	A A	A G	A A	A G	A A	A A	A A	A A	A A	A A	A A	A A	A A	A A	A G	A A	A A	A A	A A	A A	A A	A A	A A	A G	A A	A A	A A	A A	A A	A G	A G	A A	A G	A A	A A	A A	A A	A A	A A	A A	A A
1	GGaluGA014550	45185253	G G	A A	A G	G G	A A	A A	A G	A G	G G	A G	A G	A G	A G	A A	A G	A G	A A	A A	A A	A A	A A	A A	A A	A A	A G	A G	A G	A G	A G	A A	A G	A A	A A	A A	A G	A A	A G	A G	A A	A A	A G	A A	A G	A G	A G	A A	A A
1	Gga_rs13857953	45219303	C C	A C	A C	C C	C C	A C	C C	A C	C C	A C	A C	C C	C C	C C	C C	C C	C C	C C	A C	C C	A C	C C	C C	C C	C C	C C	A C	C C	C C	A C	C C	C C	C C	A C	C C	A C	A C	C C	A C	C C	C C	C C	C C	C C	C C	C C	C C
1	Gga_rs13858085	45250806	0 0	A A	A A	A A	A G	A G	A G	A A	A A	A A	A A	A G	A A	A A	A A	A G	A G	A G	A G	0 0	A G	A G	0 0	A G	A G	A A	A A	A G	A G	A G	A G	A G	G G	0 0	A G	A G	A A	A G	A G	A A	A G	G G	A A	A G	A G	A A	G G
1	Gga_rs13858114	45269269	G G	G G	G G	A G	G G	A G	G G	G G	G G	G G	G G	A G	G G	G G	G G	G G	A G	A G	A G	G G	G G	A G	G G	A G	A G	G G	G G	A G	A G	G G	A G	A G	A A	G G	A G	A G	G G	A G	A G	G G	A G	A A	G G	A G	A G	G G	A A
1	GGaluGA014576	45305010	A A	A A	A G	A A	A A	A G	A A	A A	A A	A A	A G	A A	A A	A A	A G	A A	A A	A G	A G	A G	A A	G G	A G	A A	A A	A A	A G	A A	A G	A A	A A	A A	A A	A G	A G	0 0	A A	A A	A G	A A	A A	A A	A A	A A	A A	A A	A A
1	Gga_rs13858138	45321093	A A	A C	A A	A A	C C	A A	A C	A A	A A	A A	A A	A A	A A	A C	A A	C C	A A	A C	A A	A A	A C	A A	A A	A C	A A	A A	A A	A A	A A	A C	A A	A A	A C	A A	A A	A C	A A	A A	A A	A C	A A	A A	A C	A A	A C	A C	A A
1	Gga_rs13858147	45353274	A A	A A	A A	G G	A G	A A	A G	A A	A A	A A	A A	A A	A A	A A	A A	A G	A A	A G	A A	A A	A G	A A	A A	A A	A G	A A	A G	A A	A A	A G	A G	A A	A G	A A	A A	A G	A G	A A	A A	A A	A A	A A	A G	A G	A G	A A	A A
1	GGaluGA014589	45377082	G G	A G	A G	G G	G G	A A	G G	A G	G G	A G	A G	G G	A G	A G	G G	G G	A G	G G	A G	A G	A G	A G	A G	G G	G G	A G	A G	G G	A G	A G	G G	A G	G G	0 0	A G	A G	A G	G G	A A	A G	G G	G G	G G	G G	G G	A G	G G
1	Gga_rs14816736	45399632	G G	G G	A G	A A	A G	G G	A G	G G	G G	G G	G G	A G	G G	G G	G G	A G	A G	A G	A G	G G	A G	G G	G G	A G	A A	A G	A G	A A	G G	A G	A A	A G	A A	G G	G G	A G	A G	A A	G G	G G	A G	A A	A G	A A	A G	G G	A A
1	Gga_rs13858221	45440697	G G	G G	A G	G G	G G	A G	G G	G G	G G	G G	A G	G G	A G	A G	G G	G G	A G	G G	A G	A G	A G	A G	A G	G G	G G	A G	A G	G G	A G	G G	G G	A G	G G	0 0	A G	G G	G G	G G	A G	A G	G G	G G	G G	G G	G G	A G	G G
1	Gga_rs13858239	45478425	A A	A G	G G	A A	G G	A G	A G	A A	A A	A A	A G	A A	A A	A G	A G	G G	A A	A G	A G	A G	A G	G G	A G	A G	A A	A G	A G	A G	A G	A G	A A	A A	A A	A G	A G	A A	A A	A G	A G	A G	A A	A A	A G	A A	A A	A G	A A
1	Gga_rs14816777	45506383	A A	A A	A G	A A	A A	A A	A A	A A	A A	A A	A A	A A	A A	A A	A G	A A	A A	A G	A A	A G	A A	A G	A G	A A	A A	A G	A A	A G	A A	A A	A A	A A	A A	A A	A A	A A	A A	A G	A A	A A	A A	A A	A A	A A	A A	A A	A A
1	Gga_rs13858258	45520141	G G	G G	A G	A A	A G	A G	A G	G G	G G	G G	A G	G G	G G	G G	G G	A G	G G	A G	A G	G G	A G	A G	G G	G G	A G	G G	A A	G G	A G	A G	A G	G G	A G	A G	A G	A G	A G	G G	A G	G G	G G	G G	A G	A G	A G	G G	G G
1	Gga_rs13858262	45544898	G G	G G	A A	A A	G G	A G	G G	G G	G G	G G	A G	G G	G G	G G	A G	G G	G G	0 0	A G	A G	G G	A A	A G	G G	A G	A G	A A	A G	A G	G G	A G	G G	A G	A G	A G	A G	A G	A G	A G	G G	G G	G G	A G	A G	A G	G G	G G
1	Gga_rs15248899	45597251	A A	A A	A G	G G	A A	A G	A A	A A	A A	A A	A G	A A	A A	A A	A A	A A	A A	A G	A G	A A	A A	A G	A A	A A	A G	A A	G G	A A	A G	A A	A G	A A	A G	A G	A G	A G	A G	A A	A G	A A	A A	A A	A G	A G	A G	A A	A A
1	Gga_rs15248955	45637673	A A	A A	A G	G G	A A	A G	A A	A A	A A	A A	A G	A A	A A	A A	A A	A A	A A	A G	A G	A A	A A	A G	A A	A A	A G	A A	G G	A A	A G	A A	A G	A A	A G	A G	A G	A G	A G	A A	A G	A A	A A	A A	A G	A G	A G	A A	A A
1	Gga_rs14817019	45671893	A A	A A	A G	G G	A A	A G	A A	A A	A A	A A	A G	A A	A A	A A	A A	A A	A A	A G	A G	A A	A A	A G	A A	A A	A G	A A	G G	A A	A G	A A	A G	A A	A G	A G	A G	A G	A G	A A	A G	A A	A A	A A	A G	A G	A G	A A	A A
1	Gga_rs13650352	45692819	A A	A A	A G	G G	A A	A G	A A	A A	A A	A A	A G	A A	A A	A A	A A	A A	A A	A G	A G	A A	A A	A G	A A	A A	A G	A A	G G	A A	A G	A A	A G	A A	A G	A G	A G	A G	A G	A A	A G	A A	A A	A A	A G	A G	A G	A A	A A
1	GGaluGA014645	45697589	G G	G G	A G	A A	G G	A G	G G	G G	G G	G G	A G	G G	A G	A G	G G	G G	A G	A G	A G	A G	A G	A G	A G	G G	A G	A G	A A	G G	A G	G G	A G	A G	A G	A A	A G	A G	A G	G G	A G	A G	G G	G G	A G	A G	A G	A G	G G
1	Gga_rs14817093	45734235	A A	A G	A G	A A	G G	A A	A G	A A	A A	A A	A A	A G	A A	A G	A G	G G	A A	A G	A A	A G	A G	A G	A G	A G	A A	A G	A A	G G	A A	A G	A G	A A	A A	A A	A A	A A	A A	G G	A A	A G	A A	A G	A G	A A	A A	A G	A G
1	Gga_rs13858385	45745209	G G	A G	A G	A A	A A	A G	A G	G G	G G	G G	A G	G G	A G	A A	G G	A A	A G	A G	A G	A G	A A	A G	A G	A G	A G	A G	A A	G G	A G	A G	A G	A G	A G	A A	A G	A G	A G	G G	A G	A A	G G	G G	A A	A G	A G	A A	G G
1	Gga_rs15249075	45767686	A A	A A	A G	G G	A A	A A	A A	A A	A A	A A	A G	A A	A A	A A	A A	A A	A A	A G	A G	A A	A A	A A	A A	A A	A G	A A	G G	A A	A A	A A	A G	A A	A G	A G	A A	A G	A G	A A	A A	A A	A A	A A	A G	A G	A G	A A	A A
1	Gga_rs13858398	45785775	G G	A G	A G	0 0	A A	A G	A G	G G	G G	G G	A G	G G	A G	A A	G G	A A	A G	A G	A G	A G	0 0	A G	A G	A G	A G	A G	A A	G G	A G	A G	A G	A G	A G	0 0	A G	A G	A G	G G	A G	A A	G G	G G	A A	A G	A G	A A	G G
1	Gga_rs15249215	45839856	G G	G G	A G	A A	G G	G G	G G	G G	G G	G G	A G	G G	G G	G G	A G	G G	G G	0 0	A G	A G	G G	A G	A G	G G	A G	G G	A A	G G	G G	G G	A G	G G	A G	A G	G G	A G	A G	G G	G G	G G	G G	G G	A G	A G	A G	G G	G G
1	Gga_rs13858460	45859179	A A	A A	A G	G G	A A	A A	A A	A A	A A	A A	A G	A A	A A	A A	A A	A A	A A	A G	A G	A A	A A	A A	A A	A A	A G	A A	G G	A A	A A	A A	A G	A A	A G	A G	A A	A G	A G	A A	A A	A A	A A	A A	A G	A G	A G	A A	A A
1	Gga_rs13858474	45883126	G G	G G	G G	A A	G G	G G	G G	G G	G G	G G	G G	G G	G G	G G	A G	G G	G G	0 0	G G	A G	G G	A G	A G	G G	A G	G G	A G	G G	G G	G G	A G	G G	A G	G G	G G	A G	A G	G G	G G	G G	G G	G G	A G	A G	A G	G G	G G
1	Gga_rs13858506	45915582	0 0	G G	G G	A A	G G	G G	A G	A G	A A	A G	A G	A G	A G	G G	A A	G G	A G	A A	A G	A G	G G	A G	A G	A G	A A	G G	A G	G G	A G	G G	A G	A G	A A	G G	A G	A G	A G	G G	G G	G G	A A	A G	A G	A A	A A	G G	A G
1	Gga_rs13858521	45945807	G G	A A	G G	A G	A A	A G	A G	A G	G G	A G	G G	A G	A G	A A	A G	A A	A G	A A	G G	A A	A A	A G	A A	A G	A G	A G	A G	A G	G G	A A	A A	A G	A G	A G	G G	A A	A A	A G	A G	A A	G G	A G	A A	A G	A G	A A	A G
1	Gga_rs13858549	45983829	A A	A G	A A	A G	G G	A A	A G	A A	A A	A A	A A	A A	A A	A G	A G	G G	A A	G G	A A	A G	A G	A G	A G	A G	A G	A A	A G	A A	A A	A G	A G	A A	A G	A A	A A	A G	A G	A A	A A	A G	A A	A A	G G	A G	A G	A G	A A
1	Gga_rs13858572	46014902	G G	G G	G G	A G	G G	G G	G G	G G	G G	G G	G G	A G	G G	G G	A G	G G	G G	0 0	G G	A G	G G	A G	A G	G G	A G	G G	A G	A G	G G	G G	A A	G G	A G	G G	G G	A G	A G	A G	G G	G G	G G	A G	A G	A G	A G	G G	A G
1	Gga_rs13858604	46078309	G G	A G	G G	A G	G G	A G	G G	A G	G G	A G	G G	G G	G G	G G	A G	G G	G G	0 0	G G	A G	A G	A G	A G	G G	A G	G G	A G	G G	G G	A G	A G	G G	A G	G G	G G	0 0	A A	G G	A G	G G	G G	G G	A G	A G	A G	G G	G G
1	Gga_rs13650408	46119991	A A	A A	A G	A A	A A	A G	A A	A A	A A	A A	A G	A A	A A	A A	A A	A A	A A	A A	A G	A A	A A	A G	A A	A A	A A	A A	A G	A A	A G	A A	A A	A A	A A	A G	A G	0 0	A A	A A	A G	A A	A A	A A	A A	A A	A A	A A	A A
1	Gga_rs15249654	46140905	A A	A G	G G	A G	A A	G G	A A	A G	A A	A G	A G	A G	A A	A A	A A	A A	A A	A A	A G	A A	A G	A G	A A	A A	A A	A G	A G	G G	A G	A G	A G	A A	A A	A G	A G	A G	A G	G G	G G	A A	A A	A G	A A	A A	A A	A A	A G
1	Gga_rs13858667	46167180	G G	G G	A G	A G	G G	G G	G G	G G	G G	G G	A G	A G	A G	A G	A G	G G	A G	0 0	A G	A A	G G	A G	A A	G G	A G	A G	A A	A G	G G	G G	A A	A G	A G	0 0	G G	A G	A G	A G	G G	A G	G G	A G	A G	A G	A G	A G	A G
1	Gga_rs13858679	46191637	G G	G G	A G	G G	G G	A G	G G	G G	G G	G G	A G	G G	G G	G G	G G	G G	G G	G G	A G	G G	G G	A G	G G	G G	G G	G G	A G	G G	A G	G G	G G	G G	G G	A G	A G	G G	G G	G G	A G	G G	G G	G G	G G	G G	G G	G G	G G
1	Gga_rs13858723	46237320	G G	G G	A G	G G	G G	G G	G G	G G	G G	G G	G G	A G	G G	G G	A G	G G	G G	0 0	G G	A G	G G	G G	A G	G G	G G	A G	G G	A A	G G	G G	A G	G G	G G	G G	G G	G G	G G	A A	G G	G G	G G	A G	G G	G G	G G	G G	A G
1	Gga_rs13858732	46268560	0 0	A G	G G	G G	A A	G G	A A	A G	A A	A G	A G	A G	A G	A G	A G	A A	A G	G G	A G	G G	A G	G G	G G	A A	A G	G G	G G	G G	A G	A G	G G	A G	A G	G G	A G	G G	G G	G G	G G	A G	A A	A G	A G	A G	A G	A G	A G
1	Gga_rs13858757	46290722	A A	A G	G G	G G	A A	A G	A A	A G	A A	A G	A G	A G	A G	A G	A G	A A	A G	0 0	A G	G G	0 0	A G	G G	A A	A G	G G	G G	G G	A A	A G	G G	A G	A G	G G	A A	G G	G G	G G	A G	A G	A A	A G	A G	A G	A G	A G	A G
1	Gga_rs13858766	46302076	0 0	G G	A A	A G	G G	G G	A G	A G	A A	A G	A A	A A	A A	A G	A A	G G	A A	A A	A A	A A	G G	G G	A A	A G	A A	A A	A A	A A	A G	G G	A A	A A	A A	A A	A G	A G	A G	A A	G G	A G	A A	A A	A G	A A	A A	A G	A A
1	Gga_rs13650479	46402777	G G	A G	G G	G G	G G	A G	G G	A G	G G	A G	G G	G G	G G	G G	G G	G G	G G	G G	G G	G G	G G	G G	G G	G G	G G	G G	G G	G G	G G	A G	G G	G G	G G	G G	G G	A G	A G	G G	A G	G G	G G	G G	G G	G G	G G	G G	G G
1	Gga_rs13650492	46422013	A A	A G	A G	A A	A G	A G	A A	A A	A A	A A	A G	A A	A A	A G	A A	A G	A A	A A	A G	A A	A G	A G	A A	A G	A A	A A	A G	A A	A G	A A	A A	A A	A A	A G	A G	0 0	A A	A A	A G	A G	A A	A A	A G	A A	A A	A G	A A
1	Gga_rs13858864	46427732	A A	A G	A G	G G	A A	A G	A A	A G	A A	A G	A A	A G	A A	A A	A G	A A	A A	0 0	A A	A G	A A	A G	A G	A A	A G	A G	A G	G G	A A	A G	G G	A A	A G	A A	A A	G G	G G	G G	A G	A A	A A	A G	A G	A G	A G	A A	A G
1	Gga_rs13858886	46464734	A A	A G	G G	G G	G G	A A	A G	A A	A A	A A	A G	A A	A G	G G	A G	G G	A G	G G	A G	G G	G G	A G	G G	A G	A G	G G	G G	A G	A A	A G	A G	A G	A G	G G	A A	A G	A G	A G	A A	G G	A A	A A	G G	A G	A G	G G	A A
1	Gga_rs13650532	46520157	C C	C C	A C	A C	C C	C C	C C	C C	C C	C C	C C	C C	C C	C C	A C	C C	C C	0 0	C C	A A	C C	C C	A C	C C	A C	A C	A C	A C	C C	C C	A C	C C	A C	C C	C C	A C	A C	A C	C C	C C	C C	C C	A C	A C	A C	C C	C C
1	Gga_rs13859010	46549973	G G	A G	G G	A G	A G	A G	G G	G G	G G	G G	G G	G G	G G	A G	G G	A G	G G	G G	G G	G G	A G	A A	G G	A G	G G	G G	G G	G G	A G	G G	G G	G G	G G	G G	A G	G G	G G	G G	A G	A G	G G	G G	A G	G G	G G	A G	G G
1	Gga_rs13859022	46559233	C C	A C	A C	C C	C C	A A	C C	A C	C C	A C	A C	A C	C C	C C	C C	C C	C C	C C	A C	C C	C C	A C	C C	C C	C C	C C	A C	A C	A C	A C	A C	C C	C C	A C	A C	A C	A C	A C	A A	C C	C C	A C	C C	C C	C C	C C	A C
1	Gga_rs13859051	46580685	A A	C C	C C	C C	C C	A C	A C	A C	A A	A C	A C	A C	A C	C C	A C	C C	A C	C C	A C	C C	C C	A C	C C	A C	A C	C C	C C	C C	A A	C C	C C	A C	A C	C C	A A	C C	C C	C C	A C	C C	A A	A C	C C	A C	A C	C C	A C
1	Gga_rs13650570	46607616	C C	C C	A A	A C	A C	C C	A C	C C	C C	C C	A C	C C	A C	A C	A C	A C	A C	A A	A C	A A	A C	C C	A A	C C	A C	A A	A A	A C	C C	A C	A C	A C	A C	A A	C C	A C	A C	A C	C C	A C	C C	C C	A C	A C	A C	A C	C C
1	GGaluGA014929	46628488	G G	G G	G G	G G	A G	G G	A G	G G	G G	G G	G G	G G	G G	G G	G G	A G	G G	G G	G G	G G	A G	G G	G G	G G	G G	G G	G G	G G	G G	A G	G G	G G	G G	G G	G G	G G	G G	G G	G G	G G	G G	G G	G G	G G	G G	G G	G G
1	Gga_rs13859226	46667208	A A	A G	A G	A G	A G	A A	A A	A A	A A	A A	A G	A A	A A	A G	A A	A G	A A	A A	A G	A A	A G	A G	A A	A G	A A	A A	A G	A A	A A	A A	A A	A A	A A	A G	A A	A A	A A	A A	A A	A G	A A	A A	A G	A A	A A	A G	A A
1	GGaluGA014947	46679178	A A	A G	A A	A G	A G	A G	A A	A A	A A	A A	A A	A A	A A	A G	A A	A G	A A	A A	A A	A A	A G	G G	A A	A G	A A	A A	A A	A A	A G	A A	A A	A A	A A	A A	A G	0 0	A A	A A	A G	A G	A A	A A	A G	A A	A A	A G	A A
1	Gga_rs13650623	46738345	0 0	A G	G G	A G	A G	A G	A G	A G	A A	A G	A G	A G	A G	A G	A G	A G	A G	G G	A G	G G	A G	A A	G G	A A	A G	G G	G G	G G	A A	G G	G G	A G	A G	G G	A A	G G	G G	G G	A G	A G	A A	A G	A G	A G	A G	A G	G G
1	Gga_rs13859361	46755661	A A	A G	A G	A G	A G	G G	A G	A G	A A	A G	A G	A G	A A	A A	A A	A G	A A	A A	A G	A A	A G	A G	A A	A A	A G	A A	G G	A G	A G	G G	G G	A A	A A	A G	A G	A G	G G	A G	G G	A A	A A	A G	A G	A G	A A	A A	A G
1	Gga_rs13859368	46766333	0 0	A G	A G	A A	A G	G G	A G	A G	A A	A G	A G	A G	A G	A G	A A	A G	A G	A A	A G	A A	A G	A G	A G	A A	A A	A G	A G	A G	A G	G G	A G	A G	A A	G G	A G	A G	A G	A G	G G	A G	A A	A G	A A	A A	A A	A G	A G
1	Gga_rs13859398	46807733	G G	A G	G G	A A	A A	A G	A G	G G	G G	A G	G G	G G	G G	A G	G G	A A	G G	A G	G G	A G	0 0	A A	G G	A G	A G	G G	A G	G G	A G	A A	A G	G G	A G	G G	A G	G G	A G	G G	A G	A G	G G	G G	A A	A G	G G	A G	G G
1	Gga_rs13859416	46826030	G G	G G	G G	A G	A G	A G	A G	G G	G G	A G	G G	A G	G G	G G	G G	A G	G G	G G	G G	G G	A G	A G	G G	G G	A G	G G	A G	A G	A G	A A	A A	G G	G G	G G	A G	G G	A G	A G	A G	G G	G G	A G	A G	A G	G G	G G	A G
1	Gga_rs15251130	46849298	A A	G G	A G	A G	A G	A G	A A	A G	A A	A A	A G	A A	A G	G G	A A	A G	A G	A G	A G	A G	A G	A G	A G	A G	A A	A G	A G	A A	A A	A A	A A	A G	A G	0 0	A A	A G	A G	A A	A G	G G	A A	A A	A G	A A	A A	G G	A A
1	GGaluGA015023	46870874	A A	A A	A A	A A	A C	A C	A C	A A	A A	A A	A A	A A	A A	A A	A A	A C	A A	A A	A A	A A	A C	A C	A A	A A	A A	A A	A A	A A	A C	A C	A A	A A	A A	A A	A C	A A	A A	A A	A C	A A	A A	A A	A A	A A	A A	A A	A A
1	GGaluGA015028	46874256	G G	G G	G G	G G	A G	A G	A G	G G	G G	G G	G G	G G	G G	G G	G G	A G	G G	G G	G G	G G	A G	A G	G G	G G	G G	G G	G G	G G	A G	A G	G G	G G	G G	G G	A G	0 0	G G	G G	A G	G G	G G	G G	G G	G G	G G	G G	G G
1	Gga_rs14817967	46929002	0 0	A G	G G	A A	A A	A G	A G	G G	G G	A G	G G	A G	G G	A G	G G	A A	G G	A G	G G	A G	A A	A A	G G	A G	A G	G G	A G	A G	A G	A A	A A	G G	A G	G G	A G	G G	A G	A G	A G	A G	G G	A G	A A	A G	G G	A G	A G
1	GGaluGA015058	46943507	A A	A A	G G	A A	A A	A A	A A	A A	A A	A A	A G	A A	A G	A G	A G	A A	A G	A G	A G	A G	A A	A A	G G	A A	A A	G G	A G	A G	A A	A A	A A	A G	A A	G G	A A	A G	A A	A G	A A	A G	A A	A A	A A	A A	A G	A G	A G
1	Gga_rs13859542	47044009	A A	A G	A A	G G	A G	A A	A A	A A	A A	A G	A A	A G	G G	G G	A A	A G	A G	A G	A A	A G	A G	A G	A G	A G	A G	A G	A G	A G	A A	A G	A G	A G	A G	A G	A A	A A	A G	A G	A A	G G	A A	A G	G G	A G	A A	G G	A G
1	Gga_rs13859565	47067725	G G	A G	A A	A G	A A	G G	A G	G G	G G	A G	A G	A G	A A	A A	A G	A A	A G	A A	A G	A A	A A	A G	A A	A G	G G	A A	A G	A A	G G	A A	A G	A G	A G	A A	G G	A G	G G	A A	G G	A A	G G	A G	0 0	G G	A G	A A	A A
1	Gga_rs13859589	47085138	A A	A G	A A	A G	A A	G G	A A	A G	A A	A A	A A	A A	A A	A G	A A	A A	A A	A A	A A	A A	A A	A G	A A	A A	A G	A A	A G	A A	A G	A A	A G	A A	A A	A A	A G	A G	G G	A A	G G	A A	A A	A A	G G	A G	A A	A G	A A
1	GGaluGA015133	47114547	A A	A G	A A	A A	A A	G G	A A	A G	A A	A A	A A	A A	A G	A G	A A	A A	A G	A A	A A	A A	0 0	A G	A G	A A	A A	A G	A A	A A	A G	A A	A A	A G	A A	A G	A G	A G	A G	A A	G G	A G	A A	A A	A A	A A	A A	A G	A A
1	Gga_rs13859647	47122269	A A	G G	A A	A G	G G	A G	A G	A G	A A	A G	A A	A G	G G	A G	A A	G G	A G	A G	A A	A G	G G	A G	A G	A G	A A	A G	A A	A G	A A	G G	A A	A G	A G	A G	A A	G G	A G	A G	A G	G G	A A	A G	A A	A A	A G	A G	A G
1	Gga_rs13859691	47158051	G G	A G	G G	G G	G G	A A	G G	A G	G G	G G	G G	G G	G G	G G	G G	G G	G G	G G	G G	G G	G G	A G	G G	G G	G G	G G	G G	G G	A G	G G	G G	G G	G G	G G	A G	0 0	A G	G G	A A	G G	G G	G G	G G	G G	A G	G G	G G
1	Gga_rs13859714	47178809	A A	A G	A A	A A	A A	G G	A A	A G	A A	A A	A A	A A	A G	A G	A A	A A	A G	A A	A A	A A	A A	A G	A G	A A	A A	A G	A A	A A	A G	A A	A A	A G	A A	A G	A G	A G	A G	A A	G G	A G	A A	A A	A A	A A	A A	A G	A A
1	Gga_rs14818083	47189505	C C	C C	C C	C C	C C	C C	C C	C C	C C	C C	C C	C C	A C	A C	C C	C C	A C	C C	C C	C C	C C	C C	A C	C C	C C	A C	C C	C C	C C	C C	C C	A C	C C	A C	C C	A C	C C	C C	C C	A C	C C	C C	C C	C C	A C	A C	C C
1	Gga_rs13859766	47221687	0 0	G G	G G	G G	A G	G G	A A	A G	A A	A G	A G	A G	A G	A G	A G	A G	A G	G G	A G	G G	A G	G G	G G	A G	A G	G G	G G	G G	A G	A G	G G	A G	A G	G G	A G	G G	G G	G G	G G	G G	A A	A G	A G	A G	A G	A G	G G
1	Gga_rs13859859	47240376	C C	A C	A C	A C	C C	A A	C C	A C	C C	A C	C C	A C	C C	C C	A C	A C	C C	A C	C C	A C	C C	A A	A C	C C	C C	A C	C C	A A	A C	A C	C C	C C	C C	C C	A C	A C	A C	A A	A A	A C	C C	A C	C C	C C	C C	C C	A A
1	Gga_rs13859898	47264050	G G	G G	G G	G G	A G	A G	A G	G G	G G	G G	G G	G G	G G	A G	G G	A G	G G	G G	G G	G G	A G	A G	G G	G G	G G	G G	G G	G G	A G	A G	G G	G G	G G	G G	A G	G G	G G	G G	A G	G G	G G	G G	A G	G G	G G	A G	G G
1	Gga_rs15252209	47284778	0 0	G G	A G	A G	G G	G G	A G	A G	A A	A G	A G	A G	A G	G G	A A	A G	A G	A G	A G	A G	G G	A G	A G	A G	A G	A G	G G	A G	A G	G G	G G	A G	A G	G G	A G	A G	G G	A G	G G	A G	A A	A G	G G	A G	A A	G G	A G
1	Gga_rs15252268	47306635	A A	G G	G G	A G	G G	G G	A G	A G	A A	A G	A G	A G	A A	A G	A G	G G	A G	G G	G G	G G	G G	G G	A G	G G	G G	A G	G G	G G	A G	G G	G G	A G	G G	A G	A G	G G	G G	G G	G G	A G	A G	G G	G G	G G	A G	A G	G G
1	Gga_rs13859977	47318069	G G	A A	A G	A G	A A	A A	A G	A G	G G	A G	A G	A G	A G	A A	G G	A G	A A	A G	A A	A G	A A	A G	A G	A A	A A	A G	A A	A G	A G	A A	A A	A A	A A	A A	A G	A A	A A	A G	A A	A G	A G	A A	A A	A A	A G	A A	A G
1	GGaluGA015248	47340395	A A	A C	A A	A A	A A	C C	A A	A C	A A	A A	A A	A A	A A	A A	A A	A A	A C	A A	A C	A A	A A	A C	A A	A C	A C	A A	A A	A A	A C	A A	A A	A C	A C	A A	A C	A C	A C	A A	C C	A A	A C	A C	A A	A C	A A	A A	A A
1	Gga_rs13860024	47369725	A A	A G	A G	A G	A G	A G	A A	A A	A A	A G	A G	A G	A A	A A	A A	A A	A A	A G	A G	A G	A G	A G	A A	A G	A G	A A	G G	A G	A G	A G	G G	A A	A G	A G	A G	A G	A G	A G	A G	A A	A A	A G	A G	A G	A G	A A	A G
1	Gga_rs13860101	47394633	G G	A A	A A	A A	A G	A G	G G	A G	G G	A G	A G	A G	G G	G G	A G	A G	A G	A A	A A	A A	A G	A G	A G	A A	A A	A G	A A	A A	G G	A G	A A	A G	A A	A G	G G	A A	A A	A A	A G	A G	A G	A A	A G	A A	A G	G G	A A
1	Gga_rs13860121	47405719	A A	A G	A G	A A	A G	G G	A G	A G	A A	A A	A A	A A	A G	G G	A G	A G	G G	A G	A G	A G	A G	A G	G G	A G	A G	G G	A A	A G	A G	A G	A A	G G	A G	A G	A G	G G	A G	A G	G G	A G	A G	A G	A G	A G	A G	G G	A G
1	GGaluGA015305	47455758	A A	A G	A G	A G	A G	A G	A A	A A	A A	A A	A G	A A	A A	A A	A A	A A	A A	A G	A G	A G	A G	A G	A A	A G	A G	A A	G G	A A	A G	A A	G G	A A	A G	A G	A G	0 0	A G	A A	A G	A A	A A	A A	A G	A G	A A	A A	A A
1	Gga_rs15252863	47479617	A A	A G	A A	A A	A G	G G	A G	A G	A A	A G	A A	A G	A G	G G	A A	A G	G G	A A	A G	A A	A G	A G	A G	A G	A G	A G	A A	A G	A G	G G	A A	G G	A G	A G	A G	G G	A G	A G	G G	A G	A G	G G	A G	A G	A G	G G	A G
1	GGaluGA015335	47501644	A A	A A	A G	A G	A G	A G	A G	A A	A A	A A	A A	A A	A G	G G	A G	A G	A G	A G	A A	A G	A G	A G	G G	A A	A A	G G	A A	A G	A G	A G	A A	A G	A A	A G	A G	A G	A A	A G	A G	A G	A A	A A	A G	A A	A G	G G	A G
1	GGaluGA015340	47508514	A A	A A	A A	A G	A A	A G	A A	A A	A A	A A	A A	A A	A A	A A	A A	A A	A A	A A	A A	A A	A A	A G	A A	A A	A A	A A	A A	A A	A G	A A	A A	A A	A A	A A	A G	A G	A A	A A	A G	A A	A A	A A	A A	A A	A G	A A	A A
1	Gga_rs14818416	47530192	G G	A G	G G	G G	G G	A A	G G	A G	G G	A G	G G	A G	A G	A G	G G	A G	A A	0 0	A G	G G	G G	A A	A G	A G	A G	A G	G G	A G	A G	A G	G G	A A	A G	A G	A G	A A	A G	A G	A A	A A	A G	A A	G G	A G	A G	A G	A G
1	Gga_rs13650915	47565138	A A	A A	A A	A A	A G	A G	A G	A A	A A	A A	A A	A A	A A	A A	A A	A G	A A	A A	A A	A A	A G	A G	A A	A A	A A	A A	A A	A A	A G	A G	A A	A A	A A	A A	A G	A G	A A	A A	A G	A A	A A	A A	A A	A A	A G	A A	A A
1	Gga_rs14818455	47569775	G G	G G	G G	G G	A G	A G	A G	G G	G G	G G	G G	G G	G G	G G	G G	A G	G G	G G	G G	G G	A G	A G	G G	G G	G G	G G	G G	G G	A G	A G	G G	G G	G G	G G	A G	G G	G G	G G	A G	G G	G G	G G	G G	G G	G G	G G	G G
1	Gga_rs13860395	47592961	0 0	A G	A A	A A	A G	G G	G G	G G	G G	A G	A G	A G	A A	A A	A G	A G	A G	A A	0 0	A A	A G	A G	A A	A G	A G	A A	A A	A A	G G	A G	A A	A G	A G	A A	G G	G G	A G	A A	G G	A A	G G	A G	A A	A G	G G	A A	A A
1	Gga_rs13860431	47635821	G G	G G	G G	A G	G G	A G	G G	G G	G G	G G	G G	G G	G G	A G	G G	G G	G G	G G	G G	G G	G G	A G	G G	G G	A G	G G	A G	G G	A G	G G	A G	G G	G G	G G	A G	A G	A G	G G	A G	G G	G G	G G	A A	A G	A G	A G	G G
1	GGaluGA015395	47662484	G G	A G	A A	A A	A G	G G	G G	G G	G G	G G	A G	G G	A A	A G	A G	A G	A G	A A	A G	A A	A G	A G	A A	A G	A G	A A	A A	A G	G G	G G	A A	A G	A G	A A	G G	A G	A G	A G	G G	A A	G G	G G	A G	A G	A G	A G	A G
1	Gga_rs13860553	47695905	G G	A G	A G	A G	A A	A G	A G	G G	G G	A G	A G	A G	G G	A G	G G	A G	G G	A G	A G	A G	0 0	A G	G G	A G	A G	G G	A A	A G	A G	A A	A A	G G	A G	A G	A G	A G	A G	A G	A G	G G	G G	A G	A A	A G	A G	A G	A G
1	Gga_rs13651022	47725696	A C	C C	A C	A C	C C	C C	C C	A C	A C	A C	C C	C C	A C	A C	A C	A C	C C	A C	C C	A C	C C	A C	A C	C C	C C	A C	C C	A C	C C	C C	C C	C C	C C	C C	A C	C C	C C	A C	C C	A C	C C	C C	A C	C C	A C	A C	A C
1	Gga_rs15253621	47751549	G G	G G	G G	A G	A G	A G	A G	G G	G G	A G	G G	A G	G G	G G	G G	A G	G G	G G	G G	G G	A G	A G	G G	G G	A G	G G	A G	A G	A G	A A	A G	G G	G G	G G	A G	A G	A G	A G	A G	G G	G G	A G	A G	A G	A G	G G	A G
1	GGaluGA015459	47769908	A A	A G	A G	A A	A G	A A	A A	A A	A A	A A	A G	A A	A A	A A	A A	A A	A A	A G	A G	A G	A G	A A	A A	A G	A A	A A	A G	A A	A A	A A	A G	A A	A G	A G	A A	A A	A A	A A	A A	A A	A A	A A	A A	A A	A A	A A	A A
1	GGaluGA015466	47787042	G G	A G	A G	A G	G G	G G	G G	A G	G G	G G	G G	G G	A A	A G	A G	G G	A A	A G	A G	A G	G G	G G	A A	A G	A G	A A	G G	A G	G G	G G	G G	A A	A G	A G	G G	A G	G G	A G	G G	A G	A G	A G	G G	A G	G G	A G	A G
1	GGaluGA015484	47835341	A G	A G	A A	A G	A A	A G	A G	A G	A G	A G	A G	G G	A G	A G	A G	A A	G G	0 0	A G	A A	A A	A A	A G	A G	G G	A G	A G	A G	A G	A G	A G	G G	A G	A G	A A	G G	G G	A G	A G	A G	G G	G G	A G	G G	A G	A G	A G
1	Gga_rs13860786	47895720	A A	A A	A C	A C	A A	A A	A A	A A	A A	A A	A A	A A	A C	A C	A C	A A	A A	A C	A A	A C	A A	A A	A C	A A	A A	A C	A A	A C	A A	A A	A A	A A	A A	A A	A A	A A	A A	A C	A A	A A	A A	A A	A C	A A	A A	A C	A C
1	Gga_rs13860797	47911205	G G	G G	A G	A G	G G	G G	G G	G G	G G	G G	G G	G G	A G	G G	A G	G G	G G	A G	G G	A G	G G	G G	A G	G G	G G	A G	G G	A G	G G	G G	G G	G G	G G	G G	G G	G G	G G	A G	G G	G G	G G	G G	G G	G G	G G	G G	A G
1	Gga_rs13860811	47923842	G G	A G	A A	A A	A G	G G	G G	G G	G G	A G	A G	A G	A G	G G	A G	G G	G G	A A	A G	A A	A G	G G	A G	A G	A G	A G	A A	A A	G G	A G	A A	G G	A G	A G	G G	A G	A G	A A	G G	G G	G G	A G	A G	A G	A G	G G	A A
1	Gga_rs14818820	47958236	A A	A C	A C	A A	A C	A C	A A	A A	A A	A A	A C	A A	A A	A A	A A	A C	A A	A C	A C	A C	A C	C C	A A	A C	A A	A A	A C	A C	A C	A A	A C	A A	A C	A C	A C	A A	A A	A A	A C	A C	A A	A A	A A	A A	A A	A A	A A
1	GGaluGA015532	47978910	A G	A G	A G	A G	A G	A G	G G	A G	A G	A G	A G	G G	G G	G G	G G	A G	A G	A G	A A	A G	A G	A A	G G	A A	A A	G G	A A	A G	A G	G G	A A	A G	A A	A G	A A	A G	A G	G G	A G	A G	A G	A G	A G	A A	A A	G G	G G
1	Gga_rs13860860	48002619	0 0	G G	A G	A G	G G	A G	A G	G G	A G	G G	A G	A G	A G	A G	A A	G G	A G	A G	A G	A G	G G	G G	A G	A G	A G	A G	G G	A G	A G	G G	G G	A G	A G	G G	G G	G G	A G	A G	A G	G G	A A	A G	A G	A G	G G	A G	A G
1	Gga_rs13860930	48069815	A G	A A	A A	A A	A A	A G	A G	A A	A G	A G	A G	G G	A A	A A	A G	A A	A G	0 0	A G	A A	A A	A A	A A	A G	A G	A A	A A	A A	A G	A G	A A	A G	A G	A A	A A	A A	A G	A G	A G	A A	G G	G G	A A	A G	A A	A A	A G
1	Gga_rs13651133	48092831	A A	A G	A G	A G	A A	A G	A A	A G	A A	A G	A A	A G	G G	G G	A G	A A	A G	A G	A A	A G	A A	A G	G G	A A	A A	G G	A A	A G	A G	A G	A A	A G	A A	A G	A G	A G	A A	G G	A G	A G	A A	A G	A G	A A	A A	G G	G G
1	Gga_rs15254432	48138181	G G	A G	A G	G G	A G	G G	G G	G G	G G	G G	A G	G G	G G	G G	G G	A G	G G	A G	A G	A G	A G	A G	G G	A G	G G	G G	A G	A G	G G	G G	A G	G G	A G	A G	G G	G G	G G	G G	G G	A G	G G	G G	G G	G G	G G	G G	G G
1	Gga_rs15254475	48148292	A G	A G	A G	A G	G G	A A	A G	A G	A G	A G	A G	A A	A A	A A	A A	G G	A G	A G	G G	A G	G G	A G	A A	G G	G G	A A	G G	A G	A A	A G	G G	A G	G G	A G	A G	A G	A G	A A	A A	A G	A G	A G	A G	G G	G G	A A	A A
1	Gga_rs14819061	48171695	A G	A G	A G	A G	G G	A G	A G	A G	A G	A G	A G	A A	A A	A A	A A	A G	A G	A G	G G	A G	G G	A G	A A	G G	G G	A A	G G	A G	A G	A G	G G	A G	G G	A G	G G	A G	A G	A A	A G	A A	A G	A G	A G	G G	G G	A A	A A
1	Gga_rs14819120	48202590	A G	A G	A G	A G	A A	A G	A G	A G	A G	A G	A G	G G	G G	G G	G G	A G	A G	A G	A A	A G	0 0	A G	G G	A A	A A	G G	A A	A G	A G	A G	A A	A G	A A	A G	A A	A G	A G	G G	A G	G G	A G	A G	A G	A A	A A	G G	G G
1	GGaluGA015595	48217794	G G	G G	G G	G G	G G	A G	G G	G G	G G	G G	G G	G G	G G	G G	G G	G G	A G	G G	A G	G G	G G	A G	G G	A G	A G	G G	G G	G G	A G	G G	G G	A G	A G	G G	A G	G G	G G	G G	A G	G G	A G	A G	G G	A G	G G	G G	G G
1	Gga_rs14819188	48290549	G G	A G	A A	A G	A G	G G	G G	G G	G G	G G	A G	G G	A G	A G	A G	G G	G G	0 0	A G	A A	A G	G G	A G	A G	G G	A G	A G	A A	G G	G G	A G	G G	A G	A G	G G	G G	G G	A G	G G	G G	G G	G G	A G	G G	G G	A G	A G
1	GGaluGA015614	48307000	A A	A G	G G	A G	A G	A A	A A	A A	A A	A A	A G	A A	A G	A G	A G	A A	A A	0 0	A G	G G	A G	A A	A G	A G	A A	A G	A G	G G	A A	A A	A G	A A	A G	A G	A A	A A	A A	A G	A A	A A	A A	A A	A G	A A	A A	A G	A G
1	GGaluGA015622	48330754	G G	A G	A A	A A	A A	A G	A G	G G	G G	A G	A G	A G	A G	A G	A G	A A	G G	0 0	A G	A A	A A	A A	A G	A G	A G	A G	A A	A A	A G	A A	A A	G G	A G	A G	A G	A G	A G	A A	A G	A G	G G	A G	A A	A G	A G	A G	A A
1	GGaluGA015628	48359979	A A	A G	G G	G G	G G	A G	A G	A A	A A	A A	A G	A A	A G	A G	A G	G G	A G	G G	G G	G G	G G	G G	A G	G G	G G	A G	G G	G G	A G	A G	G G	A G	G G	A G	A G	A G	A G	A G	A G	A G	A G	A G	G G	G G	A G	A G	A G
1	Gga_rs13861044	48380204	G G	A G	A A	A A	A A	G G	A G	G G	G G	G G	A G	G G	A G	A G	A G	A A	G G	0 0	A G	A A	A A	A G	A G	A G	A G	A G	A A	A A	G G	A G	A A	G G	A G	A G	G G	A G	A G	A G	G G	A G	G G	G G	A A	A G	A G	A G	A G
1	GGaluGA015642	48403481	G G	A A	A A	A G	A G	A G	G G	A G	G G	G G	A G	G G	A A	A A	A G	G G	A A	A A	A A	A A	A G	A G	A A	A A	A G	A A	A G	A A	A G	G G	A G	A A	A A	A A	A G	A G	G G	A G	A G	A G	A G	A G	A G	A G	G G	A A	A G
1	Gga_rs13861078	48417174	A C	C C	C C	A C	A C	C C	A C	A C	A C	A A	C C	A C	C C	C C	C C	A C	A C	C C	A C	C C	A C	C C	C C	A C	A A	C C	A C	C C	C C	A A	A C	A C	A C	0 0	A C	A C	A C	A C	C C	C C	A C	A A	A C	A A	A A	C C	A C
1	Gga_rs15255015	48441102	A G	A A	A A	A A	A A	A G	A A	A G	A G	G G	A A	A G	A A	A A	A A	A G	A G	A A	A G	A A	A A	G G	A A	A G	A G	A A	A A	A A	A G	A G	A A	A G	A G	A A	G G	A A	A A	A G	A G	A G	A G	G G	A A	A G	A G	A A	A G
1	Gga_rs13861132	48466769	A A	A G	A G	A G	A G	A G	A A	A A	A A	A A	A G	A A	A G	A G	A A	A G	A A	A G	A G	A G	A G	G G	A A	A G	A A	A A	A G	A G	A G	A A	A G	A A	A G	A G	A G	A A	A A	A A	A G	A G	A A	A A	A G	A A	A A	A G	A A
1	Gga_rs14819340	48490272	A A	A G	A A	A A	A A	A A	A A	A G	A A	A A	A A	A A	A G	A G	A A	A G	G G	0 0	A G	A A	A A	A G	A G	A G	A G	A G	A A	A A	A A	A A	A A	G G	A G	A G	A A	A G	A A	A A	A A	G G	A G	A G	A A	A G	A A	A G	A A
1	Gga_rs13861192	48513591	G G	A A	A G	G G	A G	G G	G G	A G	G G	G G	A G	G G	A G	A G	G G	G G	A G	A G	A G	A G	A G	G G	A G	G G	G G	A G	A G	A G	G G	G G	A G	A G	A G	0 0	G G	A G	G G	G G	G G	A G	G G	G G	G G	G G	G G	A G	G G
1	GGaluGA015701	48556102	G G	G G	A G	A G	A G	G G	A G	G G	G G	G G	G G	G G	G G	G G	A G	A A	G G	A G	G G	A G	A G	A G	A G	G G	A G	A G	A G	A G	G G	A G	A G	G G	G G	0 0	G G	A G	A G	A G	G G	A G	G G	G G	A G	A G	A G	G G	A G
1	GGaluGA015719	48586681	G G	A G	A G	A G	A G	A G	A G	A G	G G	G G	G G	G G	G G	A G	A G	A A	G G	A G	G G	A G	A G	A A	A G	0 0	A G	A G	A G	A G	A G	A G	A G	G G	G G	G G	A G	A A	A G	A G	A G	A G	G G	G G	A A	A G	A G	A G	A G
1	Gga_rs13651288	48609748	A C	A C	C C	A C	C C	C C	C C	A A	A C	A A	C C	A C	C C	C C	C C	C C	A C	C C	A C	C C	C C	C C	C C	A C	A C	C C	C C	C C	C C	A C	C C	A C	A C	C C	A C	A C	C C	A C	C C	C C	A C	A A	C C	A C	A C	C C	A C
1	GGaluGA015732	48614204	G G	A G	A A	A G	A A	A G	A G	G G	G G	G G	A G	G G	G G	A G	A G	A G	G G	0 0	A G	A A	A A	A G	A G	A G	A G	A G	A A	A A	A G	A G	A A	A G	A G	A G	A G	A G	A G	A G	A G	G G	G G	G G	A A	A G	A G	A G	A G
1	Gga_rs15255522	48633794	A G	A G	A A	A G	A G	A G	A A	A G	A G	G G	A A	A G	A G	A A	A A	A A	A G	A G	A G	A G	A G	A G	A A	A G	A G	A A	A A	A A	A G	A G	A A	G G	G G	A A	G G	A A	A A	A G	A G	A A	A G	G G	A A	A G	A G	A A	A G
1	Gga_rs13651312	48671927	G G	G G	A A	A G	A G	A G	A G	G G	G G	G G	A G	G G	A G	G G	A G	A G	G G	A G	A G	A G	A G	A G	A G	G G	A G	A G	A A	A A	A G	A G	A A	G G	G G	A G	A G	A G	A G	A G	A G	G G	G G	G G	A G	A G	A G	G G	A G
1	Gga_rs13861394	48676526	A G	A G	G G	G G	G G	A G	G G	A A	A G	A A	G G	A G	G G	A G	G G	A G	A G	G G	A G	G G	G G	A A	G G	A A	A G	G G	G G	G G	A G	A G	G G	A G	A G	G G	A A	A G	G G	A G	A G	A G	A G	A A	A G	A G	A G	A G	A G
1	Gga_rs14819605	48712191	G G	A G	G G	G G	G G	G G	G G	A G	G G	G G	G G	G G	G G	G G	G G	G G	G G	G G	G G	G G	G G	G G	G G	G G	G G	G G	G G	G G	G G	G G	G G	G G	G G	G G	G G	A G	G G	G G	G G	G G	G G	G G	G G	G G	G G	G G	G G
1	Gga_rs14819612	48742104	A A	A G	G G	A G	G G	A G	A G	A A	A A	A A	A G	A A	A A	A A	A G	A G	A A	G G	A G	G G	G G	A G	A G	A A	A G	A G	G G	G G	A G	A G	G G	A G	A G	A G	A G	A G	A G	A G	A G	A A	A A	A A	A G	A G	G G	A A	A G
1	GGaluGA015811	48770241	A A	A G	A A	A A	A G	A A	A A	A A	A A	A A	A A	A A	A A	A A	A A	A A	A A	A G	A A	A G	A G	A A	0 0	A A	A A	A A	A A	A A	A A	A A	A A	A G	A G	A A	A A	A A	A A	A A	A A	A A	A A	A A	A A	A A	A A	A A	A A
1	GGaluGA015821	48793056	G G	A G	A A	A G	A A	A G	A G	G G	G G	G G	A G	G G	G G	A G	A G	A G	G G	0 0	A G	A A	0 0	A G	A G	A G	A G	A G	A A	A A	A G	A G	A A	A G	A G	A G	A G	A G	A G	A G	A G	G G	G G	G G	A A	A G	A A	A G	A G
1	Gga_rs15255831	48811312	A G	A G	A A	A A	A G	A G	A A	A G	A G	G G	A A	A G	A A	A G	A A	A A	A A	A G	A A	A G	A G	A G	A A	A G	A A	A A	A A	A A	A G	A G	A A	A G	A G	A A	G G	A A	A A	A G	A G	A A	A A	A G	A G	A A	A A	A G	A G
1	GGaluGA015833	48848274	G G	A G	G G	G G	A G	G G	G G	G G	G G	G G	G G	G G	G G	G G	G G	G G	G G	A G	G G	A G	A G	G G	G G	G G	G G	G G	G G	G G	G G	G G	G G	A G	A G	G G	G G	G G	G G	G G	G G	G G	G G	G G	G G	G G	G G	G G	G G
1	Gga_rs13861565	48855230	A G	G G	A A	A A	A G	A G	A A	G G	A G	G G	A A	A G	A A	A G	A A	A A	A G	A G	A G	A G	A G	A G	A A	G G	A G	A A	A A	A A	A G	A G	A A	G G	G G	A A	G G	A G	A A	A G	A G	A A	A G	G G	A G	A G	A A	A G	A G
1	Gga_rs13861618	48887491	A G	A G	G G	G G	G G	A G	A G	A G	A G	A G	A G	A A	A G	A A	A G	A G	A G	G G	G G	G G	G G	A G	A G	A G	G G	A G	G G	G G	A G	A G	G G	G G	G G	A G	G G	A G	A G	A G	A G	A A	A G	A G	A G	G G	G G	A A	A G
1	Gga_rs13861659	48920575	A C	C C	A A	A C	A C	C C	A C	A C	A C	A C	A C	C C	C C	C C	A C	A C	C C	A C	A C	A C	A C	C C	A C	C C	A C	A C	A A	A A	C C	A C	A A	C C	C C	A C	A C	0 0	A C	A C	C C	C C	C C	C C	A C	A C	A A	C C	A C
1	GGaluGA015848	48943057	A G	A G	A G	A G	G G	A G	A G	A G	A G	G G	A A	A G	A A	A G	A G	A G	A G	A G	A G	A G	A G	A G	A G	G G	G G	A G	A G	A G	A G	G G	A G	A G	A G	0 0	G G	A G	A G	G G	A G	A A	A G	G G	G G	G G	G G	A G	G G
1	Gga_rs13651421	48958959	G G	A G	G G	G G	G G	G G	G G	A G	G G	A G	G G	A G	G G	G G	G G	A G	G G	G G	G G	G G	G G	A G	G G	G G	G G	G G	G G	G G	G G	A G	G G	G G	G G	G G	G G	A G	G G	A G	G G	A G	G G	A G	G G	G G	G G	G G	A G
1	Gga_rs15256241	48996291	A G	A G	A A	A G	A A	A G	A G	A G	A G	A G	A G	G G	G G	A G	A G	A G	G G	A G	A G	A G	A G	A G	A G	A G	A G	A G	A A	A A	A G	A G	A A	G G	G G	A G	A A	A G	A G	A G	A G	G G	G G	G G	A A	A G	A A	A G	A G
1	Gga_rs13861801	49010389	G G	G G	A A	G G	A G	A G	A G	G G	G G	G G	A G	G G	G G	G G	A G	A G	G G	0 0	A G	A A	0 0	A G	A G	G G	G G	A G	A G	A A	A G	A G	A G	A G	A G	A G	A G	G G	G G	A G	A G	G G	G G	G G	G G	G G	A G	G G	A G
1	Gga_rs13861822	49034170	A C	A C	C C	A C	C C	A C	A C	A C	A C	A C	A C	A A	A A	A C	A C	A C	A C	C C	C C	C C	C C	A C	A C	C C	C C	A C	C C	C C	A C	A C	C C	C C	C C	A C	C C	A C	A C	A C	A C	A A	A C	A C	C C	C C	C C	A C	A C
1	Gga_rs13861848	49056299	A G	G G	G G	A G	G G	G G	G G	A G	A G	A G	G G	G G	G G	G G	G G	G G	G G	G G	G G	G G	G G	G G	G G	G G	A G	G G	A G	G G	G G	G G	A G	G G	G G	G G	A G	A G	A G	G G	G G	G G	G G	G G	A G	A G	A G	G G	G G
1	Gga_rs14819988	49060939	A G	A G	G G	A G	A G	G G	G G	A G	A G	A G	G G	G G	G G	A G	G G	G G	G G	G G	G G	G G	G G	G G	G G	A G	A G	G G	A G	G G	G G	G G	A G	G G	G G	G G	A G	A G	A G	G G	G G	G G	G G	G G	A A	A G	A G	A G	G G
1	Gga_rs14820030	49087626	0 0	A A	A A	A G	A A	A G	A G	A G	G G	A G	A G	A G	A G	A G	A G	A A	A G	A A	A A	A A	A A	A A	A G	A A	A G	A G	A G	A A	A G	A A	A G	A A	A A	A G	A G	A G	G G	A A	A G	A G	A G	A A	A G	A G	A G	A G	A A
1	Gga_rs10722067	49114962	A G	A A	A G	A G	A G	G G	G G	A A	A G	A G	A G	G G	A G	A G	G G	A G	A G	G G	A A	G G	G G	A G	G G	A A	A G	G G	A G	A G	G G	G G	A G	A G	A G	A G	A G	0 0	G G	G G	G G	A G	A G	A G	A G	A G	G G	A G	G G
1	Gga_rs15256596	49145939	A A	A G	A G	A A	A G	A G	A G	A G	A A	A A	A A	A A	A A	A A	A G	A G	A A	A G	A A	A G	A G	A G	A G	A A	A A	A G	A A	A G	A G	A G	A A	A A	A A	A A	A G	A G	A A	A G	A G	A A	A A	A A	A A	A A	A G	A A	A G
1	GGaluGA015896	49153615	G G	A A	A G	A G	A A	A G	A G	A G	G G	G G	G G	G G	G G	A G	A G	A G	A G	A G	A G	A G	A G	A G	A G	A A	A A	A G	A G	A G	A G	A G	A G	A G	A G	G G	A G	A A	A G	A G	A G	G G	A G	A G	A A	A A	A A	A G	A G
1	Gga_rs15256766	49178778	A A	A G	A G	A G	A G	A G	A G	A G	A A	A A	A A	A A	A G	A A	A G	G G	A G	G G	A G	G G	G G	G G	A G	A G	A G	A G	A A	A G	A G	A G	A A	G G	G G	A A	A G	A G	A A	A G	A G	A G	A G	A G	A A	A G	A G	A A	A G
1	GGaluGA015919	49204956	G G	A G	G G	G G	G G	G G	G G	A G	G G	G G	G G	G G	G G	G G	G G	G G	A G	A G	A G	A G	A G	G G	G G	A G	A G	G G	G G	G G	G G	G G	G G	A A	A A	G G	G G	A G	G G	G G	G G	G G	A G	A G	G G	A G	G G	G G	G G
1	Gga_rs13861976	49236068	A A	A G	A G	A G	A G	A A	A A	A A	A A	A G	A G	A G	A G	A G	A A	A A	A G	A G	G G	A G	A G	A A	A A	G G	A G	A A	A G	A G	A A	A G	A G	G G	G G	A G	A A	A A	A A	A G	A A	A A	A G	G G	A G	A G	A A	A G	A G
1	GGaluGA015940	49256793	A G	A G	G G	A G	G G	A G	A G	A G	A G	A G	A G	A A	A A	A G	A G	G G	A G	A G	G G	A G	A G	G G	A G	G G	G G	A G	G G	G G	A G	A G	G G	A G	A G	A G	G G	A G	A G	A G	A G	A G	A G	A G	G G	G G	G G	A G	A G
1	Gga_rs13862061	49298890	G G	A G	A A	A G	A G	A G	A G	A G	G G	A G	A G	A G	A G	G G	A G	A A	G G	0 0	A G	A A	A A	A A	A G	G G	G G	A G	A G	A A	A G	A A	A G	A G	A G	A G	A G	A G	G G	A A	A G	A G	G G	A G	G G	G G	A G	G G	A A
1	GGaluGA015974	49330950	G G	G G	A G	G G	A G	A G	A G	G G	G G	G G	G G	G G	G G	G G	A G	A A	A G	A G	A G	A G	A G	A A	A G	A G	A G	A G	G G	A G	A G	A G	G G	A G	A G	G G	A G	G G	G G	A G	A G	A G	A G	A G	G G	A G	A G	G G	A G
1	Gga_rs15257175	49354924	A A	A A	A A	A A	A A	A A	A A	A A	A A	A A	A A	A A	A A	A A	A A	A A	A A	A C	A A	A C	A C	A A	A A	A A	A A	A A	A A	A A	A A	A A	A A	A C	A C	A A	A A	A A	A A	A A	A A	A A	A A	A A	A A	A A	A A	A A	A A
1	Gga_rs13862162	49387362	G G	A G	G G	A G	G G	G G	G G	A G	G G	G G	G G	G G	G G	G G	G G	A G	G G	A G	G G	A G	A G	A G	G G	G G	A G	G G	A G	G G	G G	G G	A G	A G	A G	G G	G G	0 0	A G	G G	G G	A G	G G	G G	A G	A G	A G	G G	G G
1	Gga_rs15257398	49424938	A A	A A	A A	A A	A A	A A	A A	A A	A A	A A	A A	A A	A A	A A	A A	A A	A G	A A	A G	A A	A A	A A	A A	A G	A G	A A	A A	A A	A A	A A	A A	A G	A G	A A	A A	A A	A A	A A	A A	A A	A G	A G	A A	A G	A A	A A	A A
1	Gga_rs13862195	49426126	A A	A C	A C	A C	C C	A C	A C	A A	A A	A A	A A	A A	A C	A C	A C	A C	A A	0 0	A A	C C	C C	A C	A C	A C	A A	A C	A A	A C	A C	A C	A A	A C	A C	A A	A C	A A	A A	A C	A C	A A	A A	A A	A C	A A	A C	A C	A C
1	GGaluGA016020	49468109	0 0	G G	A G	G G	G G	A G	A G	A G	A A	A G	A A	A G	A G	A G	A G	G G	A G	G G	A G	G G	G G	G G	A G	G G	G G	A G	A G	A G	A G	G G	A G	G G	G G	0 0	A G	G G	A G	G G	A G	A G	A G	G G	G G	G G	G G	A G	G G
1	GGaluGA016032	49493000	G G	A G	G G	G G	A G	G G	G G	G G	G G	G G	G G	G G	A G	A G	G G	G G	G G	G G	G G	G G	G G	G G	G G	A G	G G	G G	G G	G G	G G	G G	G G	G G	G G	G G	G G	G G	G G	G G	G G	G G	G G	G G	A G	G G	G G	A G	G G
1	Gga_rs13862314	49526863	A A	A A	A A	A G	A A	A A	A A	A A	A A	A A	A A	A A	A G	A A	A A	A A	A A	A G	A A	A G	A G	A A	A A	A A	A G	A A	A G	A A	A A	A A	A G	A G	A G	A A	A A	A G	A G	A A	A A	A A	A A	A A	A G	A G	A G	A A	A A
1	Gga_rs13862333	49546446	A A	A A	A A	A G	A A	A A	A A	A A	A A	A A	A A	A A	A A	A A	A A	A A	A G	A G	A G	A G	A G	A A	A A	A G	G G	A A	A G	A A	A A	A A	A G	G G	G G	A A	A A	A G	A G	A A	A A	A A	A G	A G	A G	G G	A G	A A	A A
1	Gga_rs13651632	49571856	0 0	A A	A A	A A	A A	G G	A G	A G	G G	A G	A G	A G	G G	G G	A G	A A	A G	A A	A A	A A	A A	A G	A G	A A	A A	A G	A A	A A	G G	A A	A A	A A	A A	A G	G G	0 0	A G	A A	G G	A G	A G	A A	A G	A A	A A	G G	A A
1	Gga_rs13862422	49595855	A A	A G	G G	A G	G G	A G	A G	A A	A A	A G	A G	A G	A G	A G	A G	G G	A G	A G	G G	A G	A G	G G	A G	G G	A G	A G	A G	G G	A G	G G	A G	A G	A G	A G	A G	A A	A A	G G	A G	A G	A G	G G	A G	A G	A G	A G	G G
1	Gga_rs13862450	49613513	G G	G G	A G	A A	G G	A G	G G	G G	G G	G G	A G	G G	G G	A G	G G	G G	G G	A G	A G	A G	A G	A G	G G	G G	A G	G G	A A	A G	A G	G G	A A	A G	A G	G G	A G	A G	A G	G G	A G	G G	G G	G G	A A	A G	A G	A G	G G
1	Gga_rs13651639	49620918	G G	G G	G G	G G	G G	A G	G G	G G	G G	G G	G G	G G	G G	A G	G G	G G	G G	A G	G G	A G	A G	A G	G G	G G	G G	G G	G G	G G	A G	G G	G G	A G	A G	G G	A G	G G	G G	G G	A G	G G	G G	G G	A G	G G	G G	A G	G G
1	Gga_rs13862504	49654223	0 0	G G	A G	A A	G G	A A	A G	A G	A A	A G	A A	A G	A G	A A	A G	G G	A A	0 0	A A	G G	0 0	A G	A G	A G	A A	A G	A A	A G	A A	G G	A A	A G	A G	A G	A A	A G	A A	G G	A A	A G	A A	A G	A A	A A	A G	A A	G G
1	GGaluGA016134	49679540	G G	A G	G G	G G	A G	G G	G G	G G	G G	G G	G G	G G	A G	G G	G G	A G	G G	0 0	G G	A G	A G	A G	G G	A G	G G	G G	G G	G G	G G	G G	G G	A G	A G	G G	G G	G G	G G	G G	G G	A G	G G	G G	G G	G G	G G	G G	G G
1	Gga_rs13862538	49712705	0 0	A G	A G	A G	A G	A G	A G	A G	A A	A G	A A	A G	A A	A G	A G	A G	A A	A G	A A	A G	A G	A G	A G	A A	A A	A G	A A	A G	A G	G G	A A	A A	A A	A G	A G	A G	A A	G G	A G	A A	A A	A G	A G	A A	A G	A G	G G
1	GGaluGA016187	49754862	C C	A C	C C	C C	A C	C C	C C	C C	C C	A C	C C	A C	C C	C C	C C	A C	C C	A C	C C	A C	A C	A C	C C	A C	C C	C C	C C	C C	C C	A C	C C	A C	A C	A C	C C	C C	C C	A C	C C	A C	C C	A C	C C	C C	C C	C C	A C
1	Gga_rs14820647	49773249	A A	A G	A G	G G	G G	A G	A G	A A	A A	A A	A A	A A	A G	A A	A G	G G	A A	A G	A A	A G	A G	G G	A G	A G	A G	A G	A G	A G	A G	A G	A G	A A	A A	0 0	A G	A G	A G	A G	A G	A G	A A	A A	A G	A G	G G	A A	A G
1	GGaluGA016211	49804572	0 0	G G	A G	A G	G G	A A	A G	A G	A A	A A	A A	A G	G G	G G	A G	A G	A G	A G	A A	A G	A G	A A	G G	A G	A G	G G	A G	A G	A A	A G	A G	A A	A A	G G	A A	0 0	A G	G G	A A	A G	A A	A G	G G	A G	G G	G G	G G
1	Gga_rs15258420	49820017	G G	A G	G G	G G	G G	G G	G G	A G	G G	A G	G G	G G	G G	G G	G G	G G	G G	G G	G G	G G	G G	G G	G G	G G	G G	G G	G G	G G	G G	A G	G G	G G	G G	G G	G G	A G	G G	G G	G G	G G	G G	G G	G G	G G	G G	G G	G G
1	Gga_rs13862729	49834929	C C	A A	A C	A A	A A	A C	A C	A C	C C	A C	C C	A C	A C	A A	A C	A C	A C	A C	C C	A C	A C	A C	A A	A C	A C	A A	A C	A C	A C	A C	A C	C C	C C	A A	A C	A A	A C	A A	A C	A C	C C	A C	A A	A C	A A	A A	A A
1	GGaluGA016248	49869758	G G	A G	A G	A G	G G	A G	G G	A G	G G	G G	A G	G G	G G	G G	G G	A G	G G	A G	A G	A G	A G	A A	G G	G G	G G	G G	A G	A G	A G	G G	A G	A G	A G	G G	A G	A G	G G	G G	A G	A G	G G	G G	G G	G G	G G	G G	G G
1	Gga_rs3137407	49907097	A A	A G	A A	A A	A G	A A	A A	A A	A A	A G	A A	A A	A G	G G	A A	A A	A G	A A	A A	A A	A A	A A	A G	A G	A A	A G	A A	A A	A A	A G	A A	A A	A A	A G	A A	A A	A A	A A	A A	A G	A A	A A	A G	A A	A A	G G	A A
1	GGaluGA016274	49926970	0 0	A G	A G	A G	A G	A G	A A	A A	A A	A A	A G	A G	A A	A G	A A	A A	A A	A G	A G	A G	A G	A G	A A	A G	A A	A A	A G	A G	A G	A A	A G	A G	A G	A G	A G	0 0	A A	A G	A G	A A	A A	A G	A G	A A	A A	A G	A G
1	GGaluGA016293	49964278	A A	A A	A A	A A	A A	A A	A A	A A	A A	A A	A A	A A	A A	A A	A A	A G	A A	A A	A A	A A	A A	A G	A A	A A	A A	A A	A A	A A	A A	A A	A A	A A	A A	A A	A A	A A	A A	A A	A A	A G	A A	A A	A A	A A	A A	A A	A A
1	GGaluGA016306	49995001	0 0	A A	G G	G G	A G	A G	A G	A A	A A	A G	A G	A G	A G	A G	A G	A G	G G	G G	G G	G G	0 0	A G	G G	A G	G G	G G	G G	G G	A G	A G	G G	G G	G G	G G	A G	A G	A G	G G	A G	A G	A G	G G	A G	G G	G G	A G	G G
1	GGaluGA016308	49999662	0 0	G G	G G	A G	G G	A A	A G	A G	A A	A G	A G	A G	A A	A G	A G	A G	A G	G G	G G	G G	G G	A A	A G	G G	G G	A G	G G	G G	A A	A G	G G	G G	G G	A G	A A	G G	A G	G G	A A	A A	A G	G G	G G	G G	G G	A G	G G
1	Gga_rs13862913	50031264	A A	A A	G G	A G	A G	A A	A G	A A	A A	A A	A G	A A	A A	A A	A G	G G	A A	0 0	A G	G G	G G	A G	0 0	A A	A G	A G	G G	G G	A A	A A	G G	A G	A G	A A	A A	A G	A G	A G	A A	A G	A A	A A	A G	A G	G G	A A	A G
1	Gga_rs13651844	50053516	A A	A A	A G	A G	A G	A A	A G	A A	A A	A G	A A	A A	A A	A G	A G	A G	A A	A G	A A	A G	G G	A A	A G	A A	A G	A G	A G	A G	A A	A G	A G	A A	A A	A A	A A	A G	A G	A G	A A	A A	A A	A A	G G	A G	G G	A G	A G
1	Gga_rs15259339	50079597	A A	G G	A A	A A	A G	A A	A A	A G	A A	A G	A A	A A	A G	A A	A A	A A	A A	A A	A A	A A	A A	A A	A A	A A	A A	A A	A A	A A	A A	A G	A A	A A	A A	A A	A A	A G	A A	A A	A A	A A	A A	A A	A A	A A	A A	A A	A A
1	GGaluGA016368	50092400	G G	A G	A A	A G	A G	G G	A G	A G	G G	G G	A G	A G	A G	A G	A G	A A	G G	A A	A G	A A	A A	A G	A G	G G	A G	A G	A A	A A	G G	G G	A A	A G	A G	A G	G G	A A	A G	A A	G G	A G	G G	A G	A A	A G	A A	A G	A A
1	Gga_rs10723487	50118596	A A	A A	A A	A A	A A	A A	A A	A A	A A	A A	A A	A C	A A	A A	A A	A C	A A	A A	A A	A A	A A	A C	A A	A A	A A	A A	A A	A A	A A	A A	A A	A A	A A	A C	A A	A A	A A	A C	A A	A C	A A	A C	A A	A A	A A	A A	A C
1	Gga_rs13863109	50138298	A A	A A	A G	A G	A G	A A	A G	A A	A A	A A	A A	A A	A A	A G	A G	A G	A A	A G	A A	A G	G G	A A	A G	A A	A G	A G	A G	A G	A A	A A	A G	A A	A A	0 0	A A	A G	A G	A G	A A	A A	A A	A A	G G	A G	G G	A G	A G
1	Gga_rs13863142	50162806	A A	A A	A G	G G	A G	A G	A G	A A	A A	A A	A A	A G	A G	G G	A G	G G	A G	A G	A A	A G	G G	G G	0 0	A G	A G	G G	A G	A G	A G	A A	A G	A A	A A	G G	A G	A G	A G	G G	A G	G G	A A	A G	G G	A G	G G	G G	G G
1	GGaluGA016414	50179164	G G	A G	A A	A A	A A	A G	A G	G G	G G	G G	A G	A G	A G	A G	A G	A A	G G	0 0	A G	A A	0 0	A A	A G	G G	A G	A G	A A	A A	A G	G G	A A	A G	A G	A G	A G	A G	A G	A A	A G	A G	G G	A G	A A	A G	A A	A G	A A
1	Gga_rs13863160	50192814	A A	A A	A G	A G	A A	A G	A A	A A	A A	A A	A G	A G	A A	A A	A A	A G	A A	A G	A G	A G	A A	G G	0 0	A A	A A	A A	A G	A G	A G	A A	A G	A G	A G	A G	A G	A A	A A	A G	A G	A G	A A	A G	A A	A A	A A	A A	A G
1	Gga_rs13863191	50215360	0 0	A A	G G	G G	A G	A G	A G	A A	A A	A A	A G	A G	A A	A G	A G	G G	A A	0 0	A G	G G	G G	G G	A G	A A	A G	A G	G G	G G	A G	A A	G G	A G	A G	A G	A G	A G	A G	G G	A G	A G	A A	A G	G G	A G	G G	A G	G G
1	Gga_rs13863257	50254498	A A	A A	A G	A G	A G	A A	A G	A A	A A	A A	A A	A A	A A	A G	A G	A A	A A	A G	A A	A G	G G	A A	A G	A A	A G	A G	A G	A G	A A	A A	A G	A A	A A	A A	A A	A G	A G	A G	A A	A A	A A	A A	G G	A G	G G	A G	A G
1	Gga_rs15259889	50274465	A A	A A	A C	A C	A C	A A	A C	A A	A A	A C	A A	A A	A A	A C	A C	C C	A C	A C	A C	A C	0 0	A C	A C	A C	C C	A C	A C	A C	A A	A C	A C	A C	A C	A A	A A	A C	A C	A C	A A	A C	A C	A C	C C	C C	C C	A C	A C
1	Gga_rs13803937	50291014	0 0	G G	A G	G G	G G	A G	A G	A G	A A	A G	A A	A G	G G	G G	A G	G G	G G	A G	A G	A G	G G	G G	G G	G G	G G	G G	A G	A G	A G	A G	A G	A G	A G	G G	A G	G G	A G	G G	A G	G G	A G	G G	G G	G G	G G	G G	G G
1	Gga_rs13863302	50317434	A G	G G	A G	A G	G G	A G	G G	A G	A G	A A	A G	A G	A G	A G	G G	G G	A A	A G	A A	A G	G G	A G	A G	A G	A G	A G	A G	A G	A G	A A	A G	A A	A A	0 0	A A	G G	G G	A G	A G	A G	A G	A A	G G	A G	G G	A G	A G
1	GGaluGA016476	50337987	0 0	G G	A G	A G	G G	A G	A G	A G	A A	A G	A G	A G	G G	A G	A A	A A	G G	A G	G G	A G	A G	A G	A G	G G	A G	A G	A G	A G	A G	A G	A G	G G	G G	G G	A G	A G	A A	A G	A G	A G	A G	G G	A A	A G	A G	A G	A G
1	GGaluGA016485	50362103	A A	A A	A G	A G	A A	A G	A A	A A	A A	A G	A G	A G	A A	A A	A A	A A	A G	A G	G G	A G	A A	A G	0 0	A G	A G	A A	A G	A G	A G	A G	A G	G G	G G	A G	A G	A A	A A	A G	A G	A A	A G	G G	A A	A G	A A	A A	A G
1	GGaluGA016492	50379596	G G	G G	A G	A G	G G	G G	G G	G G	G G	G G	G G	G G	G G	A G	A G	A A	G G	A G	G G	A G	A G	A G	A G	G G	A G	A G	A G	A G	G G	G G	A G	G G	G G	G G	G G	A G	A G	A G	G G	A G	G G	G G	A A	A G	A G	A G	A G
1	Gga_rs15260118	50409720	A G	A G	G G	A G	G G	A G	G G	A A	A G	A A	G G	A G	G G	G G	G G	G G	A G	G G	A G	G G	G G	A G	G G	A G	A G	G G	A G	G G	A G	A A	G G	A G	A G	A G	A A	A G	G G	A G	A G	G G	A G	A A	G G	A G	G G	G G	A G
1	Gga_rs13863478	50464341	G G	A A	A G	A G	A A	G G	A G	A G	G G	G G	G G	A G	A G	A G	A G	A A	G G	A G	G G	A G	A A	A G	A G	A A	A G	A G	A A	A G	G G	G G	A G	G G	G G	A G	G G	0 0	A G	A A	G G	A G	G G	G G	A A	A G	A A	A G	A A
1	GGaluGA016538	50487756	G G	A G	G G	G G	A G	G G	G G	G G	G G	G G	G G	G G	A G	G G	G G	G G	G G	G G	G G	G G	G G	G G	G G	G G	G G	G G	G G	G G	G G	G G	G G	G G	G G	G G	G G	G G	G G	G G	G G	G G	G G	G G	G G	G G	G G	G G	G G
1	GGaluGA016544	50505970	A A	A A	G G	G G	A A	A A	A A	A A	A A	A G	A G	A G	A A	A G	A G	G G	A G	G G	G G	G G	A G	A G	A G	G G	G G	A G	G G	G G	A A	A G	G G	G G	G G	A G	A A	A G	A G	G G	A A	A G	A G	G G	G G	G G	A G	A G	G G
1	Gga_rs13863502	50526061	G G	A A	A G	A G	A G	A G	G G	A G	G G	G G	A G	A G	A A	A G	G G	G G	A G	A G	A G	A G	G G	A G	A G	G G	G G	A G	A G	A G	A G	G G	A G	A G	A G	0 0	A G	A G	G G	A G	A G	A G	G G	A G	G G	G G	G G	A G	A G
1	Gga_rs13863511	50541724	A A	A A	A C	A C	A A	A A	A A	A A	A A	A C	A C	A C	A A	A A	A A	A A	A C	A C	C C	A C	A A	A A	0 0	A A	A C	A A	A C	A C	A A	A C	A C	C C	C C	A C	A A	A A	A A	A C	A A	A A	A C	C C	A A	A C	A A	A A	A C
1	Gga_rs15260402	50584245	A G	A A	A G	A A	A A	A A	A A	A G	A G	A G	A G	A G	A A	A A	A A	A A	A A	A G	A G	A G	A A	A A	A A	A A	A A	A A	A G	A G	A A	A G	A G	A G	A G	A G	A G	A A	A A	A G	A A	A A	A A	A G	A A	A A	A A	A A	A G
1	Gga_rs13652021	50604748	A A	A G	A G	A A	A G	A G	A A	A A	A A	A A	A G	A G	A G	A A	A A	A A	A A	A G	A G	A G	A A	A G	A A	A A	A A	A A	A G	A G	A G	A A	A G	A G	A G	A G	A G	A A	A A	A G	A G	A A	A A	A G	A A	A A	A A	A A	A G
1	GGaluGA016599	50616709	C C	A C	A C	C C	A C	A C	C C	C C	C C	C C	A C	A C	A C	C C	C C	C C	C C	A C	A C	A C	C C	A C	C C	C C	C C	C C	A C	A C	A C	C C	A C	A C	A C	A C	A C	C C	C C	A C	A C	C C	C C	A C	C C	C C	C C	C C	A C
1	Gga_rs13863600	50632934	A A	A C	A A	A C	A C	A C	A A	A A	A A	A A	A A	A C	A C	A A	A A	A A	A A	A A	A A	A A	A A	A C	A A	A A	A A	A A	A C	A A	A C	A A	A A	A A	A A	A C	A C	A A	A A	A C	A C	A A	A A	A A	A A	A A	A A	A A	A C
1	Gga_rs13863712	50658991	G G	G G	G G	G G	G G	G G	G G	G G	G G	A G	G G	A G	A G	G G	G G	G G	A G	G G	A G	G G	G G	G G	0 0	G G	A G	G G	A G	G G	G G	A G	G G	A G	A G	A G	G G	G G	G G	A G	G G	G G	A G	A G	G G	A G	G G	G G	A G
1	Gga_rs13863730	50679833	G G	A A	A G	A G	A A	A G	A G	A G	G G	G G	G G	G G	A G	A A	A G	A A	A G	A G	G G	A G	A A	A A	0 0	A A	A G	A A	A G	A G	A G	G G	A G	G G	G G	A G	A G	A A	A G	A G	A G	A A	G G	G G	A A	A G	A A	A A	A G
1	Gga_rs13863761	50701344	A A	A A	A A	A A	A A	A A	A A	A A	A A	A G	A A	A G	A G	A A	A A	A A	A G	A A	A G	A A	A A	A A	0 0	A A	A G	A A	A G	A A	A A	A G	A A	A G	A G	A G	A A	A A	A A	A G	A A	A A	A G	A G	A A	A G	A A	A A	A G
1	Gga_rs13863767	50714720	0 0	G G	A G	A G	G G	A G	A G	A G	A A	A A	A A	A A	A G	G G	A G	G G	A G	A G	A A	A G	G G	G G	0 0	G G	A G	G G	A G	A G	A G	A A	A G	A A	A A	A G	A G	G G	A G	A G	A G	G G	A A	A A	G G	A G	G G	G G	A G
1	Gga_rs13863783	50746082	A A	A A	A A	A A	A A	A A	A A	A A	A A	A C	A A	A C	A C	A A	A A	A A	A C	A A	A C	A A	A A	A A	A A	A A	A C	A A	A C	A A	A A	A C	A A	A C	A C	A C	A A	A A	A A	A C	A A	A A	A C	A C	A A	A C	A A	A A	A C
1	Gga_rs13863800	50767570	A A	A G	A G	A G	G G	A G	A G	A A	A A	A A	A A	A A	A A	A G	A G	G G	A A	A G	A A	A G	G G	G G	A G	G G	A G	A G	A G	A G	A G	A A	A G	A A	A A	A A	A G	A G	A G	A G	A G	A G	A A	A A	G G	A G	G G	A G	A G
1	GGaluGA016648	50787339	G G	A G	A G	A G	A A	A G	A G	G G	G G	G G	G G	G G	G G	A G	A G	A A	G G	A G	G G	A G	A A	A A	A G	A A	A G	A G	A G	A G	A G	G G	A G	G G	G G	G G	A G	A G	A G	A G	A G	A G	G G	G G	A A	A G	A A	A G	A G
1	Gga_rs13652075	50814223	A G	A A	A G	A G	A A	A G	A G	A A	A G	A A	G G	A G	A G	A G	A G	A A	A G	A G	A G	A G	A A	A A	A G	A A	A A	A G	A A	A G	A G	A A	A G	A G	A G	A G	A A	A A	A G	A A	A G	A G	A G	A G	A A	A A	A A	A G	A A
1	GGaluGA016654	50826800	0 0	G G	G G	G G	G G	A G	A G	A G	A A	A G	A G	A G	A G	A G	A G	G G	A G	G G	G G	G G	G G	G G	A G	G G	G G	A G	G G	G G	A G	A G	G G	G G	G G	A G	A G	G G	A G	G G	A G	A G	A G	G G	G G	G G	G G	A G	G G
1	Gga_rs13652099	50843688	A G	A A	A G	A G	A A	A G	A G	A A	A G	A G	G G	G G	G G	A G	A G	A A	G G	A G	G G	A G	A A	A A	A G	A A	A G	A G	A G	A G	A G	A G	A G	G G	G G	G G	A A	A A	A G	A G	A G	A G	G G	G G	A A	A G	A A	A G	A G
1	Gga_rs13863965	50875492	G G	A A	A G	A A	A A	A G	A G	A G	G G	G G	G G	G G	A G	A G	A G	A A	G G	A G	G G	A G	A A	A A	A G	A A	A G	A G	A G	A G	A G	G G	A G	G G	G G	G G	A G	A A	A G	A G	A G	A G	G G	G G	A A	A G	A A	A G	A G
1	Gga_rs13652120	50895086	A G	A G	A G	G G	G G	A G	A G	A G	A G	G G	A A	A G	A A	A G	A G	G G	A G	A G	A G	A G	G G	G G	A G	G G	G G	A G	G G	A G	A G	G G	A G	A G	A G	A G	G G	A G	A G	G G	A G	A G	A G	A G	G G	G G	G G	A G	G G
1	Gga_rs13652125	50923554	G G	G G	A G	A G	G G	G G	G G	G G	G G	G G	A G	A G	A G	G G	G G	G G	G G	A G	A G	A G	G G	G G	G G	G G	G G	G G	A G	A G	G G	G G	A G	A G	A G	A G	G G	G G	G G	A G	G G	G G	G G	A G	G G	G G	G G	G G	A G
1	Gga_rs13864066	50966266	A G	A G	A G	A G	G G	G G	G G	A A	A G	A A	A G	A G	A A	A G	G G	G G	A A	A G	A A	A G	G G	G G	A G	G G	A G	A G	A G	A G	G G	A A	A G	A A	A A	A A	A G	A G	G G	A G	G G	A G	A G	A A	G G	A G	G G	A G	A G
1	Gga_rs10724881	50988808	A G	A A	A A	A G	A A	A A	A A	A G	A G	G G	A A	A G	A A	A A	A A	A A	A G	A A	A G	A A	A A	A A	A A	A A	A G	A A	A G	A A	A A	G G	A A	A G	A G	A G	A G	A A	A A	A G	A A	A A	A G	A G	A A	A G	A A	A A	A G
1	GGaluGA016720	51002445	0 0	A G	G G	G G	G G	A G	A G	A A	A A	A G	A G	A G	A G	A G	A G	G G	A G	G G	G G	G G	G G	G G	A G	G G	G G	A G	G G	G G	A G	A G	G G	G G	G G	A G	A G	A G	A G	G G	A G	A G	A G	G G	G G	G G	G G	A G	G G
1	GGaluGA016722	51017324	A G	G G	G G	G G	G G	A G	A G	G G	A G	G G	A G	A G	A G	G G	A G	G G	G G	G G	G G	G G	G G	G G	G G	G G	G G	G G	G G	G G	A G	G G	G G	G G	G G	G G	G G	G G	A G	G G	A G	G G	A G	G G	G G	G G	G G	G G	G G
1	Gga_rs14821894	51037593	G G	G G	A G	G G	G G	G G	G G	G G	G G	G G	A G	G G	A G	A G	G G	G G	A G	A G	A G	A G	G G	G G	A G	G G	G G	A G	G G	A G	G G	G G	A G	A G	A G	A G	G G	G G	G G	G G	G G	A G	G G	A G	G G	G G	G G	A G	G G
1	GGaluGA016761	51087457	G G	G G	A G	G G	G G	G G	G G	G G	G G	A G	A G	G G	G G	G G	G G	G G	A G	A G	A A	A G	G G	G G	0 0	G G	A G	G G	G G	A G	G G	A G	A G	A A	A A	G G	G G	G G	G G	G G	G G	G G	A G	A A	G G	A G	G G	G G	G G
1	Gga_rs13652196	51114703	0 0	A G	A G	A A	A A	A A	A A	A G	A A	A G	A G	A A	A G	A G	A A	A A	G G	0 0	G G	A A	A A	A A	A G	A A	A G	A G	A A	A G	A A	A G	A G	A G	A G	A G	A A	A G	A A	A A	A A	A G	A G	G G	A A	A G	A A	A G	A A
1	Gga_rs15261469	51154333	A A	A A	A G	A A	A A	A A	A A	A A	A A	A A	A G	A A	A A	A A	A A	A A	A A	A G	A G	A G	A A	A A	A A	A A	A A	A A	A A	A G	A A	A A	A G	A G	A G	A A	A A	A A	A A	A A	A A	A A	A A	A G	A A	A A	A A	A A	A A
1	Gga_rs15261486	51170643	0 0	A A	A G	A G	A A	A G	A G	A G	G G	G G	A G	G G	A G	A A	G G	A A	A G	A G	A G	A G	A G	A A	A G	A G	G G	A G	G G	A G	A G	G G	A G	A G	A G	A G	A G	A G	G G	G G	A G	A A	G G	A G	A G	G G	A G	A A	G G
1	Gga_rs13864397	51201450	G G	A G	A G	A G	G G	G G	G G	A G	G G	G G	G G	A G	G G	G G	A G	G G	G G	0 0	G G	A A	A G	G G	A G	A G	A G	A G	A A	A G	G G	G G	A G	A G	A G	A G	G G	0 0	A G	0 0	G G	G G	G G	G G	A G	A G	A G	G G	A A
1	GGaluGA016835	51214343	A G	A G	G G	G G	G G	A A	A G	A G	A G	G G	A G	A G	A G	A G	G G	G G	A G	G G	G G	G G	G G	A G	A G	G G	G G	A G	G G	G G	A A	G G	G G	G G	G G	A G	A G	A G	A G	G G	A A	A G	A G	G G	G G	G G	G G	A G	G G
1	Gga_rs14822048	51248496	A G	A A	G G	G G	A G	A G	G G	A A	A G	A A	G G	G G	A G	A G	G G	G G	A A	A G	A G	A G	G G	A G	A G	G G	A G	A G	G G	G G	A G	A A	G G	A A	A A	A G	A A	A G	G G	G G	A G	A G	A G	A G	G G	A G	G G	A G	G G
1	Gga_rs13864445	51265556	A A	G G	A A	A A	A G	A G	A A	A G	A A	A A	A A	A A	A A	A A	A A	A A	A A	A G	A A	A G	A A	A G	A A	A A	A A	A A	A A	A A	A G	A A	A A	A G	A G	A A	A G	A G	A A	A A	A G	A A	A A	A A	A A	A A	A A	A A	A A
1	Gga_rs13864484	51279543	G G	G G	G G	A G	G G	G G	G G	G G	G G	G G	G G	A G	A A	A A	G G	A A	A G	G G	G G	G G	G G	A G	A G	G G	G G	A G	A G	G G	G G	G G	G G	G G	G G	0 0	G G	G G	G G	A G	G G	A A	G G	G G	A G	G G	G G	A A	A G
1	Gga_rs10727935	51307829	G G	G G	A G	A G	A G	A G	A G	G G	G G	G G	A G	A G	G G	A G	A G	A A	G G	G G	A G	G G	A G	A A	G G	A G	G G	G G	A G	A G	A G	G G	A G	G G	G G	A G	A G	G G	G G	A G	A G	A G	G G	A G	A G	G G	A G	A G	A G
1	Gga_rs13864576	51336317	A A	A G	A A	A G	A A	A A	A A	A G	A A	A A	A A	A G	A G	A G	A A	G G	A A	A A	A A	A A	A A	A G	A A	A A	A A	A A	A G	A A	A A	A A	A A	A A	A A	A G	A A	A G	A A	A G	A A	A G	A A	A A	A G	A A	A A	A G	A G
1	GGaluGA016894	51352030	A G	A A	A G	A A	A G	A A	A G	A G	A G	G G	A G	A A	A G	A G	A G	A A	G G	0 0	G G	A A	A G	A A	A G	A G	A G	A G	A A	A G	A A	G G	A G	A G	A G	A G	A G	A A	A A	0 0	A A	A G	A G	G G	A A	A G	A G	A G	A A
1	GGaluGA016912	51377047	A A	A G	A A	A A	G G	A A	A G	A A	A A	A A	A A	A A	A A	A A	A G	A A	A A	A A	A A	A A	A G	A A	A A	A G	A A	A A	A A	A A	A A	A A	A A	A A	A A	A A	A A	A A	A A	A A	A A	A A	A A	A A	A A	A A	A G	A A	A A
1	GGaluGA016919	51393670	A G	G G	G G	G G	A G	A G	A A	G G	A G	G G	A G	A A	A G	G G	A G	G G	G G	G G	G G	G G	A G	G G	G G	A G	G G	G G	A G	G G	A G	G G	G G	G G	G G	A G	G G	G G	A G	A G	A G	G G	A G	G G	G G	G G	A G	G G	A G
1	Gga_rs13864663	51418420	G G	A G	A A	A A	A G	G G	G G	G G	G G	G G	A G	G G	G G	A G	A G	A A	G G	0 0	A G	A A	A G	A G	A G	A G	A G	A G	A G	A A	G G	G G	A A	A G	A G	G G	G G	A G	A G	A G	G G	A G	G G	A G	A A	A G	A G	A G	A G
1	GGaluGA016944	51440053	A A	A A	A A	A A	A G	A G	A G	A A	A A	A A	A A	A A	A G	A A	A G	A A	A A	A A	A A	A A	A G	A A	A A	A G	A A	0 0	A A	A A	A G	A A	A A	A A	A A	A A	A G	A A	A A	A A	A G	A A	A A	A A	A A	A A	A G	A A	A A
1	Gga_rs13864699	51445773	A A	A G	G G	G G	A G	A A	A A	A A	A A	A G	A G	A G	G G	G G	A G	G G	G G	G G	G G	G G	A G	A G	G G	A G	G G	G G	G G	G G	A A	A G	G G	G G	G G	G G	A A	A G	A G	G G	A A	G G	A G	G G	G G	G G	A G	G G	G G
1	Gga_rs13864732	51482753	0 0	G G	G G	G G	A G	A A	A A	A G	A A	A G	A G	A A	G G	G G	A G	G G	G G	G G	G G	G G	A G	G G	G G	A G	G G	G G	A G	G G	A A	A G	G G	G G	G G	A G	A A	0 0	A G	A G	A A	G G	A G	G G	G G	G G	A G	G G	A G
1	GGaluGA016965	51488752	A A	G G	G G	G G	G G	A A	A G	A G	A A	A A	A G	A A	A A	A G	G G	G G	A G	G G	A G	G G	G G	G G	A G	G G	A G	A G	A G	G G	A A	A A	G G	A G	A G	A A	A A	G G	A G	A A	A A	A G	A A	A G	G G	A G	G G	A G	A G
1	Gga_rs15262305	51536506	C C	C C	C C	C C	C C	A C	C C	C C	C C	A C	C C	A C	A A	A C	C C	C C	A C	C C	A C	C C	C C	C C	A C	C C	A C	A C	A C	C C	A C	A C	C C	A C	A C	A A	A C	C C	C C	A A	A C	A C	A C	A C	C C	A C	C C	A C	A C
1	GGaluGA017008	51562179	0 0	A A	A A	A A	A A	G G	A G	A G	G G	G G	A G	A G	A G	A G	A A	A A	A G	A A	A G	A A	A A	A A	A G	A A	A G	A G	A A	A A	G G	G G	A A	A G	A G	A G	G G	0 0	A G	A G	G G	A G	G G	A G	A A	A G	A A	A G	A A
1	GGaluGA017020	51583292	A A	A G	G G	G G	G G	A A	A G	A A	A A	A A	A G	A A	A G	A G	G G	G G	A G	G G	A G	G G	G G	A G	A G	G G	A G	A G	A G	G G	A A	A A	G G	A G	A G	A A	A A	A G	A G	A A	A A	A G	A A	A G	G G	A G	G G	A G	A G
1	GGaluGA017028	51604153	A A	A A	A A	A A	A A	A C	A A	A A	A A	A A	A A	A C	A A	A A	A A	A A	A A	A A	A A	A A	A A	A A	A A	A A	A A	A A	A C	A A	A C	A A	A A	A A	A A	A C	A C	A A	A A	A C	A C	A A	A A	A A	A A	A A	A A	A A	A C
1	GGaluGA017030	51619588	G G	G G	G G	G G	G G	A G	G G	G G	G G	G G	G G	A G	A G	G G	G G	G G	G G	G G	G G	G G	G G	G G	G G	G G	G G	G G	A G	G G	A G	G G	G G	G G	G G	A G	A G	G G	G G	A G	A G	G G	G G	G G	G G	G G	G G	G G	A G
1	Gga_rs13864791	51630617	A A	A A	A A	A A	A A	A G	A A	A A	A A	A A	A A	A A	A A	A A	A A	A A	A A	A A	A A	A A	A A	A A	A A	A A	A A	A A	A A	A A	A G	A A	A A	A A	A A	A A	A G	A A	A A	A A	A G	A A	A A	A A	A A	A A	A A	A A	A A
1	Gga_rs13652372	51663036	G G	A G	A A	A A	A A	A G	A G	G G	G G	G G	A G	A G	G G	A G	A A	A A	A G	A A	A G	A A	A A	A G	A G	A A	A G	A G	A A	A A	A G	G G	A A	A G	A G	A G	A G	A G	A G	A G	A G	A G	G G	A G	A A	A G	A A	A G	A A
1	Gga_rs15262694	51690236	A A	A G	G G	G G	G G	A A	A G	A A	A A	A G	A G	A A	G G	G G	G G	G G	G G	G G	G G	G G	G G	A G	G G	G G	G G	G G	A G	G G	A A	A G	G G	G G	G G	A G	A A	A G	A G	A G	A A	G G	A G	G G	G G	G G	G G	G G	A G
1	Gga_rs13864884	51713866	G G	G G	G G	G G	G G	G G	G G	G G	G G	G G	G G	G G	G G	G G	G G	A G	G G	G G	G G	G G	G G	G G	G G	G G	G G	G G	G G	G G	G G	G G	G G	G G	G G	G G	G G	G G	G G	G G	G G	A G	G G	G G	G G	G G	G G	G G	G G
1	GGaluGA017089	51746317	G G	G G	G G	G G	G G	A G	G G	G G	G G	G G	G G	A G	G G	G G	G G	G G	G G	G G	G G	G G	G G	G G	G G	G G	G G	G G	A G	G G	A G	G G	G G	G G	G G	A G	A G	0 0	G G	A G	A G	G G	G G	G G	G G	G G	G G	G G	A G
1	Gga_rs14822362	51775566	A A	A A	A C	A A	A A	A C	A A	A A	A A	A C	A A	A C	A C	A A	A A	A A	A A	A A	A C	A A	A A	A A	0 0	A A	A C	A A	A C	A A	A C	A C	A A	A C	A C	A C	A C	A A	A A	C C	A C	A A	A C	A C	A A	A C	A A	A A	A C
1	GGaluGA017102	51787012	G G	A G	A G	G G	G G	A G	G G	A G	G G	A G	G G	A G	A G	A G	G G	A G	A G	G G	A G	G G	G G	A G	A G	G G	A G	A G	A G	G G	A G	A G	G G	A G	A G	A A	A G	A G	G G	A A	A G	A A	A G	A G	G G	A G	G G	A G	A G
1	Gga_rs15262958	51819878	G G	A G	A G	G G	G G	A G	G G	A G	G G	G G	G G	A G	A A	A G	G G	G G	A G	G G	G G	G G	G G	A G	A G	G G	G G	A G	A G	G G	A G	G G	G G	G G	G G	0 0	A G	A G	G G	A G	A G	A G	G G	G G	G G	G G	G G	A G	A G
1	Gga_rs15263054	51842784	G G	A G	A A	A A	A A	A G	A G	G G	G G	G G	A G	A G	G G	A G	A A	A G	A G	0 0	A G	A A	A A	A G	A G	A A	A G	A G	A A	A A	A G	G G	A A	A G	A G	A G	A G	A G	A G	A G	A G	G G	G G	A G	A A	A G	A A	A G	A A
1	GGaluGA017153	51860777	G G	A G	G G	G G	G G	G G	G G	A G	G G	A G	G G	G G	A G	G G	G G	A G	G G	G G	A G	G G	G G	A G	G G	G G	A G	G G	G G	G G	G G	A G	G G	A G	A G	G G	G G	A G	G G	A G	G G	A G	A G	A G	G G	A G	G G	G G	G G
1	Gga_rs13652431	51878088	G G	A G	A A	A A	A A	A G	A G	G G	G G	G G	A G	A G	G G	A G	A A	A G	A G	0 0	A G	A A	0 0	A G	A G	A A	A G	A G	A A	A A	A G	G G	A A	A G	A G	A G	A G	A G	A G	A G	A G	G G	G G	A G	A A	A G	A A	A G	A A
1	Gga_rs14822465	51905557	0 0	A A	A G	A A	A A	G G	A G	A G	G G	A G	A G	G G	A A	A A	A A	A A	A A	A A	A A	A A	A A	A A	A A	A A	A A	A A	A G	A A	G G	A G	A A	A A	A A	A G	G G	0 0	A G	A G	G G	A A	A G	A A	A A	A A	A A	A A	A G
1	Gga_rs13865042	51968283	G G	G G	A G	G G	G G	A G	G G	G G	G G	G G	G G	A G	G G	G G	G G	G G	G G	G G	G G	G G	G G	G G	G G	G G	G G	G G	A G	G G	A G	G G	G G	G G	G G	A G	A G	G G	G G	A G	A G	G G	G G	G G	G G	G G	G G	G G	A G
1	Gga_rs13865065	51981396	0 0	A C	A C	C C	C C	A C	C C	A C	C C	A C	C C	A C	A C	C C	C C	A C	C C	C C	C C	C C	C C	A C	C C	C C	C C	C C	A C	C C	A C	A C	C C	C C	C C	A C	A C	A C	C C	A C	A C	A C	C C	C C	C C	C C	C C	C C	A C
1	Gga_rs10725944	51999187	0 0	A A	A G	A A	A A	A G	A A	A A	A A	A A	A G	A G	A A	A A	A A	A A	A A	A A	A G	A A	A A	A A	A A	A A	A A	A A	A G	A G	A G	A A	A G	A A	A A	A G	A G	0 0	A A	A G	A G	A A	A A	A G	A A	A A	A A	A A	A G
1	Gga_rs13865096	52016395	A C	A A	A A	A A	A A	A A	A A	A C	A C	A C	A A	A A	A A	A A	A A	A A	A A	0 0	A C	0 0	A A	A A	0 0	A A	A C	A A	A A	A A	A A	A C	A A	A C	A C	A A	A C	A A	A A	A C	A A	A A	A C	A C	A A	A C	A A	A A	A A
1	Gga_rs13865115	52041339	A A	A C	C C	C C	A C	A A	A A	A A	A A	A A	A C	A C	A A	A C	A C	A C	A C	C C	A C	C C	A A	A C	A C	A C	A C	A C	C C	C C	A A	A A	C C	A C	A C	A C	A A	A C	A C	A C	A A	A A	A A	A C	C C	A C	A C	A C	C C
1	Gga_rs15263599	52078850	G G	A G	A G	A A	A G	G G	G G	G G	G G	G G	A G	G G	A G	A A	A G	A G	A A	A A	A G	A A	G G	A G	A A	A G	A G	A A	A G	A A	G G	G G	A A	A G	A G	A G	G G	A G	A G	G G	G G	A G	G G	A G	A A	A G	A G	A A	A G
1	GGaluGA017256	52084186	G G	G G	A G	G G	G G	G G	G G	G G	G G	G G	G G	A G	G G	G G	A G	G G	G G	G G	G G	G G	A G	G G	G G	A G	G G	G G	A G	G G	G G	G G	G G	G G	G G	A G	G G	G G	G G	A G	G G	G G	G G	G G	G G	G G	G G	G G	A G
1	GGaluGA017274	52122315	G G	A G	G G	G G	A G	G G	A G	A G	G G	G G	G G	G G	A A	A G	G G	A G	A G	G G	G G	G G	A G	A G	A G	G G	G G	A G	G G	G G	G G	G G	G G	G G	G G	A G	G G	A G	G G	G G	G G	A A	G G	G G	G G	G G	A G	A G	G G
1	Gga_rs13865162	52125618	A G	A A	A A	A A	A A	G G	A G	A A	A G	A G	A G	A G	A A	A A	A A	A A	A A	A A	A A	A A	A G	A A	A A	A A	A A	A A	A A	A A	G G	A G	A A	A A	A A	A A	A G	0 0	A G	A A	G G	A A	A G	A A	A A	A A	A A	A A	A A
1	GGaluGA017292	52161018	G G	A G	A G	0 0	A G	G G	G G	G G	G G	G G	A G	G G	G G	A G	A G	A G	A G	0 0	A G	A A	G G	A G	A G	A G	A G	A G	A G	A A	G G	G G	A A	A G	A G	G G	G G	A G	A G	G G	G G	G G	G G	A G	A A	A G	A G	A G	A G
1	Gga_rs13865201	52174776	A A	A A	A G	A A	A G	A A	A G	A A	A A	A A	A G	A G	A G	A G	A G	A G	A G	A A	A G	A A	A G	A A	A G	A G	A A	A G	A G	A G	A A	A A	A G	A A	A A	G G	A A	A A	A A	A G	A A	G G	A A	A G	A A	A A	A G	A G	A G
1	Gga_rs13865222	52197868	G G	A G	A G	0 0	A G	G G	G G	G G	G G	G G	G G	G G	G G	A G	A G	A G	A G	0 0	G G	A A	A G	A G	A G	A G	A G	A G	A G	A G	G G	G G	A G	A G	A G	G G	G G	A G	A G	G G	G G	G G	G G	G G	A A	A G	A G	A G	A G
1	GGaluGA017318	52222658	G G	A G	A A	A A	A G	G G	G G	G G	G G	A G	A G	A G	G G	A G	A G	A A	A G	0 0	A G	A A	A G	A G	A G	A G	A G	A G	A A	A A	G G	A G	A A	A G	A G	A G	G G	A G	A G	A G	G G	A G	G G	A G	A A	A G	A G	A G	A A
1	Gga_rs13652551	52228434	A G	A G	G G	G G	A G	A G	A G	A A	A G	A A	G G	G G	A A	A G	A G	A G	A G	G G	A G	G G	A G	A G	A G	A G	A G	A G	G G	G G	A G	A A	G G	A G	A G	A G	A A	A G	G G	A G	A G	A A	A G	A G	G G	A G	A G	A G	G G
1	GGaluGA017333	52264803	A G	A G	A G	G G	G G	A A	A G	A G	A G	G G	A G	A A	A G	G G	G G	G G	G G	G G	G G	G G	G G	A G	G G	G G	G G	G G	A G	G G	A A	G G	G G	G G	G G	A G	A G	A G	A G	A G	A A	G G	A G	G G	G G	G G	G G	G G	A G
1	GGaluGA017334	52275051	A G	A G	G G	G G	G G	A G	A G	A G	A G	A G	A G	A G	A G	A G	G G	G G	A G	G G	G G	G G	G G	A G	A G	G G	G G	A G	G G	G G	A G	A G	G G	G G	G G	A G	G G	A G	A G	G G	A G	A G	A G	G G	G G	G G	G G	A G	G G
1	Gga_rs15263979	52307607	A G	A A	A A	A A	A G	A G	A G	A G	A G	A G	A A	A A	G G	A G	A A	A G	A G	A A	A G	A A	A G	A A	A G	A A	A G	A G	A A	A A	A G	A G	A A	A G	A G	A G	G G	A A	A A	A G	A G	G G	A G	A G	A A	A G	A G	A G	A A
1	GGaluGA017356	52358970	G G	A G	G G	G G	A G	A G	G G	G G	G G	G G	G G	G G	G G	G G	G G	G G	G G	G G	G G	G G	G G	G G	G G	G G	G G	G G	G G	G G	A G	G G	G G	G G	G G	G G	A G	G G	G G	G G	A G	G G	G G	G G	G G	G G	G G	G G	G G
1	Gga_rs13865344	52399455	A G	G G	A A	A A	G G	A G	A G	G G	A G	G G	A G	A A	A G	A A	A G	A G	A A	A A	G G	A A	A G	A G	A A	A G	A G	A A	A A	A G	A G	G G	A G	A G	A G	A A	G G	A G	A A	A G	A G	A G	A G	G G	A A	A G	A G	A A	A A
1	GGaluGA017384	52423364	G G	G G	A A	A A	G G	G G	G G	G G	G G	G G	G G	A G	A G	A A	A G	A G	A A	A A	G G	A A	A G	A G	A A	A G	A G	A A	A A	A G	G G	G G	A G	A G	A G	A A	G G	0 0	A G	A G	G G	A G	G G	G G	A A	A G	A G	A A	A A
1	Gga_rs14822842	52446655	A G	A G	G G	G G	A A	A A	A A	G G	A G	A G	A A	A G	A G	G G	A G	G G	G G	G G	A G	G G	A G	G G	G G	A G	G G	G G	G G	A G	A A	A G	A G	G G	G G	G G	A G	G G	A G	G G	A A	G G	A G	A G	G G	G G	A G	G G	G G
1	Gga_rs15264353	52465861	G G	A G	A A	A A	G G	G G	G G	A G	G G	G G	A G	A G	A G	A A	A G	A A	A A	0 0	A G	A A	A G	A A	0 0	A G	A G	A A	A A	A A	G G	G G	A A	A G	A G	A A	G G	0 0	A G	A G	G G	A A	G G	A G	A A	A G	A G	A A	A A
1	Gga_rs13865499	52508374	A A	A G	A A	A A	A G	A G	A A	A A	A A	A A	A A	A A	A A	A A	A G	A A	A A	A A	A A	A A	A A	A A	A A	A G	A A	A A	A A	A A	A G	A A	A A	A A	A A	A A	A G	A A	A A	A A	A G	A A	A A	A A	A A	A A	A A	A A	A A
1	Gga_rs13865525	52529610	A G	A G	G G	G G	A G	G G	A G	A A	A G	A G	G G	G G	A G	A G	G G	A G	A G	0 0	A G	G G	0 0	A G	A G	G G	A G	A G	G G	G G	G G	A G	G G	A G	A G	A G	A G	A G	G G	A G	G G	A A	A G	A G	G G	A G	A G	A G	G G
1	Gga_rs13865536	52554283	A G	G G	A A	A G	A G	G G	A G	A G	A G	A G	G G	A G	A G	A A	A G	A G	A A	A A	A G	A A	A G	A G	A A	A G	A A	A A	A A	A G	G G	A G	A G	A A	A A	A A	A G	A G	A G	A A	G G	A G	A G	A G	A A	A A	A A	A A	A A
1	GGaluGA017455	52582993	A A	A A	G G	A G	A A	A A	A A	A A	A A	A A	A A	A G	A A	A G	A G	G G	A G	G G	A A	G G	A G	A G	A G	A G	A G	A G	G G	A G	A A	A A	A G	A G	A G	A G	A A	A G	A G	A G	A A	A G	A A	A A	G G	A G	A G	A G	G G
1	GGaluGA017484	52642092	A G	A A	A G	A A	A A	A A	A G	A A	A G	A A	A G	A G	A A	A A	A A	A A	A A	A A	A A	A A	A G	A A	A A	A A	A A	A A	A G	A A	A G	A A	A A	A A	A A	A G	A A	0 0	A G	A G	A G	A A	A G	A A	A A	A A	A A	A A	A G
1	Gga_rs16701634	52661903	A G	G G	A G	A A	G G	A A	A G	G G	A G	G G	A G	A G	G G	A G	A G	A A	A G	0 0	G G	A A	A G	A G	A G	A G	A G	A G	A G	A G	A A	G G	A G	A G	A G	G G	A G	A G	A A	G G	A A	A G	A G	G G	A A	A G	A G	A G	A G
1	Gga_rs16701639	52666582	A C	C C	A C	A C	C C	A C	A C	C C	A C	C C	A C	A C	C C	A C	A C	A A	A C	A A	C C	A A	C C	A C	A C	A C	A C	A C	A C	A C	A C	C C	A C	A C	A C	C C	C C	A C	A A	C C	A C	A C	A C	C C	A A	A C	A C	A C	A C
1	GGaluGA017507	52693460	A G	A A	A G	A G	A A	G G	A G	A A	A G	A G	A G	A G	G G	G G	G G	G G	G G	G G	A A	G G	A G	A G	0 0	G G	A G	G G	A G	A G	G G	A G	A G	A G	A G	A G	A G	A G	G G	A A	G G	G G	A G	A A	G G	A G	A G	G G	A G
1	GGaluGA017520	52738351	G G	G G	A A	A G	A G	A G	A G	G G	G G	G G	G G	G G	G G	A G	A G	A G	A G	0 0	A G	A A	A G	A G	A G	A G	A G	A G	A A	A G	G G	G G	A G	A G	A G	A G	G G	A G	A G	A G	G G	G G	G G	G G	A A	A G	A A	A G	A A
1	Gga_rs13865666	52760755	A A	A A	A G	A A	A G	A G	A G	A A	A A	A A	A A	A A	A G	A A	A A	A A	A A	A A	A G	A A	G G	A A	A A	A A	A A	A A	A G	A A	A G	A A	A A	A A	A A	A G	A G	A A	A A	A G	A G	A A	A A	A A	A A	A A	A G	A A	A G
1	GGaluGA017544	52785772	A G	A A	A G	A G	A G	G G	A G	A G	A G	A G	A A	A A	A A	A G	G G	A G	A G	G G	A G	G G	0 0	A G	A G	G G	G G	A G	A G	A G	A G	A G	A G	G G	G G	A A	G G	A G	A G	A G	A G	A A	A G	A G	G G	G G	G G	A G	A G
1	Gga_rs15264697	52819948	A C	A C	C C	C C	A C	C C	A A	A C	A C	C C	A C	A C	A C	A C	C C	C C	A C	C C	C C	C C	A A	A C	A C	C C	C C	A C	C C	C C	A C	C C	C C	C C	C C	A C	C C	A C	A C	C C	A C	A C	A C	C C	C C	C C	A C	A C	C C
1	GGaluGA017582	52907226	A G	G G	G G	A G	A G	G G	A A	G G	A G	G G	A G	A G	G G	G G	G G	A G	G G	A G	G G	A G	0 0	G G	G G	G G	A G	G G	A G	G G	A G	G G	A G	A G	A G	G G	G G	G G	A A	G G	A G	A G	A G	G G	A G	A G	A G	G G	G G
1	GGaluGA017598	52940122	A G	A G	A G	A G	A A	A A	A A	G G	A G	A G	A G	A G	A G	A G	A A	A A	A G	0 0	G G	A A	A G	A G	A G	A A	A G	G G	A G	A G	A A	A G	A G	A G	A G	G G	A G	A G	A A	G G	A A	A G	A G	G G	A A	A G	A A	A G	A G
1	Gga_rs14823271	52955738	A A	A G	A G	G G	G G	G G	A G	A A	A A	A A	A A	A A	A A	A G	G G	G G	A G	G G	A A	G G	G G	A G	A G	G G	A G	A A	A G	A G	A G	A A	A G	A G	A G	A A	A G	A G	A G	A A	A G	A G	A A	A A	G G	A G	G G	A G	A G
1	Gga_rs15264887	52971825	0 0	A A	G G	A G	A G	G G	G G	A G	G G	G G	G G	G G	G G	G G	G G	A G	G G	A G	G G	A G	A G	A G	G G	G G	A G	G G	A G	G G	G G	G G	A G	A G	A G	G G	G G	A G	A G	G G	G G	A G	G G	G G	A G	A G	G G	G G	G G
1	GGaluGA017646	53005691	A A	A G	A A	A G	G G	A G	A G	A A	A A	A A	A A	A A	A A	A G	A G	G G	A A	0 0	A A	A G	A G	A G	A A	A G	A G	A A	A G	A A	A G	A A	A G	A G	A G	A A	A G	A A	A G	A A	A G	A G	A A	A A	G G	A G	A G	A G	A A
1	Gga_rs15264976	53029932	A G	A A	A G	A A	A A	A A	A A	A G	A G	A G	A G	A G	A G	A G	A A	A A	A G	A A	G G	A A	A A	A A	A G	A A	A G	G G	A G	A G	A A	A G	A G	A G	A G	0 0	A G	A A	A A	G G	A A	A G	A G	G G	A A	A G	A A	A G	A G
1	Gga_rs13865791	53041824	A G	A G	A G	A G	A G	A G	A G	A G	A G	A G	A G	A G	A G	A G	A G	A A	G G	A G	A A	A G	A G	G G	0 0	A G	A A	A G	A A	G G	A A	A G	A G	A A	A A	A G	A A	0 0	A A	A A	A A	A G	A A	A G	A A	A A	G G	A G	G G
1	GGaluGA017694	53055446	A A	A A	A G	A G	A G	G G	A G	A A	A A	A A	A A	A A	A A	A G	G G	A G	A G	A G	A A	A G	A G	A A	A G	G G	A A	A A	A A	A G	A G	A A	A A	A A	A A	0 0	A G	A G	A A	A A	A G	A A	A A	A A	A G	A A	G G	A G	A G
1	GGaluGA017730	53094788	G G	A G	G G	A G	G G	G G	G G	G G	G G	G G	A G	A G	G G	G G	G G	A G	G G	A G	G G	A G	G G	A G	G G	G G	A G	G G	A G	A G	G G	G G	A A	A G	A G	G G	G G	G G	A G	G G	G G	A G	G G	A G	A G	A G	G G	G G	A G
1	GGaluGA017773	53164411	A A	G G	A A	A A	A G	A A	A A	G G	A A	A A	A G	A G	A A	A G	A A	A A	A A	A A	A A	A A	A A	G G	A A	A A	A A	A A	A A	A G	A A	A A	A G	A A	A A	A A	A G	A G	A A	A A	A A	A A	A A	A G	A G	A A	A A	A G	A G
1	Gga_rs13865892	53177756	A A	G G	A G	A G	G G	G G	A G	A G	A A	A A	A A	A A	A A	A A	G G	G G	A G	0 0	A A	G G	G G	G G	A G	G G	A G	A A	A G	A G	A G	A A	A G	A G	A G	A A	A G	G G	A G	A A	A G	A G	A A	A A	A G	A G	G G	A A	A G
1	GGaluGA017791	53201135	A G	G G	G G	G G	G G	G G	G G	G G	A G	A G	G G	G G	A G	A A	G G	G G	A G	G G	G G	G G	G G	G G	A G	G G	G G	A G	G G	G G	G G	A G	G G	G G	G G	A G	G G	G G	G G	G G	G G	A G	G G	G G	A G	G G	G G	A A	G G
1	Gga_rs14823541	53250473	A G	A G	G G	A G	A G	G G	A G	A G	A G	A G	A G	A G	G G	G G	G G	G G	G G	G G	G G	G G	G G	A G	G G	G G	G G	G G	G G	G G	A G	A G	G G	G G	G G	G G	G G	A G	A G	G G	A G	G G	A G	G G	G G	G G	G G	G G	G G
1	Gga_rs13866016	53353209	A C	A C	A A	A A	A A	A A	A A	A A	A C	A C	A A	A A	A C	A C	A A	A C	A C	A A	A A	A A	A C	A A	A C	A A	A A	A C	A A	A A	A A	A C	A A	A A	A A	A C	A A	A A	A A	A A	A A	C C	A A	A A	A A	A A	A A	A C	A A
1	GGaluGA017853	53382933	A G	A A	A A	A A	A G	A A	A G	A G	A G	A G	A A	A A	A G	A G	A A	A A	A G	A A	A A	A A	0 0	A G	A G	A A	A A	A G	A A	A A	A A	A G	A A	A A	A A	A G	A G	A A	A A	A A	A A	A G	A A	A A	A A	A A	A G	A G	A A
1	Gga_rs3137947	53384057	A G	A A	A A	A A	A A	A A	A A	A G	A G	A G	A A	A A	A G	A G	A A	A A	A G	A A	A A	A A	A A	A A	A G	A A	A A	A G	A A	A A	A A	A G	A A	A A	A A	A G	A G	A A	A A	A A	A A	A G	A A	A A	A A	A A	A A	A G	A A
1	GGaluGA017871	53413086	G G	G G	A G	A G	A G	A A	A G	G G	G G	G G	G G	G G	G G	G G	A A	G G	A G	0 0	G G	A A	A A	G G	A G	A A	A G	G G	A G	A G	A G	G G	A G	A G	A G	G G	A G	A G	A G	G G	A G	G G	G G	G G	A G	A G	A A	G G	A G
1	GGaluGA017887	53484475	G G	A G	A G	G G	A G	A G	A G	G G	G G	G G	G G	G G	G G	G G	A G	A G	A G	A G	G G	A G	0 0	G G	0 0	A G	G G	G G	G G	A G	G G	G G	G G	G G	G G	G G	G G	A G	G G	G G	G G	G G	G G	G G	G G	G G	A A	G G	A G
1	Gga_rs13652838	53506335	A G	G G	G G	G G	A G	A G	A G	A G	A G	A G	G G	G G	A G	A G	A G	G G	A G	G G	G G	G G	A A	G G	A G	A G	G G	A G	G G	G G	A G	A G	G G	G G	G G	A G	A A	G G	G G	G G	A G	A G	G G	G G	G G	G G	A G	A G	G G
1	Gga_rs15265641	53568417	A G	A G	A A	A G	A G	A G	A G	A A	A G	A G	A A	A A	A G	G G	A G	A A	A G	A G	A A	A G	G G	A A	A G	A G	A G	A G	A G	A A	A G	A G	A G	A G	A G	A G	A G	0 0	A G	A A	A G	A G	A A	A A	G G	A G	A G	G G	A A
1	Gga_rs13866131	53571413	0 0	A G	A A	A G	A G	A G	G G	A A	G G	G G	A G	A G	G G	A G	A G	A A	A G	A A	A A	A A	G G	A A	A G	A G	A A	A G	A A	A A	G G	G G	A A	A A	A A	A G	A G	0 0	A G	A A	G G	A G	A G	A A	A A	A A	A G	A G	A A
1	Gga_rs14823728	53596928	A G	A G	G G	A G	G G	A G	A G	A G	A G	A G	A G	A G	A G	G G	A G	G G	G G	G G	G G	G G	G G	G G	G G	A G	G G	G G	G G	G G	A A	A G	G G	G G	G G	G G	A A	G G	A G	G G	A A	G G	A G	G G	G G	G G	G G	G G	G G
1	Gga_rs15265692	53642823	A A	A G	A A	A A	A G	A G	A G	A G	A A	A A	A G	A G	A A	A A	A G	A G	A A	A A	A A	A A	A G	A A	A A	A G	A A	A A	A A	A G	A G	A A	A G	A A	A A	A A	G G	A A	A A	A A	A G	A A	A A	A G	A A	A A	A G	A A	A G
1	Gga_rs14823762	53659289	A A	A A	A A	A A	A C	A C	A C	A A	A A	A A	A A	A A	A A	A A	A C	A C	A A	A A	A A	A A	A C	A A	A A	A C	A A	A A	A A	A A	A C	A A	A A	A A	A A	A A	A C	A A	A A	A A	A C	A A	A A	A A	A A	A A	A C	A A	A A
1	Gga_rs14823813	53699083	A G	A A	A A	A G	A A	A A	A G	A A	A G	A G	G G	G G	A G	A A	A A	A A	A A	A A	A A	A A	A A	A A	A A	A A	A A	A A	A A	A G	A G	A G	A G	A A	A A	A A	A A	A A	A G	A A	A G	A A	A G	A G	A A	A A	A A	A A	A G
1	Gga_rs13866204	53718672	G G	G G	A G	G G	G G	G G	G G	G G	G G	G G	G G	G G	G G	G G	G G	A G	G G	G G	A A	G G	G G	G G	G G	G G	A G	A G	A G	G G	G G	G G	G G	A G	A G	A G	G G	G G	G G	A A	G G	A G	A G	A G	G G	A G	G G	G G	G G
1	GGaluGA017969	53737803	A A	A A	A A	A G	A A	A A	A A	A A	A A	A A	A A	A A	A A	A G	A A	A G	A A	A G	A A	A G	A A	A A	A A	A A	A G	A A	A G	A A	A A	A A	A G	A G	A G	A A	A A	A A	A G	A A	A A	A G	A A	A A	G G	A G	A A	A G	A A
1	Gga_rs13652862	53755866	A A	G G	A G	A G	A G	A G	A A	A G	A A	A A	A G	A G	A A	A G	A G	A A	A G	0 0	A A	G G	A A	G G	A G	A G	A G	A A	A G	G G	A A	A A	G G	A G	A G	A A	A A	0 0	A G	A A	A A	A A	A A	A G	G G	A G	A G	A G	G G
1	GGaluGA017985	53794084	A G	A G	A G	A G	A A	A G	A A	A A	A G	A G	A G	A G	A G	G G	G G	G G	G G	G G	A A	G G	A A	A A	G G	G G	A G	A G	A G	G G	A G	A G	G G	A G	A G	A G	A G	A A	A G	A A	A G	G G	A A	A G	G G	A G	A A	G G	G G
1	Gga_rs13866305	53823708	A A	A A	A A	A A	A G	A A	A G	A A	A A	A A	A A	A A	A A	A A	A A	A A	A A	A A	A A	A A	A G	A G	A A	A A	A A	A A	A A	A A	A A	A A	A A	A A	A A	A A	A A	A A	A A	A A	A A	A A	A A	A A	A A	A A	A G	A A	A A
1	GGaluGA018011	53833467	A A	A G	A G	A G	A A	G G	A A	A A	A A	A A	A A	A A	A A	A G	G G	A G	A G	0 0	A A	G G	A A	A A	A G	G G	A G	A A	A G	A G	A G	A A	A G	A G	A G	0 0	A G	A G	A G	A A	A G	A A	A G	A A	G G	A G	A G	A G	A G
1	GGaluGA018024	53887979	G G	G G	A G	A G	A G	A G	A G	G G	G G	G G	G G	G G	G G	A G	A A	G G	A G	0 0	G G	A A	A G	A G	A G	A A	A G	G G	A G	A G	A G	G G	A G	A G	A G	G G	A G	G G	A G	G G	A G	G G	A G	G G	A A	A G	A G	A G	A G
1	GGaluGA018042	53912990	A A	G G	A G	A G	G G	A G	A G	A G	A A	A A	A A	A A	A A	A G	G G	A A	A G	G G	A A	G G	G G	A G	A G	G G	A G	A A	A G	A G	A G	A A	A G	A G	A G	A A	A G	A G	A G	A A	A G	A A	A G	A A	G G	A G	A G	A G	A G
1	GGaluGA018056	53938133	G G	A A	A A	G G	A A	A G	A G	A A	G G	G G	A G	A G	G G	G G	A A	A A	A G	A G	A A	A G	A A	A A	A G	A A	A G	A G	A G	A A	A G	G G	A G	A G	A G	A G	A A	A G	G G	A A	A G	A G	A A	A A	G G	A G	A G	G G	A A
1	Gga_rs13866379	53957550	A G	A A	G G	G G	A G	A G	G G	A G	A G	A G	G G	G G	A G	A G	G G	A G	A G	G G	G G	G G	G G	A G	A G	G G	G G	A G	G G	G G	G G	A G	G G	G G	G G	A G	G G	A G	G G	G G	G G	A G	G G	G G	G G	G G	A G	A G	G G
1	Gga_rs13866400	53978230	G G	G G	A G	A G	A G	A G	A G	G G	G G	G G	A G	A G	G G	A G	A A	G G	A G	A A	A G	A A	A G	G G	A G	A A	A A	A G	A G	A A	A G	G G	A A	A A	A A	G G	A G	G G	A G	A G	A G	G G	A A	A A	A A	A A	A G	A G	A A
1	Gga_rs13866427	54005506	A G	A A	A G	A G	A G	G G	G G	A A	A G	A G	A G	A G	A G	A A	G G	G G	A G	A G	A A	A G	A G	A A	A G	G G	A A	A A	A A	A G	G G	A G	A A	A A	A A	0 0	A G	A G	A G	A A	G G	A G	A G	A A	A A	A A	G G	A A	A G
1	Gga_rs13866429	54012087	A C	C C	C C	A C	C C	C C	A C	C C	A C	A C	A C	A C	A C	C C	C C	A A	C C	C C	C C	C C	C C	C C	C C	C C	C C	C C	C C	C C	A C	A C	C C	C C	C C	C C	C C	C C	A C	C C	A C	A C	C C	C C	C C	C C	C C	C C	C C
1	GGaluGA018111	54034070	A G	A A	A G	A G	A G	A G	A G	A A	A G	A G	A G	A G	A G	G G	G G	A G	G G	G G	A G	G G	G G	A G	G G	G G	G G	G G	A G	G G	A G	A G	G G	G G	G G	A G	A G	A A	A G	A G	A G	A G	G G	G G	G G	G G	A G	G G	G G
1	Gga_rs13866469	54058191	A A	A C	A A	A A	A A	A C	A A	A A	A A	A A	A A	A A	A C	A A	A A	A A	A A	A A	A C	A A	A A	A A	A A	A A	A C	A C	A A	A A	A A	A A	A A	A C	A C	A A	A A	A C	A A	A C	A A	A A	A C	A C	A A	A C	A C	A A	A A
1	Gga_rs13866482	54077890	A A	A A	A A	A G	A A	A A	A A	A A	A A	A A	A G	A G	A A	A G	A A	G G	A A	A G	A G	A G	A A	A A	0 0	A A	G G	A G	A G	A G	A A	A A	G G	G G	G G	A A	A A	A A	A G	A G	A A	A G	A G	G G	G G	G G	A A	A G	A G
1	Gga_rs13866507	54096332	A C	A C	A C	A C	A A	A A	A A	A C	A C	A C	A C	A C	A C	C C	A A	C C	A C	A C	C C	A C	A A	A C	A C	A A	C C	C C	C C	A C	A A	A C	C C	C C	C C	C C	A C	A A	A C	C C	A A	C C	A C	C C	C C	A C	A A	C C	A C
1	Gga_rs15266627	54120219	A G	A G	G G	A G	G G	A G	A G	G G	A G	A G	A G	A G	G G	G G	G G	G G	G G	G G	G G	G G	G G	G G	G G	G G	G G	G G	G G	G G	A G	A G	G G	G G	G G	G G	G G	A G	A G	G G	A G	G G	G G	G G	G G	G G	A G	G G	G G
1	GGaluGA018175	54139283	A G	A G	A G	G G	G G	G G	G G	A G	A G	A G	G G	G G	A G	A G	G G	G G	A G	G G	A G	G G	G G	G G	A G	G G	G G	A G	A G	G G	G G	A G	G G	G G	G G	0 0	A G	G G	G G	A G	G G	A G	G G	G G	G G	G G	G G	A G	G G
1	Gga_rs13866585	54158042	G G	G G	G G	G G	G G	G G	G G	G G	G G	G G	G G	G G	G G	G G	G G	A A	G G	G G	G G	G G	G G	A G	G G	G G	G G	G G	G G	G G	G G	G G	G G	G G	G G	G G	G G	G G	G G	G G	G G	A G	G G	G G	G G	G G	G G	G G	G G
1	GGaluGA018195	54178184	A G	A G	A G	G G	G G	A G	G G	A G	A G	A G	G G	G G	A A	A G	G G	A A	A G	G G	A G	G G	G G	A G	A G	G G	G G	A G	A G	G G	G G	A G	G G	G G	G G	0 0	A G	A G	G G	A G	G G	A A	G G	G G	G G	G G	A G	A G	G G
1	Gga_rs13866634	54216270	A C	C C	A C	C C	A C	A C	A C	C C	A C	A C	C C	C C	A C	A C	A A	A C	A A	A C	C C	A C	0 0	C C	0 0	A A	C C	A C	C C	A C	A C	A C	C C	C C	C C	A C	A C	C C	C C	C C	A C	A C	A C	C C	C C	A C	A C	A C	A C
1	GGaluGA018220	54231895	A A	A A	A G	A A	A A	A A	A A	A G	A A	A A	A A	A A	A A	A A	A A	A G	A A	A A	A G	A A	A A	A G	A A	A A	A A	A A	A G	A A	A A	A A	A A	A A	A A	A G	A G	A A	A A	A G	A A	A G	A A	A A	A A	A A	A A	A A	A A
1	GGaluGA018228	54239219	G G	A G	A A	G G	A A	A A	A G	A A	G G	G G	G G	G G	G G	G G	A A	G G	A G	A G	A G	A G	A A	A G	A G	A A	G G	G G	A G	A G	A G	G G	G G	G G	G G	A G	A A	A A	G G	A G	A G	G G	A G	G G	G G	A G	A A	G G	A G
1	GGaluGA018235	54260611	A A	A G	A G	A A	A A	A A	A A	A G	A A	A A	A A	A A	A A	A A	A A	G G	A A	A A	G G	A A	A A	A G	A A	A A	A G	A G	A G	A A	A A	A A	A A	A G	A G	A G	A G	A A	A A	G G	A A	A G	A G	A G	A A	A A	A A	A A	A A
1	Gga_rs13866722	54288304	G G	A A	A G	A G	A G	A G	G G	A A	G G	G G	A G	A G	G G	A G	G G	G G	G G	A G	A G	A G	G G	A G	G G	G G	A G	G G	A A	A G	G G	G G	A A	A G	A G	A G	A G	0 0	A G	A G	G G	G G	G G	A G	A A	A G	A G	A G	A G
[truncated: 40,733 more rows]
[truncated: 281 more columns]
