# Supplementary material for: Genome-Wide Linkage Analysis and Association Study Identifies Loci for Polydactyly in Chickens
Source: G3 (Bethesda). 2014 Apr 21;4(6):1167–72. doi: 10.1534/g3.114.011338 (PMC4065260; doi:10.1534/g3.114.011338)
Supplement: Supporting Information [file supp_g3.114.011338_TableS1.xlsx]

## Sheet: Pedigrees with Polydactyly
Table S1 Pedigrees with Polydactyly
F0 Sire No./Trait	F1 Sire NO./Trait	F2 NO./Trait
4/Po	190409/Po	20101
4/Po	190409/Po	20102/Po
4/Po	190409/Po	20105/Po
4/Po	190409/Po	20106
4/Po	190409/Po	20107/Po
4/Po	190409/Po	20108
4/Po	190409/Po	20109
4/Po	190409/Po	20111
4/Po	190409/Po	20113
4/Po	190409/Po	20115
4/Po	190409/Po	20116
4/Po	190409/Po	20117
4/Po	190409/Po	20118
4/Po	190409/Po	20120/Po
4/Po	190409/Po	20121/Po
4/Po	190409/Po	20122/Po
4/Po	190409/Po	20123
4/Po	190409/Po	20129
4/Po	190409/Po	20203
4/Po	190409/Po	20206
4/Po	190409/Po	20209
4/Po	190409/Po	20211
4/Po	190409/Po	20215/Po
4/Po	190409/Po	20216/Po
4/Po	190409/Po	20217
4/Po	190409/Po	20218
4/Po	190409/Po	20219/Po
4/Po	190409/Po	20225/Po
4/Po	190409/Po	20301/Po
4/Po	190409/Po	20302
4/Po	190409/Po	20305/Po
4/Po	190409/Po	20306
4/Po	190409/Po	20309
4/Po	190409/Po	20310
4/Po	190409/Po	20312
4/Po	190409/Po	20314
4/Po	190409/Po	20315
4/Po	190409/Po	20317/Po
4/Po	190409/Po	20319
4/Po	190409/Po	20320
4/Po	190409/Po	20321/Po
4/Po	190409/Po	20322
4/Po	190409/Po	20324
4/Po	190409/Po	20326/Po
4/Po	190409/Po	20333
4/Po	190409/Po	20401
4/Po	190409/Po	20402
4/Po	190409/Po	20405
4/Po	190409/Po	20407/Po
4/Po	190409/Po	20408
4/Po	190409/Po	20409
4/Po	190409/Po	20410
4/Po	190409/Po	20411
4/Po	190409/Po	20418
4/Po	190409/Po	20421
4/Po	190409/Po	20422
4/Po	190409/Po	20426
4/Po	190409/Po	20428
4/Po	190409/Po	20432
4/Po	190409/Po	20434/Po
4/Po	190409/Po	20438
4/Po	740310	30101
4/Po	740310	30104/Po
4/Po	740310	30108
4/Po	740310	30110
4/Po	740310	30112
4/Po	740310	30113
4/Po	740310	30114
4/Po	740310	30117
4/Po	740310	30119
4/Po	740310	30201
4/Po	740310	30203/Po
4/Po	740310	30204/Po
4/Po	740310	30205
4/Po	740310	30209
4/Po	740310	30210
4/Po	740310	30211
4/Po	740310	30212
4/Po	740310	30214
4/Po	740310	30215
4/Po	740310	30216
4/Po	740310	30217
4/Po	740310	30218
4/Po	740310	30221
4/Po	740310	30226/Po
4/Po	740310	30230
4/Po	740310	30235
4/Po	740310	30236
4/Po	740310	30301
4/Po	740310	30302
4/Po	740310	30304
4/Po	740310	30305
4/Po	740310	30308
4/Po	740310	30312
4/Po	740310	30316
4/Po	740310	30317
4/Po	740310	30321
4/Po	740310	30322
4/Po	740310	30323
4/Po	740310	30324
4/Po	740310	30325
4/Po	740310	30327/Po
4/Po	740310	30328
4/Po	740310	30329
4/Po	740310	30332
4/Po	740310	30333/Po
4/Po	740310	30350
4/Po	740310	30402
4/Po	740310	30404
4/Po	740310	30408
4/Po	740310	30413
4/Po	740310	30415
4/Po	740310	30418
4/Po	740310	30419
4/Po	740310	30424
4/Po	740310	30431
4/Po	740310	30435/Po
6/Po	140149/Po	50101/Po
6/Po	140149/Po	50103
6/Po	140149/Po	50105
6/Po	140149/Po	50106
6/Po	140149/Po	50107
6/Po	140149/Po	50108
6/Po	140149/Po	50110/Po
6/Po	140149/Po	50111/Po
6/Po	140149/Po	50113
6/Po	140149/Po	50114
6/Po	140149/Po	50117
6/Po	140149/Po	50119
6/Po	140149/Po	50120
6/Po	140149/Po	50121
6/Po	140149/Po	50123/Po
6/Po	140149/Po	50126
6/Po	140149/Po	50127
6/Po	140149/Po	50131/Po
6/Po	140149/Po	50132
6/Po	140149/Po	50135
6/Po	140149/Po	50140
6/Po	140149/Po	50142
6/Po	140149/Po	50149
6/Po	140149/Po	50204
6/Po	140149/Po	50205/Po
6/Po	140149/Po	50208
6/Po	140149/Po	50209
6/Po	140149/Po	50210
6/Po	140149/Po	50212
6/Po	140149/Po	50213
6/Po	140149/Po	50214
6/Po	140149/Po	50218
6/Po	140149/Po	50219
6/Po	140149/Po	50220
6/Po	140149/Po	50221
6/Po	140149/Po	50231
6/Po	140149/Po	50234
6/Po	140149/Po	50235
6/Po	140149/Po	50236
6/Po	140149/Po	50301
6/Po	140149/Po	50302/Po
6/Po	140149/Po	50303
6/Po	140149/Po	50304
6/Po	140149/Po	50305/Po
6/Po	140149/Po	50306/Po
6/Po	140149/Po	50309
6/Po	140149/Po	50311
6/Po	140149/Po	50313
6/Po	140149/Po	50315
6/Po	140149/Po	50318
6/Po	140149/Po	50319
6/Po	140149/Po	50321
6/Po	140149/Po	50322
6/Po	140149/Po	50323/Po
6/Po	140149/Po	50328
6/Po	140149/Po	50329/Po
6/Po	140149/Po	50330/Po
6/Po	140149/Po	50502
6/Po	140149/Po	50503
6/Po	140149/Po	50504
6/Po	140149/Po	50506
6/Po	140149/Po	50507
6/Po	140149/Po	50509
6/Po	140149/Po	50510
6/Po	140149/Po	50512
6/Po	140149/Po	50513
6/Po	140149/Po	50514
6/Po	140149/Po	50517
6/Po	140149/Po	50518
6/Po	140149/Po	50519/Po
6/Po	140149/Po	50526/Po
6/Po	140149/Po	50531
6/Po	140149/Po	50532
F0 Sire/Trait	F1 Dam No./Trait	F2 NO./Trait
4/Po	190416	60201
4/Po	190416	60202
4/Po	190416	60203/Po
4/Po	190416	60204/Po
4/Po	190416	60206/Po
4/Po	190416	60207
4/Po	190416	60208
4/Po	190416	60209
4/Po	190416	60212
4/Po	190416	60214
4/Po	190416	60215
4/Po	190416	60216
4/Po	190416	60217
4/Po	190416	60218
4/Po	190416	60222
4/Po	190416	60223
4/Po	190416	60224
4/Po	190416	60226
4/Po	190416	60227
4/Po	190416	60228
4/Po	190416	60229
4/Po	190416	60231
Note: All F0 dams were non-polydactyly; F1 birds which have sire with polydactyly were showed.
