# Supplementary material for: Genome-Wide Linkage Analysis and Association Study Identifies Loci for Polydactyly in Chickens
Source: G3 (Bethesda). 2014 Apr 21;4(6):1167–72. doi: 10.1534/g3.114.011338 (PMC4065260; doi:10.1534/g3.114.011338)
Supplement: Supporting Information [file supp_g3.114.011338_TableS2.xlsx]

## Sheet: Map
Table S2 Genetic map of CAAS chicken F2 population.
Chromosome	SNPs	Position (BP)	Sex-average (cM)	Female (cM)	Male (cM)	#inf. mei.
GGA1	Gga_rs14096805	448589	0	0	0	242
GGA1	GGaluGA002147	511478	0	0	0.554	81
GGA1	GGaluGA002189	605709	0.652	0	1.107	253
GGA1	Gga_rs14080240	627187	0.652	0	1.107	58
GGA1	GGaluGA002210	657389	1.793	1.489	2.471	270
GGA1	Gga_rs14080307	681331	1.793	1.489	2.471	309
GGA1	Gga_rs14080338	709551	2.108	1.489	2.884	260
GGA1	GGaluGA002256	722120	2.552	1.489	3.313	258
GGA1	GGaluGA002276	755798	4.189	4.132	4.309	208
GGA1	Gga_rs13778590	782744	4.189	4.132	4.631	237
GGA1	Gga_rs10728087	826289	4.956	4.819	5.287	240
GGA1	Gga_rs10724367	836990	4.956	4.819	5.287	452
GGA1	Gga_rs14080555	885992	5.906	5.902	5.301	134
GGA1	GGaluGA002422	1015701	6.855	6.986	6.85	149
GGA1	Gga_rs14080820	1034732	6.855	6.986	6.85	210
GGA1	GGaluGA002439	1047152	6.855	6.986	6.85	346
GGA1	GGaluGA002446	1069186	6.855	6.986	7.629	310
GGA1	Gga_rs14080975	1097204	7.161	6.986	7.629	197
GGA1	GGaluGA002461	1118083	7.256	6.986	7.629	247
GGA1	GGaluGA002477	1152658	7.256	6.986	7.629	106
GGA1	Gga_rs14081063	1180673	7.256	6.986	7.629	361
GGA1	GGaluGA002499	1186804	7.256	6.986	7.629	421
GGA1	GGaluGA002513	1213393	7.659	7.544	7.735	261
GGA1	GGaluGA002522	1228451	7.695	7.562	7.783	129
GGA1	Gga_rs14081172	1272723	7.857	7.653	7.84	330
GGA1	Gga_rs14081222	1296177	7.857	7.653	7.891	290
GGA1	Gga_rs14081238	1329523	7.857	7.653	8.137	161
GGA1	Gga_rs14081247	1345725	7.857	7.653	8.205	183
GGA1	Gga_rs14081311	1372113	7.857	7.653	8.297	403
GGA1	Gga_rs14081349	1386715	7.857	7.653	8.297	260
GGA1	Gga_rs14081373	1405141	7.857	7.653	8.297	288
GGA1	Gga_rs14081388	1416825	7.857	7.653	8.297	336
GGA1	Gga_rs14081437	1452370	7.857	7.653	8.297	434
GGA1	GGaluGA002630	1464907	7.889	7.653	8.378	159
GGA1	Gga_rs14081487	1486390	7.914	7.653	8.413	271
GGA1	Gga_rs14081492	1498838	7.955	7.653	8.468	129
GGA1	Gga_rs14081545	1566478	8.024	7.653	8.631	410
GGA1	Gga_rs14081561	1593299	8.024	7.653	8.631	459
GGA1	Gga_rs14081576	1609104	8.191	7.653	8.965	336
GGA1	Gga_rs13778998	1644939	8.191	7.653	8.965	259
GGA1	GGaluGA002723	1682818	8.191	7.653	8.965	457
GGA1	Gga_rs14081679	1701278	8.191	7.653	8.965	449
GGA1	Gga_rs15745582	1701386	8.191	7.653	8.965	82
GGA1	Gga_rs14081700	1719440	8.191	7.653	8.965	241
GGA1	Gga_rs13825154	1787787	8.191	7.653	8.965	206
GGA1	Gga_rs13825103	1826086	8.209	7.653	9.01	303
GGA1	Gga_rs10730722	1837922	8.221	7.653	9.023	342
GGA1	Gga_rs13788885	1905345	8.221	7.653	9.023	46
GGA1	GGaluGA002805	1925535	8.221	7.653	9.023	28
GGA1	Gga_rs15187362	1946146	8.221	7.653	9.023	175
GGA1	Gga_rs14789722	1953293	8.263	7.653	9.105	154
GGA1	Gga_rs15187284	1981260	8.288	7.653	9.147	292
GGA1	Gga_rs13824878	2017969	8.306	7.653	9.177	153
GGA1	Gga_rs13824858	2047173	8.306	7.653	9.206	37
GGA1	Gga_rs13824804	2078870	8.306	7.653	9.236	175
GGA1	Gga_rs14789557	2124737	8.358	7.653	9.298	496
GGA1	Gga_rs15186930	2167366	8.358	7.653	9.298	516
GGA1	Gga_rs13824683	2208877	8.358	7.653	9.298	39
GGA1	Gga_rs13824679	2210682	8.358	7.653	9.298	152
GGA1	GGaluGA002933	2250060	8.358	7.653	9.298	174
GGA1	GGaluGA002938	2272335	8.358	7.653	9.298	202
GGA1	Gga_rs13824602	2311200	8.358	7.653	9.298	403
GGA1	GGaluGA002963	2336287	8.358	7.886	9.298	309
GGA1	Gga_rs13572919	2347348	8.758	7.986	9.298	232
GGA1	Gga_rs13824559	2380984	8.758	7.986	9.298	318
GGA1	GGaluGA003004	2463631	8.758	7.986	9.855	202
GGA1	Gga_rs13824465	2470342	8.758	7.986	9.855	282
GGA1	Gga_rs13824431	2504791	8.758	7.986	9.855	82
GGA1	Gga_rs13824424	2522244	8.758	7.986	9.855	250
GGA1	Gga_rs13572840	2549083	9.358	7.986	10.969	123
GGA1	Gga_rs13824358	2583691	9.358	7.986	10.969	9
GGA1	Gga_rs13824343	2594814	9.358	7.986	10.969	143
GGA1	Gga_rs15186020	2657433	9.358	7.986	10.969	124
GGA1	Gga_rs15185947	2683900	9.358	7.986	10.969	280
GGA1	Gga_rs15185925	2689014	9.358	7.986	10.969	279
GGA1	GGaluGA003111	2730888	9.358	7.986	10.969	180
GGA1	Gga_rs13572752	2738827	9.488	8.176	11.055	234
GGA1	Gga_rs13824059	2797265	9.58	8.204	11.193	141
GGA1	GGaluGA003142	2813719	9.634	8.226	11.25	216
GGA1	Gga_rs13823977	2829695	9.692	8.294	11.304	377
GGA1	Gga_rs13823968	2847598	9.692	8.32	11.304	459
GGA1	GGaluGA003173	2881996	9.692	8.32	11.304	122
GGA1	Gga_rs13823897	2900935	9.692	8.32	11.304	178
GGA1	Gga_rs10722430	2942547	9.692	8.32	11.304	504
GGA1	Gga_rs13823873	2954664	9.824	8.605	11.304	243
GGA1	Gga_rs13823853	2974479	9.859	8.654	11.304	370
GGA1	Gga_rs13823850	2996659	9.859	8.654	11.304	218
GGA1	GGaluGA003207	3021060	9.859	8.68	11.304	227
GGA1	Gga_rs13823775	3049798	9.859	8.729	11.304	220
GGA1	Gga_rs13823757	3070498	9.859	8.741	11.304	198
GGA1	Gga_rs14788794	3079686	9.859	8.741	11.304	135
GGA1	Gga_rs13823731	3103168	9.859	8.741	11.304	181
GGA1	Gga_rs14788651	3184632	9.859	8.873	11.304	178
GGA1	Gga_rs13823569	3199046	10.193	8.902	11.805	178
GGA1	Gga_rs13823510	3248168	10.528	8.976	12.306	216
GGA1	Gga_rs13823495	3290434	10.528	8.988	12.306	333
GGA1	Gga_rs13823473	3333618	10.528	8.988	12.306	344
GGA1	Gga_rs13823450	3353115	10.528	8.988	12.306	220
GGA1	GGaluGA003330	3369176	10.528	8.988	12.306	231
GGA1	Gga_rs13823420	3420615	10.528	8.988	12.306	555
GGA1	GGaluGA003338	3442740	10.641	9.067	12.433	144
GGA1	Gga_rs14704727	3465684	10.861	9.231	12.64	145
GGA1	GGaluGA003359	3500156	10.861	9.231	12.64	149
GGA1	Gga_rs16031804	3530020	10.861	9.231	12.64	140
GGA1	Gga_rs16691477	3542578	10.861	9.297	12.64	203
GGA1	GGaluGA003372	3574979	10.861	9.322	12.64	333
GGA1	GGaluGA003385	3682698	11.028	9.655	12.64	65
GGA1	Gga_rs13809301	3710986	11.028	9.655	12.64	312
GGA1	GGaluGA003394	3715316	11.028	9.655	12.64	270
GGA1	GGaluGA003399	3774320	11.028	9.655	12.64	159
GGA1	Gga_rs14714425	3843082	11.028	9.655	12.64	161
GGA1	Gga_rs14714417	3863317	11.028	9.655	12.64	305
GGA1	GGaluGA003444	3912335	11.028	9.655	12.64	134
GGA1	Gga_rs16036634	3936467	11.028	9.655	12.64	371
GGA1	GGaluGA003457	3944440	11.028	9.655	12.64	239
GGA1	Gga_rs16690735	3972881	11.067	9.723	12.64	321
GGA1	GGaluGA003469	4015051	11.103	9.789	12.64	183
GGA1	Gga_rs13827504	4087306	11.103	9.802	12.64	216
GGA1	GGaluGA003516	4123619	11.103	9.831	12.64	183
GGA1	Gga_rs13827443	4145484	11.132	9.884	12.64	321
GGA1	GGaluGA003528	4172127	11.151	9.928	12.64	223
GGA1	GGaluGA003537	4225388	11.195	9.989	12.64	596
GGA1	GGaluGA003553	4267832	11.195	9.989	12.64	64
GGA1	Gga_rs14791420	4332669	11.783	9.989	13.641	269
GGA1	GGaluGA003591	4388103	11.783	9.989	13.641	338
GGA1	GGaluGA003595	4427115	11.783	9.989	13.641	244
GGA1	Gga_rs13827243	4443516	11.783	9.989	13.641	274
GGA1	Gga_rs13621842	4465360	11.783	9.989	13.641	185
GGA1	Gga_rs13827233	4473207	11.783	9.989	13.641	150
GGA1	Gga_rs13827194	4501544	12.315	10.99	13.641	107
GGA1	Gga_rs13621831	4526802	12.315	10.99	13.641	87
GGA1	GGaluGA003636	4571052	12.315	10.99	13.641	147
GGA1	Gga_rs13827135	4610004	12.315	10.99	13.641	175
GGA1	Gga_rs13827121	4677601	12.53	10.99	14.308	312
GGA1	Gga_rs13827107	4710038	12.53	10.99	14.308	314
GGA1	GGaluGA003654	4720681	12.53	10.99	14.308	312
GGA1	Gga_rs13621820	4758257	12.53	10.99	14.308	225
GGA1	GGaluGA003669	4779180	12.53	10.99	14.308	64
GGA1	GGaluGA003675	4818686	12.53	10.99	14.308	326
GGA1	Gga_rs13827081	4837187	12.53	10.99	14.308	87
GGA1	Gga_rs13827058	4874149	12.53	10.99	14.308	84
GGA1	Gga_rs13621816	4878547	12.53	10.99	14.308	307
GGA1	Gga_rs13827048	4907476	12.53	10.99	14.308	87
GGA1	Gga_rs13827029	4945208	12.53	10.99	14.308	299
GGA1	GGaluGA003690	4957770	12.555	10.99	14.373	320
GGA1	GGaluGA003692	4986956	12.58	10.99	14.409	127
GGA1	Gga_rs15190989	5018137	12.58	10.99	14.409	284
GGA1	Gga_rs13826970	5040554	12.58	10.99	14.431	83
GGA1	Gga_rs15190951	5057561	12.604	10.99	14.454	137
GGA1	Gga_rs13826962	5063377	12.636	10.99	14.49	108
GGA1	Gga_rs13826954	5105441	12.66	10.99	14.536	179
GGA1	Gga_rs14791108	5150471	12.697	10.99	14.642	282
GGA1	Gga_rs13826931	5168240	12.697	10.99	14.642	209
GGA1	Gga_rs13826924	5180248	12.697	10.99	14.642	133
GGA1	GGaluGA003707	5202902	12.697	10.99	14.642	306
GGA1	Gga_rs13826906	5221981	12.77	11.123	14.642	174
GGA1	Gga_rs13826897	5251513	12.77	11.123	14.642	177
GGA1	GGaluGA003724	5282764	12.77	11.134	14.642	174
GGA1	Gga_rs15190808	5367703	12.77	11.146	14.642	108
GGA1	Gga_rs15190761	5390843	12.836	11.268	14.642	236
GGA1	Gga_rs15190707	5455328	12.853	11.305	14.642	245
GGA1	Gga_rs14791005	5464929	12.864	11.324	14.642	320
GGA1	Gga_rs13826806	5501657	12.864	11.324	14.642	359
GGA1	Gga_rs15190652	5543120	12.864	11.324	14.642	213
GGA1	GGaluGA003759	5545220	12.864	11.324	14.642	124
GGA1	Gga_rs13621783	5602007	12.864	11.324	14.642	225
GGA1	GGaluGA003770	5612708	12.864	11.324	14.642	351
GGA1	GGaluGA003776	5636220	12.864	11.324	14.642	217
GGA1	Gga_rs13826695	5688988	12.864	11.324	14.642	202
GGA1	Gga_rs14790910	5712839	12.864	11.324	14.642	316
GGA1	Gga_rs13826580	5754599	12.892	11.324	14.723	201
GGA1	GGaluGA003796	5764845	13.031	11.324	14.975	432
GGA1	Gga_rs14790888	5782285	13.031	11.324	14.975	280
GGA1	Gga_rs13826555	5815914	13.094	11.42	14.975	307
GGA1	GGaluGA003811	5840282	13.124	11.479	14.975	291
GGA1	Gga_rs15190357	5887415	13.168	11.54	14.975	256
GGA1	Gga_rs13820518	5900379	13.198	11.658	14.975	267
GGA1	GGaluGA003823	5956088	13.198	11.658	14.975	446
GGA1	Gga_rs13826521	5972412	13.198	11.658	14.975	197
GGA1	GGaluGA003832	5989314	13.198	11.658	14.975	450
GGA1	GGaluGA003835	6013298	13.198	11.658	14.975	248
GGA1	Gga_rs15190195	6039064	13.198	11.658	14.975	255
GGA1	Gga_rs13621730	6050972	13.198	11.658	14.975	301
GGA1	Gga_rs15190100	6085128	13.364	11.992	14.975	204
GGA1	Gga_rs13826456	6148758	13.364	11.992	14.975	337
GGA1	Gga_rs16703132	6182245	13.364	11.992	14.975	220
GGA1	Gga_rs16021778	6193445	13.364	11.992	14.975	207
GGA1	GGaluGA003865	6220761	13.364	11.992	14.975	303
GGA1	GGaluGA003882	6295619	13.474	12.191	14.975	209
GGA1	Gga_rs14790783	6326079	13.605	12.495	14.975	282
GGA1	GGaluGA003899	6335098	13.605	12.495	14.975	218
GGA1	Gga_rs15189875	6359705	13.605	12.495	15.045	64
GGA1	GGaluGA003913	6381716	13.783	12.855	15.071	106
GGA1	Gga_rs13826435	6412844	13.91	12.998	15.155	159
GGA1	GGaluGA003933	6449338	13.91	12.998	15.173	330
GGA1	Gga_rs13815623	6492505	13.91	12.998	15.211	347
GGA1	Gga_rs14740507	6514965	14.105	13.333	15.224	213
GGA1	GGaluGA003959	6531827	14.105	13.333	15.224	180
GGA1	GGaluGA003967	6545087	14.105	13.333	15.248	352
GGA1	GGaluGA003975	6572629	14.775	14.51	15.309	353
GGA1	GGaluGA003981	6583362	14.775	14.51	15.309	399
GGA1	Gga_rs14715931	6644324	14.889	14.717	15.309	255
GGA1	GGaluGA003995	6651513	14.962	14.903	15.309	249
GGA1	GGaluGA004016	6711927	14.962	14.903	15.309	297
GGA1	Gga_rs16718569	6718179	14.962	14.903	15.309	142
GGA1	Gga_rs16718604	6746581	14.962	14.903	15.309	247
GGA1	Gga_rs16040188	6776476	15.297	14.903	15.976	328
GGA1	GGaluGA004053	6800939	15.632	15.603	15.976	310
GGA1	GGaluGA004055	6822387	15.632	15.603	15.976	323
GGA1	GGaluGA004063	6854727	15.632	15.603	15.976	276
GGA1	Gga_rs16086246	6893560	15.632	15.603	15.976	381
GGA1	Gga_rs14736838	6953772	16.129	15.791	16.643	166
GGA1	GGaluGA004100	6982385	16.129	16.086	16.643	156
GGA1	Gga_rs16756550	6998721	16.129	16.086	16.643	74
GGA1	GGaluGA004113	7032156	16.129	16.14	16.643	370
GGA1	GGaluGA004120	7045688	16.129	16.14	16.643	293
GGA1	Gga_rs16693359	7063535	16.367	16.306	16.643	208
GGA1	Gga_rs14790742	7083709	16.538	16.431	16.643	270
GGA1	Gga_rs15189578	7119818	16.538	16.466	16.643	63
GGA1	Gga_rs13826287	7152094	16.538	16.561	16.643	252
GGA1	Gga_rs13826252	7169826	16.538	16.676	16.643	346
GGA1	GGaluGA004182	7198296	16.538	16.676	16.643	115
GGA1	GGaluGA004194	7226009	16.538	16.676	16.643	181
GGA1	Gga_rs13826215	7258138	16.732	17.344	16.643	369
GGA1	GGaluGA004222	7287215	16.732	17.344	16.643	275
GGA1	GGaluGA004226	7299527	16.732	17.344	16.643	413
GGA1	GGaluGA004241	7326308	16.732	17.344	16.643	157
GGA1	Gga_rs13826175	7352507	16.732	17.344	16.643	255
GGA1	Gga_rs14790603	7367279	17.316	17.344	17.643	377
GGA1	Gga_rs13826145	7408205	17.316	17.344	17.643	377
GGA1	GGaluGA004272	7442282	17.316	17.344	17.643	231
GGA1	Gga_rs15189324	7474807	17.705	17.344	18.31	346
GGA1	Gga_rs13817926	7499436	17.705	17.344	18.31	524
GGA1	GGaluGA004304	7530900	17.705	17.344	18.31	400
GGA1	GGaluGA004322	7572784	17.705	17.344	18.31	179
GGA1	GGaluGA004334	7603394	17.705	17.344	18.388	290
GGA1	GGaluGA004340	7635228	17.705	17.344	18.486	83
GGA1	GGaluGA004344	7674539	17.705	17.344	18.486	417
GGA1	GGaluGA004350	7689459	18.039	17.376	18.644	225
GGA1	GGaluGA004364	7719295	18.039	17.418	18.644	195
GGA1	Gga_rs15189059	7739854	18.039	17.677	18.644	315
GGA1	Gga_rs14790535	7755537	18.039	17.677	18.644	334
GGA1	GGaluGA004374	7779924	18.056	17.692	18.644	247
GGA1	GGaluGA004381	7811318	18.206	18.011	18.644	314
GGA1	Gga_rs14790510	7820270	18.206	18.011	18.644	190
GGA1	Gga_rs15188977	7848644	18.206	18.011	18.644	429
GGA1	Gga_rs14738841	7869930	18.313	18.17	18.644	19
GGA1	Gga_rs15188946	7913227	18.468	18.457	18.644	284
GGA1	GGaluGA004417	7996150	18.636	18.68	18.644	418
GGA1	GGaluGA004442	8089846	18.978	18.788	19.317	19
GGA1	Gga_rs13825829	8129629	19.355	18.929	19.991	290
GGA1	Gga_rs13825773	8154577	19.714	19.015	20.659	356
GGA1	GGaluGA004470	8171584	19.714	19.015	20.659	471
GGA1	GGaluGA004481	8191935	19.714	19.015	20.659	45
GGA1	GGaluGA004492	8231489	19.714	19.015	20.659	465
GGA1	Gga_rs13825730	8246402	19.714	19.015	20.659	266
GGA1	Gga_rs13825718	8280454	19.714	19.015	20.659	186
GGA1	Gga_rs14790338	8318781	19.714	19.015	20.659	219
GGA1	Gga_rs13825684	8338117	19.714	19.015	20.659	261
GGA1	GGaluGA004517	8358165	19.714	19.015	20.659	274
GGA1	Gga_rs14790267	8401914	19.714	19.015	20.659	219
GGA1	Gga_rs15188495	8424283	19.714	19.015	20.659	103
GGA1	Gga_rs15188487	8434677	19.714	19.015	20.659	103
GGA1	Gga_rs13825646	8466101	19.714	19.015	20.659	439
GGA1	Gga_rs13787599	8502473	19.714	19.015	20.659	478
GGA1	GGaluGA004546	8525681	19.714	19.015	20.659	222
GGA1	Gga_rs13825609	8555167	19.714	19.015	20.659	479
GGA1	GGaluGA004549	8591235	19.714	19.015	20.659	430
GGA1	GGaluGA004553	8606142	19.714	19.015	20.659	200
GGA1	GGaluGA004559	8643074	19.714	19.015	20.659	353
GGA1	Gga_rs13825535	8671505	19.714	19.015	20.659	103
GGA1	GGaluGA004567	8692479	19.714	19.015	20.659	345
GGA1	GGaluGA004570	8712461	19.714	19.015	20.659	200
GGA1	Gga_rs13787569	8781041	19.714	19.015	20.659	169
GGA1	GGaluGA004584	8783584	19.714	19.015	20.659	354
GGA1	GGaluGA004592	8814334	19.714	19.015	20.659	19
GGA1	Gga_rs13825435	8853161	19.714	19.015	20.659	405
GGA1	Gga_rs14790100	8887324	19.714	19.015	20.659	417
GGA1	GGaluGA004594	8892458	19.714	19.015	20.659	84
GGA1	GGaluGA004595	8923705	19.714	19.015	20.659	429
GGA1	GGaluGA004605	8964016	19.714	19.015	20.659	19
GGA1	Gga_rs13825386	8985426	19.714	19.015	20.659	249
GGA1	GGaluGA004616	9018121	19.714	19.015	20.659	142
GGA1	Gga_rs13825349	9052515	19.714	19.015	20.659	173
GGA1	GGaluGA004629	9080900	19.714	19.015	20.659	318
GGA1	Gga_rs13825301	9110729	19.714	19.015	20.659	114
GGA1	Gga_rs15188005	9128368	19.714	19.015	20.659	491
GGA1	Gga_rs13825272	9158441	19.714	19.015	20.659	497
GGA1	Gga_rs14790010	9180887	19.714	19.015	20.659	489
GGA1	Gga_rs14790004	9212768	19.714	19.015	20.659	288
GGA1	Gga_rs13825242	9384510	19.714	19.015	20.659	200
GGA1	Gga_rs14789971	9407339	19.714	19.015	20.659	174
GGA1	Gga_rs13787493	9444146	19.714	19.015	20.659	209
GGA1	Gga_rs15187818	9467794	19.714	19.015	20.659	350
GGA1	Gga_rs13825205	9490193	19.714	19.015	20.659	164
GGA1	Gga_rs15187768	9550747	19.714	19.015	20.659	395
GGA1	Gga_rs15187758	9563332	19.714	19.015	20.659	395
GGA1	Gga_rs13825185	9572531	19.714	19.015	20.659	167
GGA1	GGaluGA004687	9632399	19.714	19.015	20.659	290
GGA1	Gga_rs15203549	10055960	19.714	19.015	20.659	219
GGA1	Gga_rs13834355	10163211	19.714	19.015	20.659	436
GGA1	GGaluGA004756	10173625	19.714	19.015	20.659	391
GGA1	GGaluGA004764	10210511	19.714	19.015	20.659	435
GGA1	Gga_rs13834279	10341017	19.714	19.015	20.659	389
GGA1	Gga_rs13715070	10369598	19.714	19.015	20.659	242
GGA1	GGaluGA004799	10414751	19.714	19.015	20.659	227
GGA1	Gga_rs13834230	10460018	19.896	19.015	21.069	383
GGA1	Gga_rs13834205	10500987	19.896	19.015	21.069	200
GGA1	Gga_rs13834191	10543807	19.896	19.015	21.069	446
GGA1	GGaluGA004838	10634047	19.896	19.015	21.069	242
GGA1	Gga_rs15203102	10689946	20.078	19.015	21.48	252
GGA1	Gga_rs14797001	10746009	20.078	19.015	21.48	268
GGA1	Gga_rs13834125	10762279	20.078	19.015	21.48	265
GGA1	Gga_rs15203045	10794165	20.078	19.015	21.48	64
GGA1	GGaluGA004874	10904488	20.078	19.015	21.48	90
GGA1	Gga_rs13834079	10930622	20.078	19.015	21.48	245
GGA1	GGaluGA004891	10975292	20.078	19.015	21.48	430
GGA1	Gga_rs15202932	10978471	20.078	19.015	21.48	109
GGA1	Gga_rs15202849	11014866	20.078	19.015	21.48	109
GGA1	GGaluGA004913	11084794	20.078	19.015	21.48	174
GGA1	GGaluGA004916	11130154	20.078	19.015	21.48	418
GGA1	Gga_rs13833945	11141313	20.078	19.015	21.48	432
GGA1	Gga_rs13833917	11173577	20.078	19.015	21.48	174
GGA1	Gga_rs14796846	11199007	20.078	19.015	21.48	174
GGA1	Gga_rs13833880	11212449	20.078	19.015	21.48	228
GGA1	GGaluGA004928	11246803	20.078	19.015	21.48	242
GGA1	Gga_rs14796820	11255905	20.078	19.015	21.48	409
GGA1	Gga_rs13715018	11301215	20.078	19.109	21.48	271
GGA1	GGaluGA004943	11330930	20.078	19.127	21.48	269
GGA1	GGaluGA004949	11382145	20.426	19.227	21.891	85
GGA1	Gga_rs13833802	11419510	20.442	19.227	21.891	228
GGA1	GGaluGA004956	11456848	20.442	19.227	21.891	64
GGA1	Gga_rs13833789	11487507	20.442	19.227	21.891	26
GGA1	Gga_rs14796765	11510866	20.442	19.227	21.891	90
GGA1	GGaluGA004957	11523342	20.442	19.246	21.891	247
GGA1	Gga_rs13714994	11541863	20.442	19.246	21.891	246
GGA1	GGaluGA004962	11569597	20.442	19.27	21.891	26
GGA1	Gga_rs13833760	11594292	20.442	19.284	21.891	246
GGA1	Gga_rs13833725	11616965	20.442	19.305	21.891	109
GGA1	Gga_rs13833691	11652512	20.442	19.317	21.891	242
GGA1	Gga_rs16058547	11661981	20.442	19.317	21.891	271
GGA1	Gga_rs14796720	11741349	20.442	19.317	21.891	278
GGA1	Gga_rs13833672	11741975	20.442	19.317	21.891	271
GGA1	Gga_rs15202343	11783668	20.442	19.317	21.891	285
GGA1	Gga_rs15202322	11800007	20.442	19.317	21.891	109
GGA1	Gga_rs13714976	11830018	20.442	19.334	21.891	281
GGA1	Gga_rs15202242	11888945	20.442	19.334	21.891	64
GGA1	GGaluGA005001	11902085	20.442	19.349	21.891	267
GGA1	Gga_rs13833588	11928944	20.442	19.349	21.891	270
GGA1	Gga_rs15202191	11946602	20.442	19.349	21.891	269
GGA1	Gga_rs13833546	12012343	20.442	19.349	21.891	428
GGA1	Gga_rs13833530	12052030	20.442	19.349	21.891	409
GGA1	Gga_rs15202108	12084602	20.442	19.349	21.891	260
GGA1	GGaluGA005036	12103932	20.442	19.349	21.891	109
GGA1	Gga_rs13833482	12170695	20.442	19.349	21.891	270
GGA1	GGaluGA005052	12189693	20.495	19.349	21.934	99
GGA1	Gga_rs13833472	12194724	20.495	19.349	21.934	99
GGA1	Gga_rs13833453	12212859	20.495	19.349	22.325	73
GGA1	Gga_rs13833395	12252170	20.806	19.349	22.715	521
GGA1	Gga_rs13833386	12302872	20.988	19.682	22.715	504
GGA1	Gga_rs13833345	12322912	20.988	19.682	22.715	60
GGA1	Gga_rs13833337	12328332	20.988	19.682	22.715	508
GGA1	Gga_rs13833316	12392490	20.988	19.682	22.715	281
GGA1	Gga_rs13833309	12397517	20.988	19.682	22.715	279
GGA1	GGaluGA005084	12425538	20.988	19.682	22.715	298
GGA1	Gga_rs13833287	12436243	20.988	19.682	22.715	296
GGA1	GGaluGA005092	12494418	20.988	19.682	22.715	71
GGA1	Gga_rs13833251	12506139	20.988	19.682	22.715	465
GGA1	Gga_rs13714893	12546062	20.988	19.682	22.715	478
GGA1	Gga_rs13833207	12564152	20.988	19.682	22.715	484
GGA1	GGaluGA005119	12619938	20.988	19.682	22.715	388
GGA1	GGaluGA005125	12640533	20.988	19.682	22.715	263
GGA1	Gga_rs15201389	12672757	20.988	19.682	22.715	390
GGA1	GGaluGA005147	12690195	20.988	19.682	22.715	80
GGA1	Gga_rs13833148	12696284	21.086	19.869	22.715	220
GGA1	Gga_rs15201239	12736077	21.134	19.96	22.715	386
GGA1	Gga_rs13832996	12790600	21.17	20.016	22.715	525
GGA1	Gga_rs13832954	12801391	21.247	20.183	22.715	227
GGA1	Gga_rs13832915	12840059	21.352	20.349	22.715	472
GGA1	GGaluGA005185	12854486	21.352	20.349	22.715	257
GGA1	GGaluGA005192	12866012	21.484	20.614	22.715	88
GGA1	Gga_rs15200910	12900656	21.509	20.639	22.715	109
GGA1	Gga_rs13832849	12922880	21.535	20.683	22.715	221
GGA1	Gga_rs13832837	12933613	21.717	21.017	22.715	390
GGA1	Gga_rs13714813	12952352	21.717	21.017	22.715	197
GGA1	GGaluGA005218	12987405	21.717	21.017	22.715	273
GGA1	GGaluGA005225	13001679	21.717	21.017	22.881	89
GGA1	Gga_rs13832764	13032992	21.717	21.017	22.951	84
GGA1	GGaluGA005241	13034535	21.717	21.017	23.039	73
GGA1	GGaluGA005262	13095907	22.202	21.517	23.127	483
GGA1	GGaluGA005274	13138700	22.445	22.018	23.127	150
GGA1	Gga_rs15200439	13158546	22.445	22.018	23.127	442
GGA1	Gga_rs13832558	13203606	22.81	22.045	23.538	324
GGA1	GGaluGA005293	13216923	22.81	22.126	23.538	114
GGA1	Gga_rs13832501	13237335	22.81	22.187	23.538	259
GGA1	Gga_rs13832477	13254517	22.81	22.238	23.538	324
GGA1	Gga_rs13832441	13282184	22.81	22.26	23.538	372
GGA1	Gga_rs14795706	13307332	22.81	22.279	23.538	360
GGA1	Gga_rs13714696	13356781	22.81	22.352	23.538	252
GGA1	Gga_rs13714670	13376959	22.992	22.685	23.538	139
GGA1	Gga_rs13832327	13399084	22.992	22.685	23.538	159
GGA1	Gga_rs13832293	13424554	23.174	22.685	23.949	232
GGA1	GGaluGA005373	13452141	23.174	22.685	23.949	279
GGA1	Gga_rs13832237	13471455	23.174	22.685	23.949	225
GGA1	Gga_rs13832235	13477909	23.357	23.019	23.949	341
GGA1	GGaluGA005408	13530599	23.357	23.062	23.949	133
GGA1	GGaluGA005415	13551002	23.484	23.073	24.149	239
GGA1	GGaluGA005428	13566164	23.721	23.353	24.36	486
GGA1	Gga_rs13832082	13598250	23.721	23.353	24.36	243
GGA1	GGaluGA005455	13609828	23.903	23.687	24.36	165
GGA1	GGaluGA005471	13646967	23.903	23.687	24.36	19
GGA1	GGaluGA005501	13706180	23.903	23.687	24.36	241
GGA1	Gga_rs13714415	13723692	23.903	23.687	24.36	239
GGA1	Gga_rs13831826	13743663	23.903	23.687	24.36	125
GGA1	Gga_rs13831796	13756204	23.903	23.687	24.36	338
GGA1	Gga_rs13831765	13785255	23.938	23.828	24.36	133
GGA1	Gga_rs13714382	13815711	23.99	23.828	24.36	273
GGA1	Gga_rs13831633	13852134	24.032	23.896	24.36	270
GGA1	Gga_rs13831628	13872241	24.07	24.02	24.36	141
GGA1	Gga_rs15198958	13877249	24.07	24.02	24.36	153
GGA1	Gga_rs14794948	13878930	24.07	24.02	24.36	284
GGA1	GGaluGA005560	13885922	24.07	24.02	24.36	350
GGA1	Gga_rs13831580	13918337	24.32	24.02	24.693	216
GGA1	GGaluGA005594	13955231	24.32	24.02	24.693	305
GGA1	Gga_rs10725499	13971074	24.32	24.02	24.693	198
GGA1	GGaluGA005604	13984488	24.32	24.02	24.693	291
GGA1	GGaluGA005629	14021152	24.541	24.638	24.693	379
GGA1	Gga_rs13831454	14027733	24.57	24.687	24.693	398
GGA1	Gga_rs13831368	14064203	24.57	24.687	24.693	217
GGA1	GGaluGA005653	14076887	24.57	24.687	24.693	466
GGA1	Gga_rs13831298	14105587	24.57	24.687	24.693	220
GGA1	Gga_rs13831289	14111672	24.57	24.687	24.693	225
GGA1	Gga_rs13831253	14144563	24.57	24.687	24.693	481
GGA1	Gga_rs13831250	14149639	24.57	24.687	24.693	445
GGA1	Gga_rs13831214	14184619	24.632	24.687	24.804	316
GGA1	Gga_rs13831138	14226826	24.651	24.687	24.844	232
GGA1	GGaluGA005739	14266201	24.651	24.687	24.88	106
GGA1	Gga_rs13831071	14282946	24.689	24.687	24.94	194
GGA1	Gga_rs14794238	14317384	24.737	24.687	25.027	307
GGA1	Gga_rs13714101	14336135	24.737	24.687	25.027	296
GGA1	Gga_rs14794207	14343960	24.737	24.687	25.027	263
GGA1	Gga_rs13830937	14368111	24.737	24.687	25.027	179
GGA1	Gga_rs13830900	14395255	24.737	24.687	25.027	263
GGA1	GGaluGA005833	14444376	24.864	24.729	25.146	142
GGA1	GGaluGA005836	14460116	25.071	24.739	25.361	132
GGA1	Gga_rs13830773	14483846	25.071	24.897	25.361	205
GGA1	Gga_rs13830743	14524281	25.071	25.021	25.361	280
GGA1	Gga_rs14793927	14550419	25.071	25.021	25.361	173
GGA1	GGaluGA005876	14558957	25.071	25.021	25.361	113
GGA1	Gga_rs13830627	14609177	25.071	25.021	25.361	160
GGA1	Gga_rs13830609	14618712	25.071	25.021	25.361	362
GGA1	Gga_rs13713970	14650422	25.071	25.021	25.361	229
GGA1	Gga_rs15197149	14673701	25.071	25.021	25.361	205
GGA1	GGaluGA005940	14681530	25.071	25.021	25.361	227
GGA1	Gga_rs13830464	14719766	25.071	25.021	25.361	210
GGA1	Gga_rs13830457	14725723	25.238	25.355	25.361	176
GGA1	Gga_rs13830391	14764662	25.238	25.355	25.361	346
GGA1	Gga_rs13830384	14770723	25.238	25.355	25.68	124
GGA1	Gga_rs13830343	14788800	25.238	25.355	25.68	190
GGA1	GGaluGA005978	14824199	25.433	25.355	25.695	315
GGA1	GGaluGA005982	14830459	25.433	25.548	25.695	241
GGA1	GGaluGA005994	14896265	25.647	25.845	25.695	152
GGA1	GGaluGA006008	14947194	25.676	25.857	25.695	329
GGA1	GGaluGA006028	14994051	26.407	26.25	26.695	328
GGA1	Gga_rs13830018	15015674	26.407	26.358	26.695	313
GGA1	GGaluGA006037	15025983	26.407	26.358	26.695	474
GGA1	Gga_rs13830003	15060504	26.788	26.358	27.362	338
GGA1	Gga_rs13829979	15080867	26.788	26.358	27.362	150
GGA1	GGaluGA006058	15086927	26.788	26.358	27.362	152
GGA1	Gga_rs15196034	15123835	26.788	26.358	27.362	437
GGA1	Gga_rs13713737	15157295	27.551	27.216	28.029	164
GGA1	Gga_rs10723580	15175275	27.551	27.216	28.029	162
GGA1	Gga_rs3137220	15206986	27.551	27.216	28.029	140
GGA1	Gga_rs13829753	15227556	27.551	27.216	28.029	156
GGA1	GGaluGA006117	15233240	27.551	27.216	28.029	415
GGA1	Gga_rs13829695	15272068	27.551	27.216	28.029	88
GGA1	GGaluGA006131	15279655	27.551	27.216	28.029	232
GGA1	Gga_rs14793013	15305350	28.455	27.571	28.467	48
GGA1	Gga_rs13829647	15327518	28.7	28.944	28.544	310
GGA1	Gga_rs15195488	15357210	28.7	28.944	28.657	236
GGA1	Gga_rs13829609	15366369	28.7	28.944	28.698	459
GGA1	Gga_rs13829569	15408770	28.7	28.944	28.698	211
GGA1	GGaluGA006211	15469476	28.807	28.944	28.991	130
GGA1	Gga_rs13829501	15499170	28.831	28.944	29.01	123
GGA1	Gga_rs13829486	15511396	28.86	28.944	29.01	88
GGA1	Gga_rs13829449	15543395	28.891	28.944	29.032	220
GGA1	GGaluGA006268	15602873	28.891	28.944	29.032	309
GGA1	Gga_rs13829376	15626056	28.891	28.944	29.032	269
GGA1	Gga_rs13829297	15667379	28.891	28.944	29.032	305
GGA1	Gga_rs15194840	15702023	29.082	29.373	29.032	313
GGA1	GGaluGA006291	15712120	29.082	29.373	29.032	373
GGA1	Gga_rs13713515	15739773	29.082	29.373	29.032	127
GGA1	GGaluGA006302	15753196	29.082	29.373	29.032	199
GGA1	Gga_rs13829234	15776572	29.082	29.373	29.032	178
GGA1	GGaluGA006318	15802098	29.082	29.373	29.032	417
GGA1	Gga_rs13829216	15814631	29.082	29.373	29.032	355
GGA1	Gga_rs13829198	15833680	29.082	29.373	29.032	391
GGA1	Gga_rs13829133	15866009	29.082	29.373	29.032	121
GGA1	Gga_rs14792587	15878686	29.082	29.373	29.032	134
GGA1	GGaluGA006401	15931559	29.082	29.373	29.032	172
GGA1	Gga_rs13828993	15944293	29.082	29.373	29.313	235
GGA1	Gga_rs13713455	15954957	29.415	29.42	29.478	211
GGA1	GGaluGA006452	15993793	29.415	29.42	29.926	173
GGA1	GGaluGA006463	16014659	30.084	30.04	30.374	335
GGA1	GGaluGA006478	16076702	30.084	30.04	30.374	395
GGA1	Gga_rs16736842	16133573	30.084	30.04	30.374	289
GGA1	Gga_rs16736839	16138440	30.084	30.04	30.374	319
GGA1	Gga_rs16736793	16199290	30.084	30.04	30.374	203
GGA1	GGaluGA006525	16221519	30.084	30.04	30.374	179
GGA1	GGaluGA006533	16247136	30.084	30.04	30.374	328
GGA1	Gga_rs13828802	16264366	30.184	30.04	30.615	126
GGA1	GGaluGA006551	16315012	30.206	30.04	30.641	283
GGA1	GGaluGA006553	16326187	30.277	30.04	30.768	273
GGA1	Gga_rs15193729	16348512	30.481	30.201	30.921	234
GGA1	Gga_rs15193763	16389441	30.663	30.374	31.06	301
GGA1	GGaluGA006573	16402809	30.663	30.374	31.163	224
GGA1	Gga_rs13818061	16424746	30.663	30.374	31.163	246
GGA1	Gga_rs15193862	16437546	30.663	30.374	31.163	309
GGA1	Gga_rs14792400	16494480	30.663	30.374	31.163	184
GGA1	Gga_rs10723582	16496345	30.663	30.374	31.163	107
GGA1	Gga_rs13828774	16521251	30.663	30.374	31.163	184
GGA1	Gga_rs13828754	16547084	30.663	30.374	31.163	340
GGA1	Gga_rs15193516	16590528	31.049	30.374	31.952	316
GGA1	GGaluGA006628	16605689	31.049	30.374	31.952	117
GGA1	GGaluGA006648	16659457	31.049	30.374	31.952	61
GGA1	Gga_rs15193428	16694210	31.049	30.374	31.952	367
GGA1	Gga_rs15193395	16726169	31.049	30.374	31.952	327
GGA1	GGaluGA006666	16750175	31.049	30.374	31.952	209
GGA1	Gga_rs15193292	16798203	31.319	30.374	32.543	260
GGA1	GGaluGA006669	16803996	31.319	30.374	32.543	75
GGA1	Gga_rs14723997	16820901	31.319	30.374	32.543	328
GGA1	GGaluGA006683	16847288	31.319	30.374	32.543	225
GGA1	GGaluGA006687	16872494	31.319	30.374	32.619	217
GGA1	GGaluGA006698	16918507	33.003	31.976	34.326	147
GGA1	Gga_rs14727513	16924091	33.003	31.976	34.326	343
GGA1	GGaluGA006723	16981080	33.1	31.976	34.601	167
GGA1	Gga_rs16734238	17011523	33.191	31.976	34.668	180
GGA1	Gga_rs15193288	17033217	33.22	31.976	34.722	515
GGA1	Gga_rs13828616	17075292	33.22	31.976	34.722	184
GGA1	Gga_rs15193225	17085481	33.22	31.976	34.722	221
GGA1	Gga_rs14792276	17099547	33.22	31.976	34.722	125
GGA1	Gga_rs13828590	17122263	33.22	31.976	34.722	321
GGA1	Gga_rs13828557	17151844	33.22	31.976	34.722	249
GGA1	Gga_rs14792206	17213693	33.757	31.976	35.723	244
GGA1	GGaluGA006815	17254214	33.757	31.976	35.723	125
GGA1	GGaluGA006824	17299556	33.757	31.976	35.723	148
GGA1	Gga_rs13828303	17350997	33.757	32.376	35.723	490
GGA1	Gga_rs14792165	17362428	33.989	32.376	35.941	108
GGA1	Gga_rs13828266	17388295	34.091	32.376	36.057	264
GGA1	GGaluGA006846	17409949	34.091	32.376	36.057	262
GGA1	GGaluGA006857	17435819	34.091	32.376	36.057	296
GGA1	GGaluGA006869	17468438	34.091	32.376	36.057	111
GGA1	Gga_rs13800212	17502599	34.091	32.376	36.057	188
GGA1	GGaluGA006871	17519629	34.091	32.376	36.057	493
GGA1	Gga_rs13828098	17562943	34.258	32.376	36.39	349
GGA1	Gga_rs13828067	17601125	34.258	32.376	36.39	168
GGA1	Gga_rs15192765	17610833	34.258	32.376	36.39	325
GGA1	Gga_rs13800196	17650677	34.258	32.376	36.39	247
GGA1	GGaluGA006897	17666028	34.258	32.376	36.39	141
GGA1	Gga_rs13828033	17680604	34.258	32.376	36.39	357
GGA1	GGaluGA006903	17717522	34.258	32.376	36.39	419
GGA1	Gga_rs13828016	17733171	34.258	32.376	36.39	368
GGA1	Gga_rs15192602	17788827	34.258	32.376	36.39	365
GGA1	Gga_rs13827996	17804581	34.258	32.376	36.39	225
GGA1	Gga_rs13827968	17837074	34.258	32.376	36.39	384
GGA1	GGaluGA006935	17853411	34.258	32.376	36.39	278
GGA1	Gga_rs14791826	17885625	34.258	32.376	36.39	357
GGA1	Gga_rs14791814	17889434	34.258	32.376	36.39	169
GGA1	GGaluGA006943	17922233	34.258	32.376	36.39	452
GGA1	Gga_rs13827911	17951743	34.258	32.376	36.39	248
GGA1	Gga_rs13827900	17979738	34.258	32.376	36.39	427
GGA1	Gga_rs13827865	17994650	34.258	32.376	36.39	213
GGA1	Gga_rs13827872	18020862	34.258	32.376	36.39	245
GGA1	Gga_rs15192360	18066384	34.258	32.376	36.39	64
GGA1	Gga_rs13827782	18086581	34.258	32.376	36.39	227
GGA1	Gga_rs14791709	18112815	34.258	32.376	36.39	139
GGA1	Gga_rs13827764	18128442	34.258	32.376	36.39	317
GGA1	GGaluGA006979	18169796	34.258	32.376	36.39	139
GGA1	Gga_rs13827746	18196931	34.258	32.376	36.39	291
GGA1	Gga_rs13827738	18235492	34.258	32.376	36.39	170
GGA1	GGaluGA006993	18237447	34.258	32.376	36.39	427
GGA1	Gga_rs13827723	18280839	34.258	32.376	36.39	193
GGA1	Gga_rs14791656	18305782	34.258	32.376	36.39	301
GGA1	GGaluGA007005	18330481	34.258	32.376	36.39	427
GGA1	Gga_rs13827688	18348538	34.258	32.376	36.39	144
GGA1	Gga_rs15192112	18380806	34.258	32.376	36.39	311
GGA1	Gga_rs13827671	18421853	34.258	32.376	36.39	146
GGA1	Gga_rs15192059	18444585	34.258	32.376	36.39	64
GGA1	Gga_rs15192034	18529490	34.258	32.376	36.39	318
GGA1	Gga_rs13827635	18532787	34.258	32.376	36.39	239
GGA1	Gga_rs15192005	18581012	34.258	32.376	36.39	339
GGA1	GGaluGA007027	18607085	34.258	32.376	36.39	239
GGA1	GGaluGA007030	18634295	34.258	32.376	36.39	239
GGA1	Gga_rs13827618	18664332	34.258	32.376	36.39	314
GGA1	Gga_rs15191973	18708497	34.258	32.376	36.39	130
GGA1	Gga_rs14791565	18729118	34.258	32.376	36.39	175
GGA1	Gga_rs13827596	18779056	34.258	32.376	36.39	61
GGA1	Gga_rs13827587	18799456	34.258	32.376	36.39	172
GGA1	Gga_rs13827582	18827100	34.258	32.376	36.39	366
GGA1	Gga_rs13827578	18836550	34.258	32.376	36.39	371
GGA1	Gga_rs13827572	18855429	34.424	32.376	36.724	319
GGA1	Gga_rs13800083	18898324	34.424	32.376	36.724	74
GGA1	Gga_rs13834574	18911418	34.424	32.376	36.724	318
GGA1	Gga_rs13834576	18960358	34.424	32.376	36.724	311
GGA1	Gga_rs13834588	18986520	34.424	32.376	36.724	319
GGA1	Gga_rs13834603	19048381	34.424	32.376	36.724	122
GGA1	Gga_rs13834614	19058342	34.424	32.376	36.724	317
GGA1	Gga_rs13834631	19083051	34.424	32.376	36.724	311
GGA1	Gga_rs13834673	19123334	34.424	32.376	36.724	317
GGA1	Gga_rs13834678	19149987	34.424	32.376	36.724	362
GGA1	Gga_rs13834711	19235151	34.424	32.376	36.724	335
GGA1	Gga_rs13834719	19262075	34.424	32.376	36.724	335
GGA1	Gga_rs15203952	19278926	34.424	32.376	36.724	436
GGA1	Gga_rs13834748	19380446	34.424	32.376	36.724	335
GGA1	Gga_rs13834754	19410473	34.424	32.376	36.724	334
GGA1	Gga_rs13834772	19473309	34.424	32.376	36.724	351
GGA1	Gga_rs13834779	19482957	34.424	32.376	36.724	322
GGA1	Gga_rs13834825	19557935	34.424	32.376	36.724	335
GGA1	GGaluGA007116	19575155	34.424	32.376	36.724	142
GGA1	GGaluGA007119	19623823	34.424	32.376	36.724	334
GGA1	Gga_rs15204207	19662283	34.424	32.376	36.724	92
GGA1	Gga_rs13834859	19667774	34.424	32.376	36.724	334
GGA1	Gga_rs13834903	19748537	34.424	32.376	36.724	373
GGA1	Gga_rs13798958	19775844	34.424	32.376	36.724	374
GGA1	Gga_rs15204321	19797801	34.424	32.376	36.724	223
GGA1	Gga_rs13834925	19806360	34.424	32.376	36.724	226
GGA1	Gga_rs14797547	19849641	34.424	32.376	36.724	254
GGA1	Gga_rs15204354	19865705	34.424	32.376	36.724	251
GGA1	Gga_rs15204361	19871523	34.424	32.376	36.724	238
GGA1	Gga_rs13798970	19947701	34.743	32.376	37.724	172
GGA1	Gga_rs13834966	19953313	34.743	32.376	37.724	173
GGA1	Gga_rs13834986	19974504	34.925	32.376	37.724	224
GGA1	Gga_rs13834995	20009189	34.925	32.376	37.724	89
GGA1	GGaluGA007164	20037364	34.925	32.376	37.724	10
GGA1	Gga_rs15204552	20086112	34.925	32.376	37.724	229
GGA1	Gga_rs15204556	20086234	34.925	32.376	37.724	229
GGA1	Gga_rs13835070	20106984	34.925	32.376	37.724	229
GGA1	Gga_rs13835067	20131237	34.925	32.376	37.724	217
GGA1	Gga_rs15204698	20172156	34.925	32.376	37.724	480
GGA1	GGaluGA007189	20185177	34.925	32.376	37.724	133
GGA1	GGaluGA007191	20195058	34.925	32.376	37.724	140
GGA1	Gga_rs14797680	20238101	34.925	32.376	37.724	131
GGA1	GGaluGA007194	20250714	34.925	32.376	37.724	131
GGA1	Gga_rs13835144	20284371	34.925	32.376	37.724	282
GGA1	Gga_rs13835157	20312239	34.925	32.376	37.724	193
GGA1	Gga_rs13835166	20350753	34.925	32.376	37.724	133
GGA1	Gga_rs15204769	20361631	34.925	32.376	37.724	226
GGA1	Gga_rs13835179	20401420	34.925	32.376	37.724	385
GGA1	Gga_rs13799002	20413093	34.925	32.376	37.724	470
GGA1	Gga_rs15204819	20435292	34.925	32.376	37.724	223
GGA1	GGaluGA007235	20496511	34.925	32.376	37.724	350
GGA1	Gga_rs13835210	20521349	35.092	32.709	37.724	353
GGA1	Gga_rs13835212	20521885	35.092	32.709	37.724	353
GGA1	Gga_rs15204935	20566262	35.092	32.709	37.724	430
GGA1	GGaluGA007244	20569245	35.092	32.709	37.724	305
GGA1	Gga_rs13835267	20598761	35.092	32.709	37.724	428
GGA1	GGaluGA007250	20612115	35.092	32.709	37.724	213
GGA1	Gga_rs13835296	20654287	35.092	32.709	37.724	317
GGA1	Gga_rs13835308	20676935	35.092	32.709	37.724	221
GGA1	Gga_rs13835310	20695847	35.092	32.709	37.724	223
GGA1	Gga_rs13799026	20724665	35.092	32.709	37.724	410
GGA1	Gga_rs13835333	20738355	35.092	32.709	37.724	317
GGA1	Gga_rs13799028	20767004	35.092	32.709	37.724	225
GGA1	Gga_rs15205085	20787125	35.092	32.709	37.724	226
GGA1	Gga_rs13835343	20800589	35.092	32.709	37.724	320
GGA1	Gga_rs13835363	20851641	35.092	32.709	37.724	319
GGA1	Gga_rs14797892	20872479	35.092	32.709	37.724	231
GGA1	Gga_rs13835367	20877453	35.092	32.709	37.724	235
GGA1	Gga_rs13835391	20911855	35.092	32.709	37.724	309
GGA1	Gga_rs14797902	20943013	35.092	32.709	37.724	133
GGA1	Gga_rs13835418	20961064	35.092	32.709	37.724	173
GGA1	Gga_rs13835439	20986855	35.092	32.709	37.724	310
GGA1	GGaluGA007282	20989812	35.092	32.709	37.724	310
GGA1	Gga_rs13835449	21033255	35.092	32.709	37.724	311
GGA1	Gga_rs13835467	21076610	35.092	32.709	37.724	173
GGA1	Gga_rs14748223	21104060	35.092	32.709	37.724	157
GGA1	Gga_rs14797961	21132853	35.092	32.709	37.724	303
GGA1	GGaluGA007298	21154223	35.092	32.709	37.724	467
GGA1	Gga_rs15205470	21199368	35.092	32.709	37.724	561
GGA1	GGaluGA007306	21208982	35.092	32.709	37.724	566
GGA1	Gga_rs13799063	21224903	35.092	32.709	37.724	468
GGA1	GGaluGA007314	21253781	35.092	32.709	37.724	484
GGA1	Gga_rs14797993	21266559	35.092	32.709	37.724	330
GGA1	Gga_rs13835569	21288079	35.092	32.709	37.724	376
GGA1	Gga_rs13835595	21332756	35.092	32.709	37.724	157
GGA1	GGaluGA007343	21348519	35.092	32.709	37.724	178
GGA1	Gga_rs15205644	21386343	35.259	32.709	38.057	299
GGA1	Gga_rs15205653	21409495	35.259	32.709	38.057	239
GGA1	Gga_rs14798030	21423095	35.259	32.709	38.057	167
GGA1	Gga_rs13835654	21461890	35.259	32.709	38.057	242
GGA1	GGaluGA007365	21495214	35.259	32.709	38.057	399
GGA1	GGaluGA007373	21527248	35.259	32.709	38.057	440
GGA1	Gga_rs14707323	21555874	35.402	32.83	38.057	262
GGA1	Gga_rs14742788	21581106	35.448	32.89	38.057	314
GGA1	GGaluGA007404	21587188	35.492	32.961	38.057	191
GGA1	Gga_rs14740171	21664366	35.704	33.6	38.057	301
GGA1	GGaluGA007421	21691678	35.704	33.6	38.057	265
GGA1	GGaluGA007427	21697409	35.704	33.6	38.057	404
GGA1	Gga_rs14717426	21734543	35.704	33.6	38.057	419
GGA1	GGaluGA007455	21771153	35.926	34.045	38.057	224
GGA1	Gga_rs15205802	21781791	35.926	34.045	38.057	266
GGA1	GGaluGA007471	21817414	35.926	34.045	38.057	457
GGA1	Gga_rs13835724	21821526	35.926	34.045	38.057	198
GGA1	Gga_rs14711234	21868946	35.926	34.045	38.057	272
GGA1	Gga_rs16733776	21908190	35.926	34.045	38.057	61
GGA1	GGaluGA007497	21930838	35.926	34.045	38.057	415
GGA1	Gga_rs16733767	21955801	35.926	34.045	38.057	258
GGA1	Gga_rs13860001	21995669	35.926	34.045	38.057	254
GGA1	GGaluGA007520	22010068	35.926	34.045	38.057	270
GGA1	Gga_rs14732104	22018449	35.926	34.045	38.057	292
GGA1	Gga_rs14732136	22045874	35.926	34.045	38.057	123
GGA1	GGaluGA007547	22097468	36.26	34.712	38.057	165
GGA1	Gga_rs13816357	22102796	36.26	34.712	38.057	228
GGA1	Gga_rs13802463	22164120	36.26	34.712	38.057	226
GGA1	Gga_rs13835913	22172668	36.26	34.712	38.057	250
GGA1	Gga_rs14798191	22191759	36.26	34.712	38.057	397
GGA1	Gga_rs13835947	22215407	36.382	34.734	38.057	90
GGA1	Gga_rs13835974	22245992	36.417	35.061	38.057	315
GGA1	GGaluGA007590	22269054	36.538	35.38	38.057	99
GGA1	Gga_rs15206046	22304351	36.538	35.38	38.057	340
GGA1	GGaluGA007603	22333683	36.538	35.38	38.057	393
GGA1	Gga_rs15206125	22368609	36.538	35.38	38.057	267
GGA1	Gga_rs15206178	22456640	36.677	35.38	38.057	196
GGA1	Gga_rs13836085	22513556	37.094	35.38	39.058	133
GGA1	GGaluGA007641	22535250	37.094	35.38	39.058	238
GGA1	Gga_rs13745887	22576824	37.094	35.38	39.058	368
GGA1	Gga_rs13836127	22599254	37.094	35.38	39.058	325
GGA1	Gga_rs13836154	22644540	37.094	35.38	39.058	245
GGA1	Gga_rs13836177	22669124	37.094	35.38	39.058	313
GGA1	Gga_rs15206373	22684240	37.094	35.38	39.058	329
GGA1	Gga_rs13836206	22703790	37.094	35.38	39.058	141
GGA1	Gga_rs13836218	22742310	37.094	35.38	39.058	141
GGA1	Gga_rs14798395	22766194	37.094	35.38	39.058	317
GGA1	GGaluGA007684	22802053	37.094	35.38	39.058	426
GGA1	Gga_rs13836268	22840196	37.094	35.38	39.058	307
GGA1	Gga_rs13836288	22877667	37.094	35.38	39.058	305
GGA1	Gga_rs13836297	22888323	37.094	35.38	39.058	298
GGA1	GGaluGA007705	22933637	37.094	35.38	39.058	185
GGA1	Gga_rs16714408	22949032	37.094	35.38	39.058	415
GGA1	Gga_rs15206527	22967202	37.094	35.38	39.058	428
GGA1	Gga_rs13836337	23010148	37.094	35.38	39.058	359
GGA1	GGaluGA007712	23026298	37.094	35.38	39.058	228
GGA1	Gga_rs13836341	23052484	37.094	35.38	39.058	183
GGA1	Gga_rs13836356	23072700	37.094	35.38	39.058	231
GGA1	GGaluGA007721	23103467	37.094	35.38	39.058	175
GGA1	Gga_rs13836399	23139633	37.094	35.38	39.058	231
GGA1	Gga_rs13836411	23178835	37.094	35.38	39.058	96
GGA1	Gga_rs13836419	23197814	37.094	35.38	39.058	421
GGA1	GGaluGA007735	23202216	37.094	35.38	39.058	369
GGA1	GGaluGA007741	23234480	37.094	35.38	39.058	224
GGA1	GGaluGA007746	23258172	37.094	35.38	39.058	224
GGA1	Gga_rs13745947	23305096	37.094	35.38	39.058	96
GGA1	Gga_rs16029188	23356215	37.094	35.38	39.058	306
GGA1	Gga_rs14699132	23400888	37.094	35.38	39.058	91
GGA1	Gga_rs13836526	23432579	37.094	35.38	39.058	374
GGA1	Gga_rs13836511	23448188	37.094	35.38	39.058	162
GGA1	Gga_rs13836507	23473787	37.094	35.38	39.058	212
GGA1	GGaluGA007770	23511923	37.094	35.38	39.058	165
GGA1	GGaluGA007776	23531481	37.094	35.38	39.058	444
GGA1	Gga_rs13836591	23578505	37.094	35.38	39.058	499
GGA1	Gga_rs13836597	23608588	37.094	35.38	39.058	451
GGA1	Gga_rs13836603	23641726	37.094	35.38	39.058	166
GGA1	Gga_rs13836609	23666919	37.094	35.38	39.058	376
GGA1	Gga_rs13745976	23699331	37.094	35.38	39.058	261
GGA1	Gga_rs14730131	23713136	37.094	35.38	39.058	451
GGA1	Gga_rs13836660	23733703	37.094	35.38	39.058	309
GGA1	Gga_rs14798735	23785995	37.094	35.38	39.058	488
GGA1	Gga_rs13836671	23813581	37.094	35.38	39.058	342
GGA1	GGaluGA007817	23821641	37.094	35.38	39.058	317
GGA1	GGaluGA007847	23880819	37.094	35.38	39.058	292
GGA1	Gga_rs13836737	23894075	37.094	35.38	39.058	331
GGA1	GGaluGA007868	23925187	37.465	35.38	39.947	411
GGA1	GGaluGA007884	23967005	37.507	35.444	39.947	358
GGA1	Gga_rs13836842	24005849	37.651	35.74	39.947	215
GGA1	Gga_rs13746074	24050852	37.837	36.049	39.947	214
GGA1	GGaluGA007951	24066179	37.837	36.049	39.947	279
GGA1	Gga_rs13836973	24096403	37.837	36.049	39.947	328
GGA1	Gga_rs13837109	24124074	37.837	36.049	39.947	346
GGA1	Gga_rs13837124	24132542	37.837	36.049	39.947	295
GGA1	Gga_rs13837142	24147834	37.837	36.049	39.947	281
GGA1	Gga_rs15207831	24186010	37.837	36.049	39.947	226
GGA1	Gga_rs15207845	24190250	38.022	36.382	39.947	279
GGA1	Gga_rs14799072	24210375	38.022	36.382	40.024	99
GGA1	Gga_rs13837309	24237052	38.022	36.382	40.243	384
GGA1	Gga_rs14799123	24273114	38.393	36.63	40.392	319
GGA1	GGaluGA008034	24293410	38.393	36.716	40.392	286
GGA1	Gga_rs15208040	24299339	38.393	36.716	40.392	218
GGA1	Gga_rs13837416	24329775	38.412	36.728	40.392	218
GGA1	Gga_rs13837431	24337242	38.435	36.76	40.392	205
GGA1	GGaluGA008073	24375623	38.435	36.777	40.392	243
GGA1	GGaluGA008076	24383116	38.468	36.85	40.392	338
GGA1	Gga_rs13837546	24413305	38.501	36.916	40.392	178
GGA1	Gga_rs13837587	24425273	38.578	37.051	40.392	256
GGA1	Gga_rs13837617	24442144	38.578	37.051	40.392	258
GGA1	GGaluGA008139	24493554	38.763	37.384	40.392	237
GGA1	Gga_rs13837714	24531335	38.763	37.384	40.392	405
GGA1	Gga_rs13746326	24576291	38.763	37.384	40.392	171
GGA1	GGaluGA008163	24616668	38.763	37.384	40.392	223
GGA1	Gga_rs13837806	24637666	38.763	37.384	40.392	303
GGA1	Gga_rs14799385	24677939	38.763	37.384	40.392	292
GGA1	Gga_rs15208864	24689738	38.763	37.384	40.392	237
GGA1	Gga_rs13837906	24720853	38.763	37.384	40.392	443
GGA1	Gga_rs13837921	24740463	38.763	37.384	40.392	146
GGA1	Gga_rs15209088	24806533	38.763	37.384	40.392	427
GGA1	Gga_rs13838027	24849291	39.208	37.384	41.392	300
GGA1	Gga_rs13838170	24903946	39.208	37.546	41.392	75
GGA1	Gga_rs13838203	24935387	39.268	37.546	41.392	125
GGA1	GGaluGA008268	24958384	39.298	37.565	41.392	89
GGA1	Gga_rs13746451	24982199	39.351	37.608	41.392	224
GGA1	Gga_rs13838282	24992278	39.431	37.718	41.392	183
GGA1	GGaluGA008299	25017670	39.431	37.718	41.392	283
GGA1	Gga_rs13746477	25040089	39.431	37.718	41.392	271
GGA1	Gga_rs10729928	25060262	39.431	37.718	41.392	192
GGA1	Gga_rs13838400	25086241	39.431	37.718	41.392	269
GGA1	Gga_rs13746500	25108086	39.598	37.718	41.726	224
GGA1	GGaluGA008345	25127472	39.598	37.718	41.726	276
GGA1	Gga_rs15209793	25135469	39.598	37.718	41.726	350
GGA1	GGaluGA008370	25188486	39.598	37.718	41.726	329
GGA1	Gga_rs13838617	25230318	39.598	37.718	41.726	249
GGA1	Gga_rs13838625	25236662	39.598	37.718	41.726	251
GGA1	Gga_rs13746572	25263993	39.598	37.718	41.726	507
GGA1	Gga_rs13838711	25298527	39.598	37.718	41.726	345
GGA1	Gga_rs13838715	25305378	39.598	37.718	41.726	187
GGA1	Gga_rs13838772	25377008	39.598	37.718	41.726	231
GGA1	Gga_rs13838804	25409877	39.598	37.718	41.726	198
GGA1	Gga_rs13838840	25447345	39.598	37.718	41.726	317
GGA1	Gga_rs13838858	25462428	39.598	37.718	41.726	320
GGA1	Gga_rs13838880	25474915	39.598	37.718	41.726	297
GGA1	Gga_rs13838911	25494981	39.645	37.951	41.726	235
GGA1	Gga_rs13838947	25524087	39.656	37.951	41.726	257
GGA1	Gga_rs13838999	25555492	39.682	37.984	41.726	307
GGA1	Gga_rs13746685	25594705	39.765	38.052	41.726	213
GGA1	Gga_rs13839043	25621076	39.765	38.052	41.726	302
GGA1	Gga_rs15210644	25682194	39.765	38.052	41.726	318
GGA1	Gga_rs13839139	25751284	39.765	38.052	41.726	81
GGA1	Gga_rs13839183	25771822	39.765	38.052	41.726	117
GGA1	GGaluGA008587	25850292	39.765	38.052	41.726	102
GGA1	Gga_rs13839342	25892949	39.765	38.052	41.726	96
GGA1	Gga_rs13839353	25905534	39.765	38.052	41.726	248
GGA1	GGaluGA008601	25928026	39.765	38.052	41.726	267
GGA1	Gga_rs13839372	25947735	39.765	38.052	41.726	293
GGA1	Gga_rs14800394	25948720	39.765	38.052	41.726	187
GGA1	GGaluGA008624	25996053	40.098	38.052	42.393	472
GGA1	Gga_rs13839468	26023743	40.098	38.052	42.689	164
GGA1	GGaluGA008639	26052352	40.098	38.052	42.715	150
GGA1	Gga_rs13839630	26114236	40.422	38.543	42.727	169
GGA1	GGaluGA008694	26128232	40.573	38.699	42.727	204
GGA1	Gga_rs13839706	26154482	40.6	38.72	42.727	204
GGA1	Gga_rs13839736	26181611	40.6	38.72	42.727	120
GGA1	Gga_rs14800657	26203973	40.6	38.882	42.727	322
GGA1	Gga_rs13746920	26237323	40.933	39.054	43.06	377
GGA1	Gga_rs13746923	26248224	40.933	39.054	43.06	348
GGA1	Gga_rs10731631	26282475	40.933	39.054	43.06	288
GGA1	Gga_rs13839888	26310931	40.933	39.054	43.06	206
GGA1	Gga_rs13839897	26328088	40.933	39.054	43.06	199
GGA1	Gga_rs13839921	26352926	40.933	39.054	43.06	118
GGA1	Gga_rs13839960	26373883	40.933	39.054	43.06	31
GGA1	Gga_rs13746991	26387502	40.933	39.054	43.06	184
GGA1	Gga_rs13840040	26408653	40.933	39.054	43.06	293
GGA1	Gga_rs13840096	26438633	40.933	39.054	43.06	427
GGA1	GGaluGA008830	26454195	40.933	39.054	43.06	100
GGA1	Gga_rs13840138	26465038	41.222	39.608	43.06	310
GGA1	Gga_rs13840204	26509743	41.304	39.722	43.06	249
GGA1	Gga_rs13840237	26526380	41.304	39.722	43.06	296
GGA1	Gga_rs13747106	26561933	41.304	39.722	43.06	239
GGA1	GGaluGA008894	26589642	41.304	39.722	43.06	320
GGA1	Gga_rs15212454	26612603	42.046	39.722	44.619	115
GGA1	GGaluGA008928	26657115	42.046	39.722	44.619	296
GGA1	GGaluGA008940	26684319	42.046	39.722	44.619	265
GGA1	Gga_rs13840439	26710131	42.046	39.722	44.619	248
GGA1	GGaluGA008975	26755345	42.145	39.776	44.71	223
GGA1	Gga_rs15212991	26798458	42.603	39.891	45.399	240
GGA1	GGaluGA008996	26819272	42.603	39.903	45.399	311
GGA1	Gga_rs13840555	26834213	42.603	40.056	45.399	438
GGA1	GGaluGA009016	26852972	42.603	40.056	45.399	279
GGA1	Gga_rs13840621	26876803	42.603	40.056	45.399	29
GGA1	Gga_rs13840648	26885642	42.603	40.056	45.399	341
GGA1	GGaluGA009051	26917895	42.603	40.056	45.399	23
GGA1	GGaluGA009061	26936005	42.603	40.056	45.399	23
GGA1	Gga_rs13840709	26953531	42.603	40.056	45.399	307
GGA1	GGaluGA009086	26979119	42.603	40.056	45.399	44
GGA1	Gga_rs13747282	27010562	42.603	40.124	45.399	169
GGA1	GGaluGA009112	27021802	42.603	40.14	45.399	168
GGA1	Gga_rs15213708	27074141	42.603	40.264	45.399	190
GGA1	GGaluGA009128	27079761	42.937	40.39	45.734	153
GGA1	Gga_rs13840879	27111068	42.937	40.39	45.734	136
GGA1	Gga_rs13747296	27184595	42.962	40.39	45.915	356
GGA1	GGaluGA009144	27201939	43	40.39	45.954	146
GGA1	Gga_rs13747311	27226490	43.016	40.39	45.978	146
GGA1	Gga_rs13840942	27295738	43.104	40.39	46.068	345
GGA1	Gga_rs13840980	27384653	43.104	40.39	46.068	252
GGA1	Gga_rs15214074	27414286	43.104	40.39	46.068	197
GGA1	Gga_rs13840991	27417298	43.104	40.39	46.068	237
GGA1	Gga_rs13840996	27455963	43.104	40.39	46.068	282
GGA1	Gga_rs15214180	27507956	43.104	40.39	46.068	130
GGA1	GGaluGA009204	27537855	43.104	40.39	46.068	287
GGA1	Gga_rs15214395	27609003	43.104	40.39	46.068	214
GGA1	Gga_rs14801760	27650614	43.358	40.69	46.068	28
GGA1	Gga_rs14801790	27680090	43.417	40.723	46.068	291
GGA1	Gga_rs13841146	27718907	43.594	40.723	46.777	201
GGA1	GGaluGA009255	27736599	43.73	40.723	47.071	265
GGA1	GGaluGA009259	27753100	43.73	40.723	47.071	68
GGA1	Gga_rs14801926	27827506	43.73	40.723	47.071	207
GGA1	GGaluGA009280	27843730	43.767	40.801	47.071	311
GGA1	Gga_rs13747443	27857584	43.791	40.828	47.071	243
GGA1	GGaluGA009292	27903959	43.872	40.892	47.071	243
GGA1	Gga_rs14802014	27971708	43.939	41.057	47.071	230
GGA1	GGaluGA009308	27987313	43.939	41.057	47.071	336
GGA1	GGaluGA009315	28031052	43.939	41.057	47.071	197
GGA1	GGaluGA009333	28091121	43.939	41.057	47.071	146
GGA1	Gga_rs13841553	28106752	43.939	41.057	47.071	266
GGA1	GGaluGA009352	28140951	44.106	41.391	47.071	279
GGA1	Gga_rs13841608	28160433	44.106	41.391	47.071	281
GGA1	Gga_rs13841633	28208139	44.106	41.391	47.071	222
GGA1	Gga_rs13841646	28217922	44.106	41.391	47.071	93
GGA1	GGaluGA009377	28234361	44.106	41.391	47.071	64
GGA1	Gga_rs15215403	28255219	44.106	41.391	47.071	64
GGA1	GGaluGA009394	28285467	44.106	41.391	47.071	153
GGA1	Gga_rs13841714	28317134	44.106	41.391	47.071	373
GGA1	GGaluGA009403	28336899	44.106	41.391	47.071	214
GGA1	GGaluGA009408	28350492	44.106	41.391	47.071	128
GGA1	Gga_rs13747574	28367719	44.106	41.391	47.071	278
GGA1	Gga_rs13841750	28388595	44.106	41.391	47.071	179
GGA1	Gga_rs13841779	28413375	44.106	41.391	47.071	108
GGA1	GGaluGA009429	28425243	44.106	41.391	47.071	360
GGA1	Gga_rs10731669	28460357	44.106	41.391	47.071	216
GGA1	Gga_rs14802541	28468572	44.106	41.391	47.071	284
GGA1	Gga_rs13747634	28497192	44.106	41.391	47.071	268
GGA1	Gga_rs13747646	28523801	44.106	41.391	47.071	243
GGA1	Gga_rs15216023	28540511	44.106	41.391	47.071	311
GGA1	Gga_rs14802624	28554561	44.606	42.057	47.071	269
GGA1	GGaluGA009504	28591055	44.606	42.057	47.107	153
GGA1	GGaluGA009507	28597595	44.606	42.057	47.143	134
GGA1	GGaluGA009518	28622151	44.606	42.057	47.286	187
GGA1	GGaluGA009530	28649418	44.606	42.057	47.402	60
GGA1	GGaluGA009541	28676537	44.606	42.057	47.518	110
GGA1	Gga_rs13842029	28680711	44.606	42.057	47.518	11
GGA1	Gga_rs13842050	28700661	44.606	42.057	47.518	330
GGA1	Gga_rs13747734	28720728	44.606	42.057	47.518	238
GGA1	Gga_rs13747739	28752185	44.606	42.057	47.518	151
GGA1	Gga_rs13747755	28767483	45.106	42.057	48.408	169
GGA1	Gga_rs13842165	28800862	45.106	42.057	48.408	383
GGA1	Gga_rs13842177	28810061	45.106	42.057	48.408	567
GGA1	Gga_rs13842200	28834893	45.106	42.057	48.408	492
GGA1	Gga_rs13842237	28861468	45.106	42.441	48.408	210
GGA1	Gga_rs13842364	28933968	45.773	42.54	49.075	246
GGA1	Gga_rs13747833	28935425	45.773	42.725	49.075	289
GGA1	Gga_rs13842417	28967412	45.773	42.725	49.075	377
GGA1	Gga_rs13842446	28988446	45.773	42.725	49.075	561
GGA1	Gga_rs15217124	29021451	45.773	42.725	49.075	335
GGA1	Gga_rs14803132	29040677	45.834	42.725	49.131	90
GGA1	Gga_rs13747869	29051062	45.834	42.725	49.186	23
GGA1	Gga_rs13842514	29078216	45.834	42.725	49.241	56
GGA1	Gga_rs13842524	29089472	45.834	42.725	49.296	67
GGA1	GGaluGA009698	29107671	45.894	42.725	49.351	165
GGA1	Gga_rs15217350	29143618	45.94	42.725	49.41	398
GGA1	GGaluGA009710	29152044	45.94	42.725	49.41	55
GGA1	Gga_rs13842600	29179042	45.94	42.725	49.41	177
GGA1	Gga_rs13842605	29191373	45.94	42.725	49.41	329
GGA1	GGaluGA009718	29238719	46.107	43.059	49.41	467
GGA1	GGaluGA009722	29265752	46.107	43.059	49.41	257
GGA1	Gga_rs15217520	29278769	46.107	43.059	49.41	256
GGA1	Gga_rs14803412	29317892	46.107	43.059	49.41	169
GGA1	Gga_rs13842717	29336889	46.107	43.059	49.41	188
GGA1	GGaluGA009745	29352870	46.329	43.505	49.41	457
GGA1	Gga_rs13842758	29396305	46.329	43.505	49.41	469
GGA1	Gga_rs14803481	29429475	46.439	43.718	49.41	32
GGA1	Gga_rs14803492	29452514	46.774	44.398	49.41	332
GGA1	Gga_rs14803524	29472598	46.774	44.398	49.41	335
GGA1	GGaluGA009769	29488168	46.774	44.398	49.41	227
GGA1	GGaluGA009771	29504667	46.774	44.398	49.41	228
GGA1	Gga_rs13842850	29537323	46.774	44.398	49.41	192
GGA1	Gga_rs13747995	29569757	46.774	44.398	49.41	492
GGA1	Gga_rs13842875	29585524	46.774	44.398	49.41	281
GGA1	Gga_rs13748004	29615542	46.774	44.398	49.41	492
GGA1	Gga_rs13748032	29656017	46.774	44.398	49.41	527
GGA1	Gga_rs13842952	29733318	46.774	44.398	49.41	469
GGA1	Gga_rs13842956	29741744	46.774	44.398	49.41	469
GGA1	Gga_rs13842973	29768124	46.774	44.398	49.41	452
GGA1	Gga_rs13748065	29802467	46.774	44.398	49.41	500
GGA1	Gga_rs14803794	29827642	46.774	44.398	49.41	337
GGA1	Gga_rs14803801	29831809	46.774	44.398	49.41	335
GGA1	Gga_rs14803847	29869574	46.774	44.398	49.41	159
GGA1	Gga_rs13843022	29876647	46.774	44.398	49.41	325
GGA1	Gga_rs13843057	29924920	46.774	44.398	49.41	489
GGA1	Gga_rs13843077	29943305	46.774	44.398	49.41	459
GGA1	Gga_rs13843155	30080590	46.941	44.398	49.743	171
GGA1	GGaluGA009875	30090128	46.941	44.398	49.743	62
GGA1	Gga_rs13843202	30125070	46.941	44.398	49.743	173
GGA1	GGaluGA009889	30150100	46.941	44.398	49.743	299
GGA1	Gga_rs13843242	30152519	46.941	44.398	49.743	299
GGA1	Gga_rs13843276	30174276	46.941	44.398	49.743	296
GGA1	Gga_rs15218822	30223977	46.941	44.398	49.743	252
GGA1	Gga_rs14804149	30277841	46.941	44.398	49.743	276
GGA1	Gga_rs13843398	30297203	46.987	44.398	49.847	289
GGA1	GGaluGA009934	30315475	47.014	44.398	49.862	61
GGA1	Gga_rs13843435	30340210	47.053	44.398	49.953	342
GGA1	Gga_rs13843441	30349698	47.083	44.398	50.002	204
GGA1	Gga_rs13748217	30367630	47.108	44.398	50.077	494
GGA1	Gga_rs13843527	30395366	47.108	44.398	50.077	163
GGA1	GGaluGA009983	30405764	47.108	44.398	50.077	364
GGA1	Gga_rs13843550	30433727	47.108	44.398	50.077	181
GGA1	GGaluGA009994	30461828	47.108	44.398	50.077	98
GGA1	GGaluGA009997	30484159	47.108	44.398	50.077	306
GGA1	Gga_rs13843661	30533032	47.108	44.398	50.309	106
GGA1	Gga_rs13748311	30577223	47.608	45.065	50.411	449
GGA1	Gga_rs13843754	30603248	47.608	45.065	50.411	320
GGA1	Gga_rs13843793	30656438	47.608	45.065	50.411	204
GGA1	Gga_rs13748357	30715897	47.608	45.065	50.411	213
GGA1	GGaluGA010075	30745129	47.608	45.065	50.411	110
GGA1	Gga_rs13843918	30756653	47.608	45.065	50.411	318
GGA1	Gga_rs13844015	30816762	47.608	45.065	50.411	322
GGA1	Gga_rs13844050	30841316	47.608	45.065	50.411	321
GGA1	Gga_rs13844092	30873808	47.639	45.065	50.468	214
GGA1	Gga_rs13844100	30875693	47.659	45.065	50.527	112
GGA1	Gga_rs13844143	30958205	47.707	45.065	50.527	122
GGA1	Gga_rs15220683	30981679	47.707	45.065	50.541	229
GGA1	Gga_rs14804918	31002194	47.718	45.065	50.589	334
GGA1	GGaluGA010194	31039325	47.755	45.065	50.719	314
GGA1	Gga_rs13844265	31044791	47.775	45.065	50.744	278
GGA1	GGaluGA010224	31095042	47.775	45.065	50.744	204
GGA1	Gga_rs13844451	31129827	47.775	45.065	50.744	181
GGA1	GGaluGA010255	31157508	47.775	45.065	50.744	239
GGA1	GGaluGA010261	31185782	47.775	45.065	50.744	216
GGA1	Gga_rs13844496	31203266	47.775	45.065	50.744	325
GGA1	GGaluGA010285	31266431	47.775	45.065	50.744	210
GGA1	Gga_rs13748593	31297564	47.775	45.065	50.744	142
GGA1	GGaluGA010300	31300797	47.775	45.065	50.744	254
GGA1	GGaluGA010324	31371130	47.775	45.065	50.744	174
GGA1	GGaluGA010328	31385229	47.775	45.065	50.744	182
GGA1	Gga_rs13844728	31405039	48.577	47.402	50.744	187
GGA1	Gga_rs13844826	31462954	49.379	47.402	51.746	323
GGA1	Gga_rs15222117	31548950	49.379	47.402	51.746	187
GGA1	GGaluGA010403	31550587	49.379	47.402	51.746	189
GGA1	Gga_rs13844947	31589183	49.379	47.402	51.746	127
GGA1	GGaluGA010419	31594012	49.379	47.402	51.746	373
GGA1	Gga_rs13844959	31629468	49.479	47.402	52.04	67
GGA1	GGaluGA010446	31654011	49.74	47.402	52.334	204
GGA1	Gga_rs13748804	31659191	49.836	47.402	52.499	469
GGA1	GGaluGA010463	31694495	50.139	47.402	53.136	270
GGA1	GGaluGA010476	31704881	50.397	47.402	53.631	298
GGA1	Gga_rs13845084	31752616	50.397	47.402	53.631	278
GGA1	GGaluGA010526	31835579	50.957	47.402	54.759	204
GGA1	GGaluGA010542	31864765	50.957	47.402	54.759	225
GGA1	GGaluGA010561	31885947	50.957	47.402	54.759	259
GGA1	Gga_rs13748891	31907025	50.957	47.402	54.759	157
GGA1	GGaluGA010582	31942814	50.957	47.402	54.759	376
GGA1	GGaluGA010590	31956190	51.147	47.736	54.759	234
GGA1	Gga_rs14805886	31990482	51.147	47.736	54.759	201
GGA1	Gga_rs15223475	32010189	51.526	47.736	55.18	373
GGA1	Gga_rs13845369	32028162	51.526	48.237	55.18	224
GGA1	GGaluGA010614	32075363	51.948	48.237	56.373	266
GGA1	GGaluGA010616	32084069	52.369	48.606	56.373	200
GGA1	GGaluGA010621	32099096	52.369	48.738	56.373	324
GGA1	Gga_rs13845400	32120486	52.369	48.738	56.373	66
GGA1	Gga_rs13845425	32157376	52.369	48.738	56.373	363
GGA1	GGaluGA010639	32160890	52.369	48.738	56.389	267
GGA1	Gga_rs15223929	32216650	52.369	48.738	56.412	60
GGA1	GGaluGA010661	32224532	52.369	48.738	56.446	271
GGA1	Gga_rs16707111	32307932	52.369	48.738	56.532	69
GGA1	Gga_rs15224359	32368424	53.445	49.94	56.617	128
GGA1	GGaluGA010718	32415459	53.445	49.94	56.617	221
GGA1	GGaluGA010724	32433602	53.445	49.94	56.617	199
GGA1	Gga_rs13845732	32471716	53.746	49.94	56.617	119
GGA1	Gga_rs13845781	32514286	54.049	50.741	56.617	221
GGA1	Gga_rs14806414	32521047	54.049	50.741	56.617	312
GGA1	Gga_rs13845817	32546662	54.049	50.741	56.617	152
GGA1	GGaluGA010773	32568778	54.049	50.741	56.617	255
GGA1	Gga_rs13845840	32584444	54.049	50.741	56.617	265
GGA1	Gga_rs13749240	32610144	54.049	50.741	56.617	340
GGA1	Gga_rs14806554	32647233	54.304	50.741	58.101	182
GGA1	Gga_rs15225136	32669245	54.304	50.741	58.101	296
GGA1	GGaluGA010805	32677086	54.304	50.741	58.101	135
GGA1	GGaluGA010811	32695160	54.304	50.741	58.305	238
GGA1	GGaluGA010836	32747017	54.639	51.076	58.436	362
GGA1	GGaluGA010853	32795893	55.307	52.412	58.436	212
GGA1	Gga_rs13846121	32838713	55.307	52.412	58.436	176
GGA1	Gga_rs13846130	32854971	55.307	52.412	58.436	290
GGA1	GGaluGA010874	32880577	55.307	52.412	58.488	135
GGA1	GGaluGA010877	32886152	55.307	52.412	58.51	165
GGA1	Gga_rs15225584	32920271	55.307	52.412	58.647	332
GGA1	Gga_rs13846242	32978692	55.64	52.746	58.671	334
GGA1	GGaluGA010911	33009710	55.64	52.746	58.693	225
GGA1	GGaluGA010915	33014479	55.64	52.746	58.77	225
GGA1	Gga_rs15225889	33046507	55.64	52.746	58.77	184
GGA1	Gga_rs13846313	33077532	55.64	52.746	58.77	163
GGA1	GGaluGA010938	33110811	55.64	52.746	58.77	74
GGA1	Gga_rs13749440	33139074	55.64	52.746	58.77	241
GGA1	Gga_rs14806855	33141830	55.64	52.746	58.77	324
GGA1	Gga_rs13846466	33173183	55.64	52.746	58.77	70
GGA1	Gga_rs13846489	33199784	55.64	52.746	58.77	242
GGA1	Gga_rs13749461	33209494	55.64	52.746	58.77	147
GGA1	GGaluGA010986	33277025	55.659	52.789	58.77	170
GGA1	Gga_rs15226289	33310791	55.737	52.95	58.77	209
GGA1	GGaluGA010996	33328556	55.807	53.081	58.77	317
GGA1	Gga_rs15226336	33352084	55.807	53.081	58.77	335
GGA1	Gga_rs13846654	33356800	55.807	53.081	58.77	148
GGA1	Gga_rs13846669	33389895	55.807	53.081	58.77	209
GGA1	Gga_rs13846676	33408803	55.807	53.081	58.77	209
GGA1	GGaluGA011009	33441842	55.807	53.081	58.77	147
GGA1	Gga_rs13846729	33475212	55.807	53.081	58.77	149
GGA1	GGaluGA011022	33495686	55.807	53.081	58.77	253
GGA1	GGaluGA011035	33558707	55.807	53.081	58.77	320
GGA1	GGaluGA011050	33604427	55.807	53.081	58.77	203
GGA1	Gga_rs13846854	33618301	55.807	53.081	58.77	232
GGA1	Gga_rs13846887	33653539	55.807	53.081	58.77	286
GGA1	Gga_rs13846896	33669462	55.807	53.081	58.77	303
GGA1	Gga_rs13846915	33691792	55.807	53.081	58.77	197
GGA1	Gga_rs13846932	33719563	55.807	53.081	58.77	216
GGA1	Gga_rs13846958	33770847	55.807	53.081	58.77	202
GGA1	GGaluGA011072	33807251	55.807	53.081	58.77	318
GGA1	Gga_rs15226971	33849095	55.807	53.081	58.77	506
GGA1	Gga_rs13749637	33873833	55.895	53.081	58.859	161
GGA1	Gga_rs15227054	33892403	55.895	53.081	58.859	199
GGA1	Gga_rs13749655	33916647	55.924	53.081	58.985	261
GGA1	Gga_rs14807412	33939467	55.974	53.081	59.104	196
GGA1	Gga_rs14807438	33961491	55.974	53.081	59.104	210
GGA1	Gga_rs14807451	34003589	55.974	53.081	59.104	65
GGA1	Gga_rs14807453	34022514	55.974	53.081	59.104	357
GGA1	Gga_rs13847091	34050209	55.974	53.081	59.104	227
GGA1	Gga_rs13847122	34071200	55.974	53.081	59.104	231
GGA1	Gga_rs13847135	34075800	55.974	53.081	59.104	217
GGA1	Gga_rs13847144	34095641	55.974	53.081	59.104	256
GGA1	Gga_rs13847184	34149740	55.974	53.081	59.104	214
GGA1	Gga_rs13847199	34161951	55.974	53.081	59.104	173
GGA1	Gga_rs13847238	34186432	55.974	53.081	59.104	217
GGA1	Gga_rs13847277	34237533	55.974	53.081	59.104	219
GGA1	Gga_rs13749724	34277204	55.974	53.081	59.104	286
GGA1	Gga_rs13847313	34298017	55.974	53.081	59.104	313
GGA1	Gga_rs14807627	34318647	55.974	53.081	59.104	368
GGA1	Gga_rs15227538	34339436	55.974	53.081	59.104	261
GGA1	Gga_rs14807648	34359788	55.974	53.081	59.104	270
GGA1	Gga_rs14807658	34379597	55.974	53.081	59.104	363
GGA1	GGaluGA011158	34471752	55.974	53.081	59.104	364
GGA1	Gga_rs13847518	34567588	55.974	53.081	59.104	284
GGA1	Gga_rs14807749	34595925	55.974	53.081	59.104	158
GGA1	Gga_rs14807757	34602267	55.974	53.081	59.104	228
GGA1	Gga_rs15228031	34637107	55.974	53.081	59.104	140
GGA1	GGaluGA011178	34649056	55.974	53.081	59.104	77
GGA1	GGaluGA011179	34667869	55.974	53.081	59.104	207
GGA1	Gga_rs13847611	34703709	56.03	53.357	59.104	233
GGA1	Gga_rs13847633	34737167	56.173	53.471	59.104	336
GGA1	Gga_rs15228330	34754635	56.284	53.676	59.104	69
GGA1	GGaluGA011211	34781273	56.284	53.676	59.104	165
GGA1	GGaluGA011219	34805875	56.373	53.862	59.104	253
GGA1	Gga_rs14808070	34847014	56.373	53.862	59.104	319
GGA1	Gga_rs13847756	34864886	56.471	54.059	59.104	292
GGA1	Gga_rs10728163	34896094	56.573	54.254	59.104	273
GGA1	GGaluGA011249	34930400	56.573	54.254	59.104	131
GGA1	Gga_rs13847862	34944257	56.573	54.254	59.104	241
GGA1	Gga_rs13847878	34961868	56.773	54.645	59.104	539
GGA1	Gga_rs13847890	34973995	56.996	54.938	59.104	289
GGA1	Gga_rs13847963	35018980	56.996	55.052	59.104	176
GGA1	Gga_rs13848006	35077656	57.174	55.429	59.104	366
GGA1	GGaluGA011317	35126830	57.174	55.429	59.104	239
GGA1	Gga_rs13848126	35139978	57.174	55.429	59.104	312
GGA1	GGaluGA011343	35189315	57.174	55.429	59.104	86
GGA1	GGaluGA011344	35195645	57.174	55.429	59.104	105
GGA1	GGaluGA011360	35235140	57.174	55.429	59.104	291
GGA1	GGaluGA011373	35253189	57.174	55.429	59.104	305
GGA1	Gga_rs15229524	35258791	57.174	55.429	59.104	377
GGA1	Gga_rs13848330	35330907	57.433	55.429	59.852	393
GGA1	Gga_rs15229706	35353242	57.433	55.429	59.852	106
GGA1	Gga_rs15229707	35353311	57.433	55.429	59.852	246
GGA1	GGaluGA011435	35369735	57.433	55.429	59.852	118
GGA1	GGaluGA011450	35403945	57.433	55.429	59.852	154
GGA1	Gga_rs13750177	35434096	57.433	55.429	59.852	151
GGA1	Gga_rs13848474	35447425	57.433	55.429	59.852	230
GGA1	GGaluGA011495	35472674	58.696	57.725	59.852	219
GGA1	Gga_rs13848519	35495451	58.696	57.725	59.852	262
GGA1	GGaluGA011518	35524935	58.696	57.725	59.852	193
GGA1	Gga_rs13848569	35535717	58.696	57.725	59.852	66
GGA1	Gga_rs13848617	35566088	58.696	57.725	59.852	225
GGA1	Gga_rs13848624	35573399	58.728	57.725	59.852	184
GGA1	GGaluGA011563	35595840	58.771	57.832	59.852	307
GGA1	Gga_rs13848717	35619633	58.89	58.108	59.852	225
GGA1	GGaluGA011602	35640696	58.89	58.108	59.852	217
GGA1	Gga_rs15230506	35664958	58.89	58.108	59.852	143
GGA1	Gga_rs13848780	35718583	58.89	58.108	59.852	184
GGA1	Gga_rs13750292	35722257	58.89	58.108	59.852	180
GGA1	Gga_rs13848840	35760100	58.89	58.108	59.852	66
GGA1	Gga_rs13848872	35771380	59.405	58.777	59.852	328
GGA1	Gga_rs15230808	35791966	59.405	58.777	60.35	288
GGA1	GGaluGA011672	35825031	59.405	58.777	60.35	218
GGA1	GGaluGA011696	35864285	59.654	59.224	60.35	197
GGA1	GGaluGA011712	35886965	59.654	59.224	60.35	138
GGA1	GGaluGA011722	35920556	59.862	59.238	60.35	295
GGA1	Gga_rs13849163	35972082	60.154	60.117	60.35	301
GGA1	Gga_rs13849177	35987901	60.154	60.117	60.35	346
GGA1	GGaluGA011756	36012099	60.154	60.117	60.431	422
GGA1	GGaluGA011759	36022737	60.154	60.117	60.505	79
GGA1	GGaluGA011782	36076523	60.154	60.117	60.606	204
GGA1	Gga_rs15231516	36118975	60.154	60.117	60.634	189
GGA1	Gga_rs13849345	36142146	61.203	60.598	60.85	152
GGA1	Gga_rs13849470	36263199	61.203	61.798	60.85	299
GGA1	Gga_rs15231705	36271011	61.465	61.798	60.987	234
GGA1	Gga_rs13849513	36295413	61.465	61.798	60.987	206
GGA1	Gga_rs13849591	36348081	61.465	61.798	61.349	287
GGA1	Gga_rs13849611	36363681	61.465	61.798	61.349	434
GGA1	Gga_rs15231873	36370272	61.465	61.798	61.349	379
GGA1	Gga_rs13849672	36392744	61.548	61.798	61.498	278
GGA1	Gga_rs13849721	36426983	61.636	61.798	61.723	181
GGA1	Gga_rs15232086	36443410	61.636	61.798	61.723	378
GGA1	Gga_rs13849763	36473512	61.636	61.798	61.723	519
GGA1	Gga_rs13849802	36491471	61.636	61.798	61.723	465
GGA1	Gga_rs13849808	36498694	61.636	61.798	61.723	500
GGA1	Gga_rs13849851	36549666	61.636	62.311	61.723	186
GGA1	Gga_rs13849944	36611766	62.659	63.481	62.055	175
GGA1	Gga_rs13750741	36641924	62.751	63.481	62.08	174
GGA1	GGaluGA012020	36653555	62.751	63.481	62.125	339
GGA1	Gga_rs13849993	36671391	62.751	63.481	62.192	323
GGA1	Gga_rs15232929	36724607	63.172	64.483	62.192	217
GGA1	Gga_rs13850069	36747797	63.322	64.483	62.192	163
GGA1	Gga_rs13850089	36772089	63.557	64.483	62.192	243
GGA1	Gga_rs13750825	36792281	63.557	64.483	63.607	333
GGA1	Gga_rs13850115	36804157	63.557	64.483	63.607	240
GGA1	Gga_rs13850130	36818967	63.755	64.892	63.607	241
GGA1	GGaluGA012117	36871141	64.36	65	63.607	201
GGA1	GGaluGA012121	36880480	64.36	65.152	63.607	259
GGA1	Gga_rs15233398	36947274	64.36	65.152	63.607	196
GGA1	GGaluGA012140	36961059	64.36	65.152	63.607	237
GGA1	Gga_rs13850355	36974554	64.36	65.152	63.607	176
GGA1	Gga_rs13850387	37000949	65.162	65.152	64.737	335
GGA1	Gga_rs13850406	37029733	65.162	66.154	64.737	85
GGA1	Gga_rs14810260	37051050	65.162	66.154	64.737	142
GGA1	GGaluGA012178	37061930	65.162	66.154	64.737	169
GGA1	Gga_rs13750920	37076159	65.407	66.154	65.069	346
GGA1	Gga_rs13850490	37105921	65.466	66.154	65.114	304
GGA1	Gga_rs14810347	37132052	65.466	66.154	65.114	495
GGA1	Gga_rs13850540	37165919	66.292	67.155	65.127	223
GGA1	GGaluGA012252	37189704	66.292	67.155	65.786	154
GGA1	Gga_rs13850642	37222916	66.315	67.155	65.786	251
GGA1	Gga_rs15234057	37274470	66.815	67.155	66.785	254
GGA1	Gga_rs10725604	37283815	66.883	67.155	66.795	163
GGA1	Gga_rs14810568	37305405	66.883	67.155	66.795	332
GGA1	Gga_rs15234281	37381471	66.883	67.155	66.795	189
GGA1	Gga_rs13850809	37400163	66.883	67.155	66.795	51
GGA1	Gga_rs13850851	37420562	66.883	67.155	66.795	51
GGA1	Gga_rs13850931	37453758	66.883	67.155	66.795	246
GGA1	Gga_rs15234591	37472376	67.004	67.155	66.883	211
GGA1	Gga_rs13850958	37535884	67.172	67.155	67.298	213
GGA1	GGaluGA012498	37595899	67.352	67.155	67.801	236
GGA1	Gga_rs13851029	37622981	67.462	67.398	67.801	16
GGA1	Gga_rs13851096	37657009	67.462	67.398	67.801	301
GGA1	Gga_rs13851122	37672493	67.462	67.48	67.801	160
GGA1	Gga_rs13751207	37725244	67.889	67.601	68.473	121
GGA1	GGaluGA012604	37756892	67.976	67.644	68.473	207
GGA1	Gga_rs13851195	37799016	68.06	67.678	68.473	172
GGA1	Gga_rs13851210	37823355	68.365	67.69	68.473	230
GGA1	GGaluGA012653	37836474	68.365	67.974	68.473	184
GGA1	GGaluGA012661	37859305	68.365	68.494	68.473	188
GGA1	Gga_rs13851251	37871821	68.365	68.494	68.473	256
GGA1	GGaluGA012688	37917355	68.365	68.494	68.473	202
GGA1	Gga_rs13751283	37940483	68.482	68.612	68.473	284
GGA1	Gga_rs13851395	37969096	68.499	68.667	68.473	272
GGA1	Gga_rs13851434	37988840	68.531	68.829	68.473	109
GGA1	Gga_rs13851442	38004425	68.531	68.829	68.473	342
GGA1	Gga_rs13851482	38025985	68.531	68.829	68.473	285
GGA1	GGaluGA012717	38036096	68.573	69.137	68.473	265
GGA1	Gga_rs13751340	38060340	68.698	69.162	68.473	287
GGA1	GGaluGA012724	38090108	68.698	69.162	68.473	197
GGA1	Gga_rs13851564	38125185	68.698	69.162	68.473	447
GGA1	Gga_rs13851574	38141350	68.907	69.496	68.473	221
GGA1	Gga_rs13751402	38170647	68.978	69.496	68.848	226
GGA1	Gga_rs13851641	38199732	69.116	69.496	68.974	394
GGA1	Gga_rs13851675	38213959	69.533	69.525	69.475	198
GGA1	Gga_rs15236220	38231371	69.533	69.545	69.475	175
GGA1	Gga_rs10722268	38252451	69.533	69.557	69.475	9
GGA1	Gga_rs13851731	38300287	69.533	69.568	69.475	138
GGA1	GGaluGA012798	38327311	69.533	69.626	69.475	77
GGA1	Gga_rs10723888	38338667	69.533	69.663	69.475	322
GGA1	GGaluGA012821	38375409	69.533	69.702	69.475	258
GGA1	Gga_rs15236831	38403660	69.533	69.731	69.475	281
GGA1	Gga_rs15236933	38421021	69.533	69.742	69.475	298
GGA1	Gga_rs13851906	38446439	69.533	69.755	69.475	351
GGA1	GGaluGA012860	38462854	69.533	69.792	69.475	60
GGA1	Gga_rs13851931	38482379	69.533	69.83	69.475	392
GGA1	Gga_rs13851964	38528074	69.533	69.83	69.475	188
GGA1	Gga_rs13851981	38539233	69.533	69.83	69.475	78
GGA1	Gga_rs13852031	38577873	69.533	69.83	69.475	238
GGA1	Gga_rs14811780	38614889	69.533	69.83	69.475	290
GGA1	GGaluGA012907	38614918	69.533	69.83	69.475	290
GGA1	GGaluGA012915	38655743	69.533	69.83	69.475	309
GGA1	Gga_rs13852120	38661143	69.533	69.83	69.475	319
GGA1	Gga_rs14811794	38688035	69.533	69.83	69.475	257
GGA1	GGaluGA012939	38725371	69.533	69.83	69.475	60
GGA1	Gga_rs15237709	38782968	69.533	69.83	69.475	251
GGA1	Gga_rs15237724	38804819	69.533	69.83	69.475	143
GGA1	Gga_rs13852223	38808865	69.533	69.83	69.475	88
GGA1	Gga_rs13852242	38860191	69.533	69.83	69.475	352
GGA1	Gga_rs15237784	38890152	69.533	69.83	69.475	271
GGA1	Gga_rs14811908	38911376	69.533	69.83	69.475	39
GGA1	Gga_rs13852268	38934825	69.533	69.83	69.475	110
GGA1	Gga_rs15237894	38973220	69.533	69.83	69.475	120
GGA1	Gga_rs13751677	38993042	69.533	69.83	69.475	186
GGA1	GGaluGA013038	39104936	69.533	69.83	69.475	441
GGA1	GGaluGA013039	39118012	69.533	69.83	69.475	531
GGA1	Gga_rs13852362	39139650	69.533	69.83	69.475	435
GGA1	Gga_rs13852383	39172012	69.533	69.83	69.475	406
GGA1	Gga_rs13852414	39211509	69.533	69.83	69.475	361
GGA1	Gga_rs13852481	39284001	69.533	69.83	69.475	116
GGA1	Gga_rs15238298	39288673	69.533	69.83	69.475	410
GGA1	Gga_rs13852533	39325859	69.533	69.83	69.475	90
GGA1	GGaluGA013075	39334827	69.533	69.83	69.475	57
GGA1	Gga_rs13751750	39360501	69.533	69.83	69.475	273
GGA1	Gga_rs15238509	39369849	69.533	69.83	69.475	166
GGA1	GGaluGA013089	39402308	69.533	69.83	69.475	152
GGA1	Gga_rs14812191	39429946	69.533	69.83	69.475	265
GGA1	Gga_rs13852634	39437928	69.533	69.83	69.475	151
GGA1	Gga_rs15238826	39485190	69.533	69.83	69.475	259
GGA1	GGaluGA013122	39497811	69.722	69.941	69.475	160
GGA1	Gga_rs13852759	39519322	69.722	70.239	69.475	69
GGA1	Gga_rs13852800	39549232	69.756	70.293	69.475	212
GGA1	Gga_rs13852835	39579414	69.797	70.513	69.475	59
GGA1	GGaluGA013157	39581730	69.979	70.758	69.475	198
GGA1	Gga_rs13852898	39620594	70.011	71.081	69.475	212
GGA1	Gga_rs10728318	39635145	70.202	71.221	69.475	324
GGA1	Gga_rs13751882	39655085	70.202	71.221	69.475	320
GGA1	GGaluGA013203	39679809	70.202	71.221	69.475	87
GGA1	Gga_rs14812460	39686473	70.202	71.221	69.475	285
GGA1	Gga_rs13853050	39714110	70.873	72.289	69.764	197
GGA1	Gga_rs13751958	39736315	71.208	72.857	69.808	438
GGA1	GGaluGA013246	39765836	71.208	72.857	69.808	290
GGA1	Gga_rs13853104	39789802	71.208	72.857	69.808	165
GGA1	Gga_rs13853116	39801359	71.208	72.857	69.808	194
GGA1	Gga_rs13751992	39813428	71.208	72.857	69.808	198
GGA1	GGaluGA013284	39839065	71.208	72.857	69.808	264
GGA1	Gga_rs15239731	39881226	71.582	72.944	70.095	338
GGA1	GGaluGA013329	39896998	71.708	73.056	70.142	222
GGA1	GGaluGA013334	39931277	71.708	73.109	70.142	397
GGA1	Gga_rs13752040	39949935	71.708	73.526	70.142	408
GGA1	GGaluGA013354	39960836	71.708	73.526	70.142	154
GGA1	Gga_rs13853420	39990066	71.708	73.526	70.142	314
GGA1	Gga_rs15240070	39999618	71.749	73.526	70.323	75
GGA1	GGaluGA013395	40029247	71.884	73.526	70.504	243
GGA1	Gga_rs13752116	40049212	71.884	73.526	70.504	157
GGA1	GGaluGA013414	40067121	71.884	73.526	70.504	195
GGA1	GGaluGA013422	40088804	71.884	73.526	70.504	99
GGA1	Gga_rs10730351	40105385	71.884	73.526	70.504	333
GGA1	Gga_rs13853671	40142197	71.884	73.526	70.504	533
GGA1	GGaluGA013488	40187165	71.884	73.526	70.504	326
GGA1	GGaluGA013505	40215820	71.884	73.526	70.586	274
GGA1	Gga_rs13853811	40241543	72	73.59	70.672	198
GGA1	GGaluGA013520	40257912	72.235	73.684	70.866	163
GGA1	Gga_rs13853878	40284993	72.235	73.846	70.866	32
GGA1	Gga_rs13752279	40312238	72.235	73.86	70.866	209
GGA1	GGaluGA013553	40329427	72.235	73.86	70.866	353
GGA1	Gga_rs13853997	40375883	72.235	73.86	70.866	453
GGA1	Gga_rs13854044	40407208	72.235	73.86	70.866	319
GGA1	Gga_rs13752368	40437362	72.235	73.86	70.866	170
GGA1	GGaluGA013618	40445781	72.235	73.86	70.866	340
GGA1	Gga_rs13854109	40464895	72.275	73.979	70.866	74
GGA1	Gga_rs15241483	40500859	72.41	74.195	70.866	549
GGA1	Gga_rs13854218	40541774	72.559	74.392	70.866	103
GGA1	GGaluGA013653	40556395	72.644	74.529	70.866	205
GGA1	Gga_rs15241614	40582815	72.644	74.529	70.866	207
GGA1	Gga_rs13854300	40625242	72.644	74.529	70.866	343
GGA1	GGaluGA013678	40630048	72.644	74.529	70.866	137
GGA1	GGaluGA013686	40663305	72.644	74.529	70.866	194
GGA1	Gga_rs13854372	40675887	72.644	74.529	70.866	343
GGA1	Gga_rs13854399	40692793	72.763	74.56	71.161	199
GGA1	Gga_rs13854452	40752110	72.956	74.627	71.479	302
GGA1	Gga_rs15242113	40779527	73.113	74.717	71.591	272
GGA1	GGaluGA013720	40793505	73.113	74.829	71.591	210
GGA1	GGaluGA013730	40816572	73.113	74.863	71.591	284
GGA1	Gga_rs13854550	40858491	73.113	74.863	71.591	276
GGA1	Gga_rs13854561	40871141	73.113	74.863	71.591	73
GGA1	Gga_rs13854592	40892009	73.113	74.863	71.591	323
GGA1	Gga_rs14813829	40928877	73.152	74.863	71.647	260
GGA1	GGaluGA013773	40973484	73.167	74.863	71.692	93
GGA1	GGaluGA013774	40978024	73.191	74.863	71.737	223
GGA1	Gga_rs13854661	41013809	73.272	74.863	71.914	218
GGA1	Gga_rs14813905	41032899	73.288	74.863	71.953	255
GGA1	Gga_rs13854707	41044571	73.288	74.863	71.953	339
GGA1	GGaluGA013798	41059664	73.288	74.863	71.953	127
GGA1	Gga_rs13854879	41181878	73.288	74.863	71.953	446
GGA1	Gga_rs13854883	41188714	73.721	75.754	71.953	352
GGA1	Gga_rs15242983	41268430	73.732	75.754	72.063	261
GGA1	GGaluGA013861	41282053	73.732	75.754	72.089	255
GGA1	Gga_rs13854959	41296668	74.165	76.053	72.315	273
GGA1	Gga_rs13854993	41326161	74.165	76.085	72.315	151
GGA1	Gga_rs13855007	41338436	74.165	76.112	72.315	197
GGA1	GGaluGA013893	41371157	74.165	76.2	72.315	498
GGA1	Gga_rs13855063	41395584	74.165	76.2	72.315	138
GGA1	Gga_rs13855065	41401876	74.165	76.2	72.315	430
GGA1	Gga_rs14814275	41447937	74.165	76.2	72.315	190
GGA1	Gga_rs13752802	41481451	74.165	76.2	72.315	92
GGA1	GGaluGA013936	41505747	74.165	76.2	72.315	122
GGA1	Gga_rs13855295	41520639	74.165	76.2	72.315	273
GGA1	GGaluGA013954	41538929	74.201	76.2	72.355	79
GGA1	Gga_rs13855337	41553488	74.515	76.2	73.039	97
GGA1	Gga_rs14814465	41575302	74.515	76.2	73.039	249
GGA1	Gga_rs13855404	41607141	74.515	76.2	73.039	281
GGA1	GGaluGA013989	41618258	74.515	76.2	73.039	283
GGA1	GGaluGA013995	41649784	74.515	76.2	73.039	289
GGA1	GGaluGA013998	41654328	74.515	76.2	73.039	297
GGA1	Gga_rs13855498	41684034	74.515	76.2	73.039	286
GGA1	Gga_rs13855507	41701155	74.515	76.2	73.039	363
GGA1	GGaluGA014012	41736822	74.515	76.2	73.039	230
GGA1	Gga_rs13855585	41773933	74.515	76.2	73.039	229
GGA1	GGaluGA014027	41790761	74.515	76.2	73.039	201
GGA1	Gga_rs13855601	41815074	74.515	76.2	73.039	191
GGA1	Gga_rs13752965	41836550	74.515	76.2	73.039	121
GGA1	Gga_rs13855665	41846792	74.515	76.2	73.039	184
GGA1	Gga_rs13855683	41875670	74.515	76.2	73.039	341
GGA1	Gga_rs13855703	41896250	74.515	76.2	73.039	284
GGA1	Gga_rs13855708	41920758	74.515	76.2	73.039	188
GGA1	GGaluGA014062	41942551	74.515	76.2	73.039	170
GGA1	Gga_rs13855726	41964157	74.612	76.2	73.329	62
GGA1	Gga_rs13855763	41987808	74.691	76.2	73.401	104
GGA1	Gga_rs13855764	41988261	74.691	76.2	73.401	418
GGA1	Gga_rs13855825	42017049	74.691	76.2	73.401	183
GGA1	GGaluGA014091	42030858	74.691	76.2	73.401	241
GGA1	GGaluGA014102	42056678	74.691	76.2	73.401	309
GGA1	Gga_rs15244882	42073143	75.005	76.2	74.065	230
GGA1	Gga_rs13753053	42105073	75.041	76.2	74.125	308
GGA1	Gga_rs14815055	42177425	75.171	76.2	74.377	143
GGA1	GGaluGA014145	42214449	75.217	76.2	74.488	454
GGA1	Gga_rs13856079	42244789	75.217	76.2	74.488	297
GGA1	Gga_rs13856094	42259772	75.217	76.2	74.488	307
GGA1	GGaluGA014166	42277589	75.217	76.2	74.488	344
GGA1	Gga_rs14815178	42307036	75.217	76.2	74.488	315
GGA1	Gga_rs13856172	42314242	75.217	76.2	74.488	299
GGA1	GGaluGA014183	42347708	75.217	76.2	74.488	173
GGA1	Gga_rs15245322	42355841	75.217	76.2	74.488	278
GGA1	GGaluGA014190	42369750	75.217	76.2	74.488	314
GGA1	Gga_rs14815356	42436518	75.217	76.2	74.488	124
GGA1	Gga_rs13856299	42460575	75.217	76.2	74.488	401
GGA1	Gga_rs13753175	42478746	75.217	76.2	74.488	397
GGA1	GGaluGA014224	42542428	75.217	76.2	74.488	318
GGA1	Gga_rs14815456	42566084	75.217	76.276	74.488	269
GGA1	Gga_rs13856405	42569663	75.217	76.299	74.488	276
GGA1	Gga_rs13856429	42600369	75.217	76.448	74.488	96
GGA1	GGaluGA014247	42636590	75.217	76.448	74.488	250
GGA1	Gga_rs13856513	42667284	75.217	76.448	74.488	95
GGA1	Gga_rs13856522	42680909	75.55	76.534	74.821	293
GGA1	Gga_rs13856548	42711897	75.55	76.578	74.821	412
GGA1	Gga_rs13856561	42726372	75.55	76.621	74.821	269
GGA1	Gga_rs13856586	42745749	75.55	76.672	74.821	439
GGA1	Gga_rs13753286	42784915	76.217	77.201	74.837	245
GGA1	Gga_rs13856647	42805777	76.217	77.201	75.488	211
GGA1	Gga_rs14815745	42864942	76.242	77.201	75.524	212
GGA1	Gga_rs15246351	42878277	76.352	77.201	75.789	367
GGA1	Gga_rs13856763	42965774	76.384	77.201	75.823	355
GGA1	GGaluGA014353	42988706	76.384	77.201	75.823	305
GGA1	Gga_rs13856806	43026179	76.384	77.201	75.823	201
GGA1	Gga_rs13856834	43038783	76.384	77.201	75.823	200
GGA1	Gga_rs13856856	43068329	76.384	77.201	75.823	323
GGA1	Gga_rs15246708	43110650	76.384	77.201	75.823	112
GGA1	Gga_rs13856888	43117408	76.384	77.201	75.823	211
GGA1	Gga_rs13856910	43154831	76.384	77.201	75.823	281
GGA1	Gga_rs13753354	43176077	76.384	77.201	75.823	201
GGA1	GGaluGA014380	43196415	76.384	77.201	75.823	389
GGA1	Gga_rs13857024	43206392	76.384	77.201	75.823	245
GGA1	Gga_rs14815885	43244870	76.384	77.201	75.823	296
GGA1	Gga_rs13857044	43321460	76.384	77.201	75.823	77
GGA1	Gga_rs15246863	43341654	76.384	77.201	75.823	272
GGA1	Gga_rs14815954	43366723	76.384	77.201	75.823	333
GGA1	GGaluGA014388	43380829	76.384	77.201	75.823	331
GGA1	Gga_rs14815978	43432392	76.384	77.201	75.823	450
GGA1	GGaluGA014395	43435641	76.384	77.201	75.823	450
GGA1	Gga_rs13857173	43473827	76.435	77.201	75.929	80
GGA1	Gga_rs15246972	43495246	76.491	77.201	76.031	199
GGA1	Gga_rs13857191	43516549	76.551	77.201	76.157	452
GGA1	Gga_rs14816032	43559121	76.551	77.201	76.157	326
GGA1	Gga_rs13857223	43589135	76.551	77.201	76.157	520
GGA1	Gga_rs13857242	43609955	76.551	77.201	76.157	519
GGA1	Gga_rs13857261	43630845	76.551	77.201	76.157	335
GGA1	Gga_rs13857279	43649408	76.551	77.201	76.157	428
GGA1	GGaluGA014417	43652230	76.551	77.201	76.157	518
GGA1	Gga_rs13857289	43679196	76.551	77.201	76.157	422
GGA1	Gga_rs14816088	43724252	76.551	77.201	76.157	333
GGA1	Gga_rs14816097	43734124	76.551	77.201	76.157	333
GGA1	Gga_rs13857306	43785386	76.551	77.201	76.157	129
GGA1	Gga_rs15247156	43843622	76.551	77.201	76.157	129
GGA1	Gga_rs15247158	43866400	76.551	77.201	76.157	581
GGA1	Gga_rs15247173	43884265	76.551	77.201	76.157	573
GGA1	Gga_rs15247196	43911785	76.551	77.201	76.157	581
GGA1	Gga_rs14816152	43927027	76.551	77.201	76.157	581
GGA1	Gga_rs15247212	43945147	76.551	77.216	76.157	491
GGA1	Gga_rs15247236	43981501	76.587	77.283	76.157	127
GGA1	GGaluGA014438	43981722	76.611	77.329	76.157	129
GGA1	Gga_rs15247268	44020135	76.634	77.375	76.157	129
GGA1	Gga_rs14816208	44047034	76.718	77.52	76.157	333
GGA1	Gga_rs15247300	44077855	76.718	77.535	76.157	537
GGA1	Gga_rs13753424	44094293	76.718	77.535	76.157	171
GGA1	Gga_rs15247332	44139241	76.718	77.535	76.157	375
GGA1	Gga_rs15247376	44209838	76.718	77.535	76.157	277
GGA1	Gga_rs14816249	44253372	76.718	77.535	76.157	418
GGA1	Gga_rs14816269	44302446	76.718	77.535	76.157	150
GGA1	Gga_rs13857455	44400972	76.718	77.535	76.157	255
GGA1	Gga_rs13857532	44550299	76.718	77.535	76.157	365
GGA1	Gga_rs13857547	44596001	76.718	77.535	76.157	295
GGA1	Gga_rs13857554	44609593	76.718	77.535	76.157	283
GGA1	Gga_rs10727211	44672159	76.718	77.535	76.157	277
GGA1	Gga_rs13857642	44701594	76.718	77.535	76.157	167
GGA1	Gga_rs13753495	44707667	76.718	77.535	76.157	259
GGA1	GGaluGA014495	44736449	76.718	77.535	76.157	131
GGA1	Gga_rs13857703	44790817	76.718	77.535	76.157	236
GGA1	Gga_rs15247950	44811405	76.718	77.535	76.157	236
GGA1	Gga_rs14816491	44869473	76.718	77.535	76.157	377
GGA1	Gga_rs15247974	44911875	76.718	77.535	76.157	234
GGA1	Gga_rs13857775	44986481	76.718	77.535	76.157	321
GGA1	GGaluGA014527	45013278	76.718	77.535	76.157	335
GGA1	Gga_rs15248072	45041016	76.718	77.535	76.157	401
GGA1	Gga_rs15248106	45065084	76.718	77.535	76.157	375
GGA1	Gga_rs15248193	45131608	76.885	77.535	76.49	433
GGA1	Gga_rs15248274	45172544	76.885	77.535	76.49	149
GGA1	GGaluGA014550	45185253	76.885	77.535	76.49	309
GGA1	Gga_rs13857953	45219303	77.185	77.664	76.867	189
GGA1	Gga_rs13858085	45250806	77.302	77.72	76.992	308
GGA1	Gga_rs13858114	45269269	77.302	77.773	76.992	272
GGA1	GGaluGA014576	45305010	77.72	78.203	77.493	171
GGA1	Gga_rs13858138	45321093	77.72	78.203	77.493	276
GGA1	Gga_rs13858147	45353274	77.72	78.203	77.493	189
GGA1	GGaluGA014589	45377082	77.72	78.203	77.493	188
GGA1	Gga_rs14816736	45399632	77.72	78.203	77.493	283
GGA1	Gga_rs13858221	45440697	77.72	78.203	77.493	177
GGA1	Gga_rs13858239	45478425	77.72	78.203	77.493	443
GGA1	Gga_rs14816777	45506383	77.72	78.217	77.493	115
GGA1	Gga_rs13858258	45520141	77.736	78.236	77.493	304
GGA1	Gga_rs13858262	45544898	77.749	78.264	77.493	360
GGA1	Gga_rs15248899	45597251	77.769	78.302	77.493	235
GGA1	Gga_rs15248955	45637673	77.783	78.335	77.493	233
GGA1	Gga_rs14817019	45671893	77.798	78.368	77.493	233
GGA1	Gga_rs13650352	45692819	77.813	78.402	77.493	235
GGA1	GGaluGA014645	45697589	77.835	78.468	77.493	172
GGA1	Gga_rs14817093	45734235	77.887	78.537	77.493	378
GGA1	Gga_rs13858385	45745209	77.887	78.537	77.493	376
GGA1	Gga_rs15249075	45767686	77.887	78.537	77.493	162
GGA1	Gga_rs13858398	45785775	77.887	78.537	77.493	363
GGA1	Gga_rs15249215	45839856	77.887	78.537	77.493	247
GGA1	Gga_rs13858460	45859179	77.887	78.537	77.493	161
GGA1	Gga_rs13858474	45883126	77.887	78.537	77.493	205
GGA1	Gga_rs13858506	45915582	77.887	78.537	77.493	366
GGA1	Gga_rs13858521	45945807	77.887	78.537	77.493	370
GGA1	Gga_rs13858549	45983829	77.887	78.537	77.493	419
GGA1	Gga_rs13858572	46014902	77.928	78.576	77.493	223
GGA1	Gga_rs13858604	46078309	78.142	78.871	77.493	233
GGA1	Gga_rs13650408	46119991	78.142	78.871	77.493	104
GGA1	Gga_rs15249654	46140905	78.142	78.871	77.493	102
GGA1	Gga_rs13858667	46167180	78.142	78.871	77.493	107
GGA1	Gga_rs13858679	46191637	78.142	78.871	77.493	105
GGA1	Gga_rs13858723	46237320	78.142	78.871	77.632	110
GGA1	Gga_rs13858732	46268560	78.142	78.871	77.632	121
GGA1	Gga_rs13858757	46290722	78.224	78.93	77.632	182
GGA1	Gga_rs13858766	46302076	78.853	79.139	78.828	248
GGA1	Gga_rs13650479	46402777	78.853	79.205	78.828	144
GGA1	Gga_rs13650492	46422013	78.853	79.205	78.828	234
GGA1	Gga_rs13858864	46427732	78.853	79.205	78.828	296
GGA1	Gga_rs13858886	46464734	79.057	79.539	78.828	431
GGA1	Gga_rs13650532	46520157	79.057	79.539	78.828	180
GGA1	Gga_rs13859010	46549973	79.057	79.539	78.828	229
GGA1	Gga_rs13859022	46559233	79.057	79.539	78.828	76
GGA1	Gga_rs13859051	46580685	79.057	79.539	78.828	356
GGA1	Gga_rs13650570	46607616	79.057	79.539	78.828	220
GGA1	GGaluGA014929	46628488	79.307	79.753	78.828	70
GGA1	Gga_rs13859226	46667208	79.623	80.535	78.828	212
GGA1	GGaluGA014947	46679178	79.623	80.535	78.828	228
GGA1	Gga_rs13650623	46738345	79.623	80.548	78.828	265
GGA1	Gga_rs13859361	46755661	80.547	80.623	79.942	200
GGA1	Gga_rs13859368	46766333	80.547	80.69	79.942	213
GGA1	Gga_rs13859398	46807733	80.547	81.546	79.942	416
GGA1	Gga_rs13859416	46826030	80.547	81.546	79.942	239
GGA1	Gga_rs15251130	46849298	80.547	81.546	79.942	307
GGA1	GGaluGA015023	46870874	80.674	81.546	80.144	133
GGA1	GGaluGA015028	46874256	80.714	81.546	80.179	126
GGA1	Gga_rs14817967	46929002	80.897	81.546	80.498	462
GGA1	GGaluGA015058	46943507	80.897	81.546	80.498	223
GGA1	Gga_rs13859542	47044009	80.897	81.546	80.498	227
GGA1	Gga_rs13859565	47067725	80.897	81.546	80.498	394
GGA1	Gga_rs13859589	47085138	80.897	81.546	80.498	144
GGA1	GGaluGA015133	47114547	81.063	81.88	80.498	137
GGA1	Gga_rs13859647	47122269	81.063	81.88	80.498	350
GGA1	Gga_rs13859691	47158051	81.063	81.88	80.548	70
GGA1	Gga_rs13859714	47178809	81.063	81.88	80.598	138
GGA1	Gga_rs14818083	47189505	81.135	81.88	80.627	100
GGA1	Gga_rs13859766	47221687	81.564	82.548	80.627	176
GGA1	Gga_rs13859859	47240376	81.564	82.548	80.708	262
GGA1	Gga_rs13859898	47264050	81.564	82.548	80.832	147
GGA1	Gga_rs15252209	47284778	81.564	82.548	80.832	170
GGA1	Gga_rs15252268	47306635	81.643	82.728	80.832	307
GGA1	Gga_rs13859977	47318069	81.706	82.855	80.832	234
GGA1	GGaluGA015248	47340395	81.731	82.881	80.832	160
GGA1	Gga_rs13860024	47369725	81.731	82.881	80.832	208
GGA1	Gga_rs13860101	47394633	81.731	82.881	80.832	235
GGA1	Gga_rs13860121	47405719	81.731	82.881	80.832	231
GGA1	GGaluGA015305	47455758	81.731	82.881	80.832	220
GGA1	Gga_rs15252863	47479617	81.731	82.881	80.832	361
GGA1	GGaluGA015335	47501644	82.231	83.215	81.499	369
GGA1	GGaluGA015340	47508514	82.231	83.215	81.499	122
GGA1	Gga_rs14818416	47530192	82.231	83.215	81.499	328
GGA1	Gga_rs13650915	47565138	82.231	83.215	81.499	178
GGA1	Gga_rs14818455	47569775	82.231	83.215	81.866	133
GGA1	Gga_rs13860395	47592961	82.231	83.215	82.327	272
GGA1	Gga_rs13860431	47635821	83.166	83.292	82.504	146
GGA1	GGaluGA015395	47662484	83.166	84.106	82.504	353
GGA1	Gga_rs13860553	47695905	83.399	84.551	82.504	311
GGA1	Gga_rs13651022	47725696	83.399	84.551	82.504	248
GGA1	Gga_rs15253621	47751549	83.434	84.661	82.504	243
GGA1	GGaluGA015459	47769908	83.434	84.661	82.504	117
GGA1	GGaluGA015466	47787042	83.566	84.886	82.504	214
GGA1	GGaluGA015484	47835341	83.566	84.886	82.504	389
GGA1	Gga_rs13860786	47895720	83.762	85.06	82.705	96
GGA1	Gga_rs13860797	47911205	83.762	85.06	82.705	113
GGA1	Gga_rs13860811	47923842	83.9	85.22	82.761	301
GGA1	Gga_rs14818820	47958236	83.9	85.22	82.838	264
GGA1	GGaluGA015532	47978910	83.9	85.22	82.838	516
GGA1	Gga_rs13860860	48002619	84.334	85.527	83.023	121
GGA1	Gga_rs13860930	48069815	84.352	85.527	83.053	289
GGA1	Gga_rs13651133	48092831	84.401	85.554	83.094	291
GGA1	Gga_rs15254432	48138181	84.401	85.554	83.2	202
GGA1	Gga_rs15254475	48148292	84.401	85.554	83.341	379
GGA1	Gga_rs14819061	48171695	84.401	85.554	83.506	363
GGA1	Gga_rs14819120	48202590	84.401	85.554	83.506	358
GGA1	GGaluGA015595	48217794	84.401	85.554	83.506	137
GGA1	Gga_rs14819188	48290549	84.401	85.554	83.506	244
GGA1	GGaluGA015614	48307000	84.401	85.554	83.506	245
GGA1	GGaluGA015622	48330754	84.401	85.554	83.506	494
GGA1	GGaluGA015628	48359979	84.401	85.554	83.506	449
GGA1	Gga_rs13861044	48380204	84.401	85.554	83.506	485
GGA1	GGaluGA015642	48403481	84.401	85.554	83.506	138
GGA1	Gga_rs13861078	48417174	84.401	85.554	83.506	176
GGA1	Gga_rs15255015	48441102	84.401	85.847	83.506	344
GGA1	Gga_rs13861132	48466769	84.791	85.888	84.007	293
GGA1	Gga_rs14819340	48490272	84.986	86.223	84.007	326
GGA1	Gga_rs13861192	48513591	84.986	86.558	84.007	152
GGA1	GGaluGA015701	48556102	85.571	86.893	84.508	303
GGA1	GGaluGA015719	48586681	85.571	86.893	84.508	410
GGA1	Gga_rs13651288	48609748	85.571	86.893	84.508	320
GGA1	GGaluGA015732	48614204	85.571	86.893	84.508	481
GGA1	Gga_rs15255522	48633794	85.738	87.227	84.508	372
GGA1	Gga_rs13651312	48671927	85.738	87.227	84.508	347
GGA1	Gga_rs13861394	48676526	85.738	87.227	84.508	374
GGA1	Gga_rs14819605	48712191	85.787	87.227	84.569	100
GGA1	Gga_rs14819612	48742104	85.904	87.227	84.842	401
GGA1	GGaluGA015811	48770241	85.904	87.227	84.842	50
GGA1	GGaluGA015821	48793056	85.904	87.227	84.842	475
GGA1	Gga_rs15255831	48811312	85.904	87.227	84.842	292
GGA1	GGaluGA015833	48848274	85.904	87.227	84.842	51
GGA1	Gga_rs13861565	48855230	85.904	87.227	84.842	299
GGA1	Gga_rs13861618	48887491	85.904	87.227	84.842	289
GGA1	Gga_rs13861659	48920575	85.904	87.227	84.842	199
GGA1	GGaluGA015848	48943057	85.904	87.227	84.842	253
GGA1	Gga_rs13651421	48958959	86	87.544	84.842	225
GGA1	Gga_rs15256241	48996291	86.127	87.728	84.842	371
GGA1	Gga_rs13861801	49010389	86.127	87.728	84.842	278
GGA1	Gga_rs13861822	49034170	86.35	87.728	85.175	282
GGA1	Gga_rs13861848	49056299	86.493	88.17	85.175	150
GGA1	Gga_rs14819988	49060939	86.572	88.229	85.175	230
GGA1	Gga_rs14820030	49087626	86.572	88.229	85.175	239
GGA1	Gga_rs10722067	49114962	86.572	88.229	85.175	405
GGA1	Gga_rs15256596	49145939	86.572	88.229	85.175	167
GGA1	GGaluGA015896	49153615	86.572	88.229	85.175	205
GGA1	Gga_rs15256766	49178778	86.621	88.229	85.264	232
GGA1	GGaluGA015919	49204956	86.635	88.229	85.264	202
GGA1	Gga_rs13861976	49236068	86.649	88.229	85.297	216
GGA1	GGaluGA015940	49256793	86.739	88.229	85.509	349
GGA1	Gga_rs13862061	49298890	86.739	88.229	85.509	333
GGA1	GGaluGA015974	49330950	86.767	88.229	85.615	217
GGA1	Gga_rs15257175	49354924	86.822	88.229	85.692	15
GGA1	Gga_rs13862162	49387362	86.841	88.229	85.768	270
GGA1	Gga_rs15257398	49424938	86.906	88.229	85.843	73
GGA1	Gga_rs13862195	49426126	86.906	88.229	85.843	336
GGA1	GGaluGA016020	49468109	86.906	88.229	85.843	317
GGA1	GGaluGA016032	49493000	86.906	88.229	85.843	59
GGA1	Gga_rs13862314	49526863	86.906	88.229	85.843	125
GGA1	Gga_rs13862333	49546446	86.906	88.229	85.843	189
GGA1	Gga_rs13651632	49571856	86.906	88.229	85.843	368
GGA1	Gga_rs13862422	49595855	87.073	88.562	85.843	308
GGA1	Gga_rs13862450	49613513	87.073	88.562	85.843	263
GGA1	Gga_rs13651639	49620918	87.073	88.562	85.843	105
GGA1	Gga_rs13862504	49654223	87.073	88.562	85.843	458
GGA1	GGaluGA016134	49679540	87.073	88.562	85.843	169
GGA1	Gga_rs13862538	49712705	87.073	88.562	85.843	265
GGA1	GGaluGA016187	49754862	87.573	89.229	85.974	216
GGA1	Gga_rs14820647	49773249	87.573	89.229	86.176	502
GGA1	GGaluGA016211	49804572	87.573	89.229	86.176	379
GGA1	Gga_rs15258420	49820017	87.94	89.413	86.363	106
GGA1	Gga_rs13862729	49834929	88.074	89.413	86.845	299
GGA1	GGaluGA016248	49869758	88.074	89.563	86.845	192
GGA1	Gga_rs3137407	49907097	88.074	89.563	86.845	160
GGA1	GGaluGA016274	49926970	88.074	89.581	86.845	169
GGA1	GGaluGA016293	49964278	88.074	89.624	86.845	77
GGA1	GGaluGA016306	49995001	88.074	89.651	86.845	172
GGA1	GGaluGA016308	49999662	88.074	89.838	86.845	251
GGA1	Gga_rs13862913	50031264	88.408	89.897	87.178	384
GGA1	Gga_rs13651844	50053516	88.527	90.129	87.178	215
GGA1	Gga_rs15259339	50079597	88.658	90.232	87.178	101
GGA1	GGaluGA016368	50092400	88.658	90.232	87.178	466
GGA1	Gga_rs10723487	50118596	89.409	90.598	88.179	110
GGA1	Gga_rs13863109	50138298	89.409	90.627	88.179	253
GGA1	Gga_rs13863142	50162806	89.409	90.9	88.179	468
GGA1	GGaluGA016414	50179164	89.409	90.9	88.326	464
GGA1	Gga_rs13863160	50192814	89.652	91.048	88.461	162
GGA1	Gga_rs13863191	50215360	89.827	91.234	88.525	479
GGA1	Gga_rs13863257	50254498	89.827	91.234	88.676	249
GGA1	Gga_rs15259889	50274465	89.942	91.296	88.815	238
GGA1	Gga_rs13803937	50291014	90.245	91.461	89.182	242
GGA1	Gga_rs13863302	50317434	90.245	91.568	89.182	340
GGA1	GGaluGA016476	50337987	90.245	91.568	89.182	306
GGA1	GGaluGA016485	50362103	90.245	91.568	89.182	235
GGA1	GGaluGA016492	50379596	90.245	91.568	89.628	256
GGA1	Gga_rs15260118	50409720	90.539	91.568	89.628	275
GGA1	Gga_rs13863478	50464341	91.127	91.568	90.519	436
GGA1	GGaluGA016538	50487756	91.127	91.587	90.519	44
GGA1	GGaluGA016544	50505970	91.627	92.902	90.519	252
GGA1	Gga_rs13863502	50526061	91.627	92.902	90.519	90
GGA1	Gga_rs13863511	50541724	91.627	92.902	90.519	146
GGA1	Gga_rs15260402	50584245	91.916	92.902	91.186	112
GGA1	Gga_rs13652021	50604748	91.916	92.902	91.186	134
GGA1	GGaluGA016599	50616709	91.916	92.902	91.186	134
GGA1	Gga_rs13863600	50632934	91.916	92.902	91.186	176
GGA1	Gga_rs13863712	50658991	91.916	92.902	91.186	157
GGA1	Gga_rs13863730	50679833	91.916	92.902	91.186	345
GGA1	Gga_rs13863761	50701344	91.916	92.902	91.186	159
GGA1	Gga_rs13863767	50714720	91.916	92.902	91.186	338
GGA1	Gga_rs13863783	50746082	91.916	92.902	91.186	160
GGA1	Gga_rs13863800	50767570	91.916	92.902	91.186	456
GGA1	GGaluGA016648	50787339	91.916	92.902	91.186	478
GGA1	Gga_rs13652075	50814223	91.916	92.902	91.186	192
GGA1	GGaluGA016654	50826800	91.916	92.902	91.186	284
GGA1	Gga_rs13652099	50843688	91.916	92.902	91.186	283
GGA1	Gga_rs13863965	50875492	91.916	92.902	91.186	356
GGA1	Gga_rs13652120	50895086	91.916	92.902	91.186	370
GGA1	Gga_rs13652125	50923554	91.916	92.902	91.186	77
GGA1	Gga_rs13864066	50966266	91.916	92.902	91.186	400
GGA1	Gga_rs10724881	50988808	91.916	92.902	91.186	235
GGA1	GGaluGA016720	51002445	91.916	92.902	91.186	356
GGA1	GGaluGA016722	51017324	91.916	92.902	91.186	156
GGA1	Gga_rs14821894	51037593	91.916	92.902	91.186	85
GGA1	GGaluGA016761	51087457	91.916	92.902	91.186	192
GGA1	Gga_rs13652196	51114703	92.965	94.504	91.493	296
GGA1	Gga_rs15261469	51154333	92.965	94.504	91.687	60
GGA1	Gga_rs15261486	51170643	92.965	94.504	91.687	311
GGA1	Gga_rs13864397	51201450	93.209	94.734	92.055	319
GGA1	GGaluGA016835	51214343	93.385	94.905	92.188	211
GGA1	Gga_rs14822048	51248496	93.753	94.905	92.188	249
GGA1	Gga_rs13864445	51265556	93.753	94.905	92.188	43
GGA1	Gga_rs13864484	51279543	93.753	95.573	92.188	214
GGA1	Gga_rs10727935	51307829	93.753	95.573	92.188	263
GGA1	Gga_rs13864576	51336317	93.753	95.573	92.188	232
GGA1	GGaluGA016894	51352030	93.753	95.573	92.188	248
GGA1	GGaluGA016912	51377047	93.753	95.573	92.188	122
GGA1	GGaluGA016919	51393670	94.325	96.575	92.188	242
GGA1	Gga_rs13864663	51418420	94.325	96.575	92.188	365
GGA1	GGaluGA016944	51440053	95.088	96.649	92.854	176
GGA1	Gga_rs13864699	51445773	95.088	96.675	92.854	118
GGA1	Gga_rs13864732	51482753	95.088	96.954	92.854	190
GGA1	GGaluGA016965	51488752	95.088	97.58	92.854	555
GGA1	Gga_rs15262305	51536506	95.164	97.737	92.854	346
GGA1	GGaluGA017008	51562179	95.255	97.914	92.854	406
GGA1	GGaluGA017020	51583292	95.255	97.914	92.854	440
GGA1	GGaluGA017028	51604153	95.255	97.914	92.854	128
GGA1	GGaluGA017030	51619588	95.255	97.914	92.854	153
GGA1	Gga_rs13864791	51630617	95.255	97.914	92.854	90
GGA1	Gga_rs13652372	51663036	95.255	97.914	92.854	541
GGA1	Gga_rs15262694	51690236	95.422	97.914	93.188	257
GGA1	Gga_rs13864884	51713866	95.422	97.914	93.188	47
GGA1	GGaluGA017089	51746317	95.422	97.914	93.188	131
GGA1	Gga_rs14822362	51775566	95.589	97.914	93.522	275
GGA1	GGaluGA017102	51787012	95.589	97.914	93.522	312
GGA1	Gga_rs15262958	51819878	95.686	98.03	93.522	168
GGA1	Gga_rs15263054	51842784	95.756	98.248	93.522	498
GGA1	GGaluGA017153	51860777	95.756	98.248	93.522	272
GGA1	Gga_rs13652431	51878088	95.756	98.248	93.522	493
GGA1	Gga_rs14822465	51905557	95.756	98.248	93.522	256
GGA1	Gga_rs13865042	51968283	95.756	98.248	93.522	128
GGA1	Gga_rs13865065	51981396	95.756	98.248	93.522	190
GGA1	Gga_rs10725944	51999187	95.756	98.248	93.522	88
GGA1	Gga_rs13865096	52016395	95.756	98.248	93.522	145
GGA1	Gga_rs13865115	52041339	95.756	98.248	93.522	280
GGA1	Gga_rs15263599	52078850	95.756	98.248	93.522	239
GGA1	GGaluGA017256	52084186	95.756	98.248	93.522	73
GGA1	GGaluGA017274	52122315	95.756	98.248	93.522	295
GGA1	Gga_rs13865162	52125618	95.756	98.274	93.522	188
GGA1	GGaluGA017292	52161018	95.991	98.581	93.522	320
GGA1	Gga_rs13865201	52174776	95.991	98.581	93.522	196
GGA1	Gga_rs13865222	52197868	95.991	98.581	93.522	288
GGA1	GGaluGA017318	52222658	95.991	98.581	93.522	301
GGA1	Gga_rs13652551	52228434	95.991	98.581	93.522	348
GGA1	GGaluGA017333	52264803	95.991	98.581	93.522	191
GGA1	GGaluGA017334	52275051	96.33	98.581	94.413	314
GGA1	Gga_rs15263979	52307607	96.33	98.581	94.413	341
GGA1	GGaluGA017356	52358970	96.544	98.581	94.858	117
GGA1	Gga_rs13865344	52399455	96.758	98.915	94.858	261
GGA1	GGaluGA017384	52423364	96.758	98.915	94.858	219
GGA1	Gga_rs14822842	52446655	96.758	98.915	94.858	335
GGA1	Gga_rs15264353	52465861	96.758	98.915	94.858	285
GGA1	Gga_rs13865499	52508374	96.992	99.416	94.858	132
GGA1	Gga_rs13865525	52529610	96.992	99.416	94.858	290
GGA1	Gga_rs13865536	52554283	96.992	99.416	94.858	123
GGA1	GGaluGA017455	52582993	97.226	99.918	94.858	332
GGA1	GGaluGA017484	52642092	97.928	100.923	95.193	182
GGA1	Gga_rs16701634	52661903	97.928	100.923	95.318	331
GGA1	Gga_rs16701639	52666582	97.928	100.923	95.368	284
GGA1	GGaluGA017507	52693460	98.291	101.028	95.803	155
GGA1	GGaluGA017520	52738351	98.471	101.295	95.862	334
GGA1	Gga_rs13865666	52760755	98.471	101.295	95.862	182
GGA1	GGaluGA017544	52785772	98.471	101.295	95.862	266
GGA1	Gga_rs15264697	52819948	98.471	101.295	95.862	384
GGA1	GGaluGA017582	52907226	99.594	103.156	96.194	238
GGA1	GGaluGA017598	52940122	99.692	103.156	96.307	355
GGA1	Gga_rs14823271	52955738	100.153	104.273	96.307	527
GGA1	Gga_rs15264887	52971825	100.153	104.273	96.307	148
GGA1	GGaluGA017646	53005691	100.605	104.273	97.197	334
GGA1	Gga_rs15264976	53029932	100.605	104.273	97.197	229
GGA1	Gga_rs13865791	53041824	100.605	104.273	97.197	366
GGA1	GGaluGA017694	53055446	100.605	104.273	97.197	333
GGA1	GGaluGA017730	53094788	101.386	105.164	97.866	212
GGA1	GGaluGA017773	53164411	101.776	105.164	98.536	190
GGA1	Gga_rs13865892	53177756	101.776	105.164	98.536	407
GGA1	GGaluGA017791	53201135	101.776	105.608	98.536	157
GGA1	Gga_rs14823541	53250473	101.776	105.608	98.536	224
GGA1	Gga_rs13866016	53353209	101.776	105.608	98.536	213
GGA1	GGaluGA017853	53382933	101.901	105.608	98.608	103
GGA1	Gga_rs3137947	53384057	101.901	105.608	98.608	129
GGA1	GGaluGA017871	53413086	102.042	105.608	98.692	373
GGA1	GGaluGA017887	53484475	102.121	105.608	98.791	211
GGA1	Gga_rs13652838	53506335	102.14	105.608	98.791	156
GGA1	Gga_rs15265641	53568417	102.166	105.608	98.814	179
GGA1	Gga_rs13866131	53571413	102.223	105.608	98.869	335
GGA1	Gga_rs14823728	53596928	102.223	105.608	98.869	272
GGA1	Gga_rs15265692	53642823	102.223	105.608	98.869	220
GGA1	Gga_rs14823762	53659289	102.223	105.608	98.869	167
GGA1	Gga_rs14823813	53699083	102.223	105.608	98.869	216
GGA1	Gga_rs13866204	53718672	102.263	105.608	98.869	176
GGA1	GGaluGA017969	53737803	102.309	106.156	98.869	142
GGA1	Gga_rs13652862	53755866	102.309	106.156	98.869	338
GGA1	GGaluGA017985	53794084	102.309	106.156	99.028	416
GGA1	Gga_rs13866305	53823708	103.111	106.95	99.203	94
GGA1	GGaluGA018011	53833467	103.111	106.95	99.203	361
GGA1	GGaluGA018024	53887979	103.111	107.49	99.203	388
GGA1	GGaluGA018042	53912990	103.111	107.947	99.203	313
GGA1	GGaluGA018056	53938133	103.111	107.947	99.203	179
GGA1	Gga_rs13866379	53957550	103.779	107.947	99.87	186
GGA1	Gga_rs13866400	53978230	103.779	107.947	99.87	303
GGA1	Gga_rs13866427	54005506	103.779	107.947	99.87	251
GGA1	Gga_rs13866429	54012087	103.779	107.947	99.87	149
GGA1	GGaluGA018111	54034070	103.779	107.947	99.87	241
GGA1	Gga_rs13866469	54058191	103.779	107.947	99.87	179
GGA1	Gga_rs13866482	54077890	103.779	107.947	99.87	266
GGA1	Gga_rs13866507	54096332	103.974	108.281	99.87	255
GGA1	Gga_rs15266627	54120219	103.974	108.281	99.87	161
GGA1	GGaluGA018175	54139283	103.974	108.545	99.87	205
GGA1	Gga_rs13866585	54158042	104.462	108.95	99.87	72
GGA1	GGaluGA018195	54178184	104.951	108.95	101.204	309
GGA1	Gga_rs13866634	54216270	104.951	108.95	101.204	294
GGA1	GGaluGA018220	54231895	104.951	108.95	101.204	130
GGA1	GGaluGA018228	54239219	104.951	108.95	101.204	335
GGA1	GGaluGA018235	54260611	104.951	108.95	101.204	216
GGA1	Gga_rs13866722	54288304	104.951	109.053	101.204	178
GGA1	GGaluGA018257	54322527	104.966	109.053	101.204	219
GGA1	Gga_rs14824368	54326918	104.978	109.053	101.204	222
GGA1	GGaluGA018268	54345133	105.102	109.217	101.204	125
GGA1	Gga_rs13653063	54365169	105.174	109.284	101.204	435
GGA1	Gga_rs13866837	54401645	105.174	109.33	101.204	195
GGA1	GGaluGA018301	54415908	105.174	109.33	101.204	72
GGA1	Gga_rs13866916	54523835	105.381	109.411	101.539	125
GGA1	GGaluGA018352	54537665	105.619	109.51	101.873	318
GGA1	GGaluGA018363	54574964	105.619	109.618	101.873	76
GGA1	GGaluGA018369	54587166	105.619	109.618	101.873	58
GGA1	Gga_rs14824655	54619577	105.619	109.618	101.873	402
GGA1	Gga_rs13866962	54634904	105.619	109.618	101.873	217
GGA1	Gga_rs15267777	54665882	105.619	109.618	101.873	311
GGA1	GGaluGA018404	54726572	105.619	109.618	101.873	398
GGA1	GGaluGA018413	54769280	105.619	109.618	101.873	193
GGA1	Gga_rs15268153	54791738	105.619	109.618	101.873	165
GGA1	Gga_rs15268206	54833510	105.823	110.185	101.873	252
GGA1	Gga_rs13867187	54837668	105.865	110.259	101.873	252
GGA1	Gga_rs13653264	54898213	105.901	110.377	101.873	136
GGA1	Gga_rs13867251	54905842	106.064	110.454	101.873	134
GGA1	Gga_rs15268441	54938205	106.064	110.454	101.873	329
GGA1	Gga_rs13867299	54947248	106.064	110.454	101.873	274
GGA1	Gga_rs15268626	54986703	106.287	110.871	101.873	66
GGA1	GGaluGA018498	54999831	106.287	110.871	101.873	234
GGA1	Gga_rs13867377	55033934	106.287	110.871	101.873	282
GGA1	Gga_rs13867401	55065004	106.287	110.871	101.873	282
GGA1	GGaluGA018541	55075070	106.287	110.871	101.873	75
GGA1	Gga_rs3137053	55128589	106.287	111.192	101.873	382
GGA1	Gga_rs13867483	55142590	106.287	111.232	101.873	383
GGA1	Gga_rs13867492	55159309	106.287	111.288	101.873	477
GGA1	Gga_rs15269185	55195064	107.087	111.288	102.062	299
GGA1	Gga_rs13867524	55202228	107.087	111.288	103.127	149
GGA1	GGaluGA018610	55236058	107.087	111.288	103.127	325
GGA1	Gga_rs15269313	55259925	107.087	111.288	103.127	79
GGA1	GGaluGA018623	55274820	107.241	111.288	103.473	279
GGA1	GGaluGA018639	55310738	107.287	111.288	103.545	421
GGA1	GGaluGA018650	55334641	107.287	111.288	103.545	278
GGA1	Gga_rs13867650	55354038	107.287	111.288	103.545	278
GGA1	GGaluGA018681	55376920	107.287	111.288	103.545	410
GGA1	GGaluGA018691	55395077	107.287	111.288	103.545	330
GGA1	Gga_rs13867698	55429646	107.901	111.288	104.88	111
GGA1	Gga_rs13867723	55450339	107.901	111.288	104.88	300
GGA1	Gga_rs15270059	55482845	108.194	111.622	104.88	363
GGA1	GGaluGA018727	55506758	108.304	111.659	104.88	138
GGA1	Gga_rs13653498	55523764	108.954	112.625	104.88	388
GGA1	GGaluGA018750	55553280	108.954	112.625	104.88	321
GGA1	Gga_rs14825904	55568169	109.292	112.625	106.548	189
GGA1	Gga_rs13867977	55662347	109.968	113.627	106.548	374
GGA1	Gga_rs13653588	55683584	109.968	113.627	106.548	389
GGA1	Gga_rs15270627	55723933	110.135	113.627	106.882	68
GGA1	GGaluGA018811	55739121	110.135	113.627	106.882	259
GGA1	GGaluGA018813	55764691	110.135	113.721	106.882	70
GGA1	Gga_rs15270816	55791248	110.135	113.808	106.882	263
GGA1	Gga_rs13868269	55811662	110.135	113.909	106.882	206
GGA1	GGaluGA018831	55839418	110.469	113.961	107.215	205
GGA1	Gga_rs15271058	55893590	110.589	114.254	107.215	216
GGA1	GGaluGA018841	55906418	110.636	114.296	107.215	269
GGA1	Gga_rs14826338	55937227	110.636	114.296	107.215	68
GGA1	Gga_rs15271121	55975796	110.636	114.296	107.215	439
GGA1	Gga_rs15271259	56018825	111.583	115.839	107.305	61
GGA1	Gga_rs13653769	56066365	111.583	115.839	107.394	494
GGA1	Gga_rs13868558	56073461	111.583	115.839	107.459	260
GGA1	GGaluGA018884	56110954	111.583	115.839	107.549	291
GGA1	Gga_rs15271583	56156655	112.033	116.767	107.549	370
GGA1	Gga_rs14826615	56164682	112.033	116.767	107.601	338
GGA1	Gga_rs13653834	56223472	112.41	117.158	107.638	367
GGA1	Gga_rs15271814	56267858	112.433	117.158	107.883	206
GGA1	GGaluGA018921	56306445	112.433	117.158	107.883	65
GGA1	Gga_rs15272175	56353716	112.789	118.154	107.883	296
GGA1	GGaluGA018944	56377930	112.855	118.154	108.054	254
GGA1	Gga_rs13653938	56403689	113.077	118.154	108.217	553
GGA1	Gga_rs14826876	56436555	113.376	118.846	108.217	94
GGA1	GGaluGA018985	56539240	113.474	118.973	108.217	430
GGA1	GGaluGA019000	56563728	113.474	118.973	108.217	240
GGA1	Gga_rs13654022	56592889	113.641	118.973	108.551	211
GGA1	GGaluGA019019	56615316	113.641	118.973	108.551	423
GGA1	Gga_rs13869212	56638116	113.808	118.973	108.884	458
GGA1	GGaluGA019034	56658117	113.808	118.973	108.884	514
GGA1	Gga_rs14827306	56708975	113.83	119.011	108.884	424
GGA1	GGaluGA019066	56736864	113.858	119.071	108.884	256
GGA1	GGaluGA019084	56763174	113.883	119.134	108.884	371
GGA1	Gga_rs15273893	56816402	113.93	119.181	108.884	104
GGA1	Gga_rs15273931	56835842	113.975	119.307	108.884	555
GGA1	GGaluGA019132	56844710	113.975	119.307	108.884	113
GGA1	GGaluGA019148	56878588	113.975	119.307	108.884	112
GGA1	Gga_rs15274072	56890118	113.975	119.307	108.884	403
GGA1	Gga_rs15274187	56922109	114.038	119.307	108.958	280
GGA1	Gga_rs13869594	56984880	114.091	119.307	109.08	306
GGA1	Gga_rs14827622	57008010	114.141	119.307	109.218	130
GGA1	Gga_rs13869639	57053708	114.141	119.307	109.284	437
GGA1	Gga_rs14827719	57095537	114.642	119.973	109.363	144
GGA1	GGaluGA019207	57137838	114.642	119.973	109.442	465
GGA1	Gga_rs15274698	57160808	114.642	119.973	109.552	104
GGA1	Gga_rs13869715	57186993	114.642	119.973	109.552	555
GGA1	Gga_rs13869726	57208630	114.642	119.973	109.552	461
GGA1	Gga_rs13654272	57230231	114.642	119.973	109.552	600
GGA1	Gga_rs13654276	57252387	114.642	119.973	109.552	216
GGA1	Gga_rs13869771	57272972	114.642	119.973	109.552	504
GGA1	Gga_rs14827871	57305352	114.642	119.973	109.552	600
GGA1	Gga_rs13654297	57355206	114.642	119.973	109.552	600
GGA1	Gga_rs14827962	57475372	114.642	119.973	109.552	589
GGA1	Gga_rs15275350	57544514	114.732	119.973	109.806	165
GGA1	Gga_rs14828014	57564921	114.808	119.973	109.886	309
GGA1	Gga_rs15275467	57584977	114.808	119.973	110.042	144
GGA1	Gga_rs15275521	57604552	114.808	119.973	110.094	143
GGA1	Gga_rs13870093	57662940	115.038	120.216	110.159	456
GGA1	Gga_rs13870116	57684016	115.142	120.307	110.22	230
GGA1	Gga_rs13870123	57701457	115.213	120.462	110.22	411
GGA1	Gga_rs13870134	57727442	115.237	120.503	110.22	409
GGA1	Gga_rs14828135	57748899	115.309	120.641	110.22	368
GGA1	Gga_rs13870193	57769940	115.309	120.641	110.22	332
GGA1	Gga_rs15275976	57833729	115.309	120.787	110.22	205
GGA1	GGaluGA019297	57878132	115.809	120.974	110.887	503
GGA1	Gga_rs13870367	57920502	115.809	120.974	110.887	511
GGA1	Gga_rs14828269	57940973	115.809	120.974	110.887	161
GGA1	Gga_rs15276234	57980027	115.809	120.974	110.887	225
GGA1	GGaluGA019317	57998003	115.809	120.974	110.887	473
GGA1	Gga_rs13654546	58027662	116.268	122.088	110.887	165
GGA1	GGaluGA019329	58044156	116.268	122.088	110.887	343
GGA1	GGaluGA019336	58058352	116.268	122.401	110.887	401
GGA1	GGaluGA019352	58082880	117.025	122.644	110.887	160
GGA1	GGaluGA019372	58108441	117.025	122.644	110.887	431
GGA1	Gga_rs13654572	58120009	117.025	122.644	111.546	9
GGA1	Gga_rs13870613	58145243	117.025	122.644	112.206	280
GGA1	Gga_rs15276768	58173935	117.572	123.198	112.206	217
GGA1	GGaluGA019406	58186459	117.688	123.33	112.206	162
GGA1	GGaluGA019418	58231242	117.946	123.752	112.206	216
GGA1	Gga_rs14828585	58254643	117.946	123.752	112.206	201
GGA1	Gga_rs13870761	58256514	118.12	123.752	113.03	196
GGA1	GGaluGA019437	58277890	118.12	123.752	113.03	203
GGA1	Gga_rs15277170	58308368	118.484	124.189	113.03	106
GGA1	Gga_rs13654671	58350548	118.484	124.189	113.03	378
GGA1	Gga_rs15277300	58370247	118.484	124.189	113.03	591
GGA1	Gga_rs13870952	58395763	118.651	124.189	113.364	214
GGA1	GGaluGA019519	58412953	118.651	124.189	113.364	238
GGA1	GGaluGA019522	58426156	118.651	124.189	113.364	204
GGA1	GGaluGA019533	58457256	118.651	124.189	113.364	204
GGA1	GGaluGA019545	58477922	118.651	124.189	113.364	196
GGA1	Gga_rs13654742	58504829	118.651	124.189	113.364	365
GGA1	Gga_rs14828914	58537760	118.651	125.19	113.364	208
GGA1	Gga_rs13871164	58612563	119.673	125.19	114.488	176
GGA1	Gga_rs15278019	58655000	119.673	125.19	114.488	379
GGA1	GGaluGA019609	58666598	119.929	125.524	114.488	255
GGA1	GGaluGA019619	58689270	119.929	125.524	114.533	248
GGA1	Gga_rs14829049	58715755	119.929	125.524	114.57	251
GGA1	GGaluGA019630	58723169	120.005	125.524	114.581	156
[truncated: 40,587 more rows]
