# Supplementary material for: Genome-Wide Linkage Analysis and Association Study Identifies Loci for Polydactyly in Chickens
Source: G3 (Bethesda). 2014 Apr 21;4(6):1167–72. doi: 10.1534/g3.114.011338 (PMC4065260; doi:10.1534/g3.114.011338)
Supplement: Supporting Information [file supp_g3.114.011338_TableS3.xlsx]

## Sheet: Independent SNPs
Table S3 Independent SNPs used in linkage analysis and multidimensional scaling analysis.
Chromosome	SNPs	Sex-average(cM)
GGA1	GGaluGA002147	0
GGA1	GGaluGA002210	1.793
GGA1	Gga_rs14080307	1.793
GGA1	Gga_rs14080338	2.108
GGA1	Gga_rs10728087	4.956
GGA1	Gga_rs10724367	4.956
GGA1	GGaluGA002422	6.855
GGA1	GGaluGA002630	7.889
GGA1	GGaluGA002723	8.191
GGA1	GGaluGA002805	8.221
GGA1	Gga_rs15186930	8.358
GGA1	Gga_rs13824683	8.358
GGA1	Gga_rs13572919	8.758
GGA1	Gga_rs13572840	9.358
GGA1	GGaluGA003207	9.859
GGA1	Gga_rs13823775	9.859
GGA1	Gga_rs13823495	10.528
GGA1	Gga_rs13823473	10.528
GGA1	GGaluGA003553	11.195
GGA1	GGaluGA003591	11.783
GGA1	Gga_rs13827135	12.315
GGA1	Gga_rs13827029	12.53
GGA1	GGaluGA003823	13.198
GGA1	Gga_rs13826521	13.198
GGA1	GGaluGA003981	14.775
GGA1	GGaluGA003995	14.962
GGA1	GGaluGA004063	15.632
GGA1	GGaluGA004222	16.732
GGA1	GGaluGA004226	16.732
GGA1	GGaluGA004241	16.732
GGA1	Gga_rs13817926	17.705
GGA1	GGaluGA004481	19.714
GGA1	GGaluGA004584	19.714
GGA1	GGaluGA004592	19.714
GGA1	GGaluGA004764	19.714
GGA1	Gga_rs14796820	20.078
GGA1	Gga_rs13833789	20.442
GGA1	Gga_rs13833546	20.442
GGA1	Gga_rs13832837	21.717
GGA1	Gga_rs13832327	22.992
GGA1	GGaluGA005428	23.721
GGA1	GGaluGA005471	23.903
GGA1	Gga_rs13831796	23.903
GGA1	Gga_rs13831368	24.57
GGA1	GGaluGA005653	24.57
GGA1	Gga_rs13831253	24.57
GGA1	Gga_rs13831214	24.632
GGA1	Gga_rs14793927	25.071
GGA1	Gga_rs15197149	25.071
GGA1	Gga_rs13830343	25.238
GGA1	GGaluGA005978	25.433
GGA1	GGaluGA006028	26.407
GGA1	Gga_rs13830018	26.407
GGA1	Gga_rs13829609	28.7
GGA1	Gga_rs15194840	29.082
GGA1	GGaluGA006318	29.082
GGA1	Gga_rs14792587	29.082
GGA1	GGaluGA006452	29.415
GGA1	GGaluGA006525	30.084
GGA1	GGaluGA006573	30.663
GGA1	GGaluGA006648	31.049
GGA1	Gga_rs15193428	31.049
GGA1	Gga_rs15193395	31.049
GGA1	Gga_rs15193292	31.319
GGA1	GGaluGA006669	31.319
GGA1	Gga_rs14792165	33.989
GGA1	Gga_rs13828098	34.258
GGA1	GGaluGA006903	34.258
GGA1	Gga_rs15192005	34.258
GGA1	Gga_rs13834966	34.743
GGA1	Gga_rs13835179	34.925
GGA1	GGaluGA007250	35.092
GGA1	Gga_rs15205470	35.092
GGA1	Gga_rs13835595	35.092
GGA1	Gga_rs14717426	35.704
GGA1	Gga_rs16733776	35.926
GGA1	GGaluGA007520	35.926
GGA1	Gga_rs14732136	35.926
GGA1	Gga_rs13816357	36.26
GGA1	Gga_rs13835974	36.417
GGA1	Gga_rs13745887	37.094
GGA1	GGaluGA007705	37.094
GGA1	Gga_rs13836356	37.094
GGA1	Gga_rs13836609	37.094
GGA1	Gga_rs13837109	37.837
GGA1	Gga_rs13837431	38.435
GGA1	Gga_rs13838170	39.208
GGA1	Gga_rs13746477	39.431
GGA1	Gga_rs13838400	39.431
GGA1	GGaluGA008370	39.598
GGA1	Gga_rs13838625	39.598
GGA1	Gga_rs13838947	39.656
GGA1	Gga_rs14800394	39.765
GGA1	Gga_rs13839706	40.6
GGA1	Gga_rs14800657	40.6
GGA1	Gga_rs13839960	40.933
GGA1	GGaluGA008894	41.304
GGA1	GGaluGA009016	42.603
GGA1	Gga_rs13840709	42.603
GGA1	GGaluGA009086	42.603
GGA1	GGaluGA009112	42.603
GGA1	Gga_rs13840991	43.104
GGA1	Gga_rs14801760	43.358
GGA1	GGaluGA009255	43.73
GGA1	Gga_rs13747443	43.791
GGA1	Gga_rs15215403	44.106
GGA1	GGaluGA009429	44.106
GGA1	GGaluGA009518	44.606
GGA1	Gga_rs13842029	44.606
GGA1	Gga_rs13747734	44.606
GGA1	Gga_rs13842177	45.106
GGA1	Gga_rs13747869	45.834
GGA1	Gga_rs14803481	46.439
GGA1	Gga_rs13843057	46.774
GGA1	Gga_rs13748311	47.608
GGA1	Gga_rs13844015	47.608
GGA1	GGaluGA010300	47.775
GGA1	Gga_rs13844728	48.577
GGA1	Gga_rs13844826	49.379
GGA1	Gga_rs15222117	49.379
GGA1	GGaluGA010446	49.74
GGA1	Gga_rs13748804	49.836
GGA1	Gga_rs14805886	51.147
GGA1	GGaluGA010616	52.369
GGA1	GGaluGA010724	53.445
GGA1	Gga_rs13845817	54.049
GGA1	Gga_rs13845840	54.049
GGA1	Gga_rs14806554	54.304
GGA1	GGaluGA010836	54.639
GGA1	GGaluGA010853	55.307
GGA1	Gga_rs13846242	55.64
GGA1	Gga_rs13846466	55.64
GGA1	GGaluGA011035	55.807
GGA1	Gga_rs15226971	55.807
GGA1	Gga_rs15227054	55.895
GGA1	Gga_rs14807412	55.974
GGA1	Gga_rs13847633	56.173
GGA1	Gga_rs13847878	56.773
GGA1	Gga_rs13848126	57.174
GGA1	Gga_rs15229524	57.174
GGA1	GGaluGA011435	57.433
GGA1	GGaluGA011450	57.433
GGA1	Gga_rs13848474	57.433
GGA1	Gga_rs13848840	58.89
GGA1	Gga_rs13848872	59.405
GGA1	GGaluGA011782	60.154
GGA1	Gga_rs13849611	61.465
GGA1	Gga_rs13849763	61.636
GGA1	GGaluGA012140	64.36
GGA1	Gga_rs13850387	65.162
GGA1	Gga_rs13850406	65.162
GGA1	Gga_rs13750920	65.407
GGA1	Gga_rs14810347	65.466
GGA1	Gga_rs13850642	66.315
GGA1	Gga_rs15234057	66.815
GGA1	Gga_rs14810568	66.883
GGA1	Gga_rs13851029	67.462
GGA1	Gga_rs13851195	68.06
GGA1	Gga_rs13851442	68.531
GGA1	Gga_rs13851564	68.698
GGA1	Gga_rs10722268	69.533
GGA1	Gga_rs15237784	69.533
GGA1	GGaluGA013039	69.533
GGA1	Gga_rs13852759	69.722
GGA1	GGaluGA013246	71.208
GGA1	GGaluGA013505	71.884
GGA1	GGaluGA013618	72.235
GGA1	Gga_rs13854109	72.275
GGA1	Gga_rs15241483	72.41
GGA1	Gga_rs13854707	73.288
GGA1	GGaluGA013893	74.165
GGA1	GGaluGA013998	74.515
GGA1	Gga_rs13855585	74.515
GGA1	Gga_rs13855683	74.515
GGA1	GGaluGA014145	75.217
GGA1	Gga_rs13856172	75.217
GGA1	Gga_rs15245322	75.217
GGA1	GGaluGA014224	75.217
GGA1	GGaluGA014247	75.217
GGA1	Gga_rs13856513	75.217
GGA1	GGaluGA014353	76.384
GGA1	Gga_rs14815954	76.384
GGA1	Gga_rs15247173	76.551
GGA1	Gga_rs13857547	76.718
GGA1	Gga_rs13857554	76.718
GGA1	Gga_rs13857703	76.718
GGA1	Gga_rs15248193	76.885
GGA1	Gga_rs14816736	77.72
GGA1	Gga_rs13858398	77.887
GGA1	Gga_rs13858506	77.887
GGA1	Gga_rs13858757	78.224
GGA1	Gga_rs13650479	78.853
GGA1	Gga_rs13859368	80.547
GGA1	Gga_rs15251130	80.547
GGA1	Gga_rs14817967	80.897
GGA1	Gga_rs15252863	81.731
GGA1	GGaluGA015335	82.231
GGA1	Gga_rs13860395	82.231
GGA1	GGaluGA015484	83.566
GGA1	Gga_rs14819061	84.401
GGA1	GGaluGA015642	84.401
GGA1	GGaluGA015811	85.904
GGA1	Gga_rs13861565	85.904
GGA1	Gga_rs10722067	86.572
GGA1	GGaluGA015896	86.572
GGA1	Gga_rs13862061	86.739
GGA1	GGaluGA016187	87.573
GGA1	GGaluGA016211	87.573
GGA1	GGaluGA016248	88.074
GGA1	Gga_rs3137407	88.074
GGA1	Gga_rs13863191	89.827
GGA1	GGaluGA016476	90.245
GGA1	Gga_rs13652021	91.916
GGA1	Gga_rs13863965	91.916
GGA1	Gga_rs13652120	91.916
GGA1	Gga_rs15261486	92.965
GGA1	Gga_rs13864397	93.209
GGA1	Gga_rs13864576	93.753
GGA1	GGaluGA016894	93.753
GGA1	Gga_rs13864699	95.088
GGA1	GGaluGA016965	95.088
GGA1	Gga_rs13864884	95.422
GGA1	GGaluGA017102	95.589
GGA1	Gga_rs13652431	95.756
GGA1	GGaluGA017256	95.756
GGA1	Gga_rs13865201	95.991
GGA1	Gga_rs13652551	95.991
GGA1	Gga_rs15264353	96.758
GGA1	Gga_rs13865536	96.992
GGA1	GGaluGA017484	97.928
GGA1	Gga_rs13865666	98.471
GGA1	GGaluGA017544	98.471
GGA1	Gga_rs13865791	100.605
GGA1	Gga_rs13865892	101.776
GGA1	Gga_rs13866016	101.776
GGA1	Gga_rs13866131	102.223
GGA1	GGaluGA017985	102.309
GGA1	Gga_rs13866469	103.779
GGA1	Gga_rs13866507	103.974
GGA1	GGaluGA018220	104.951
GGA1	Gga_rs13653063	105.174
GGA1	GGaluGA018352	105.619
GGA1	GGaluGA018413	105.619
GGA1	Gga_rs15268441	106.064
GGA1	GGaluGA018541	106.287
GGA1	GGaluGA018610	107.087
GGA1	GGaluGA018623	107.241
GGA1	GGaluGA018691	107.287
GGA1	Gga_rs13653498	108.954
GGA1	Gga_rs14825904	109.292
GGA1	GGaluGA018831	110.469
GGA1	Gga_rs15271058	110.589
GGA1	Gga_rs14826338	110.636
GGA1	Gga_rs15271259	111.583
GGA1	GGaluGA018944	112.855
GGA1	Gga_rs13869212	113.808
GGA1	GGaluGA019066	113.858
GGA1	Gga_rs15274187	114.038
GGA1	Gga_rs14827622	114.141
GGA1	Gga_rs14827962	114.642
GGA1	Gga_rs15275350	114.732
GGA1	Gga_rs13654572	117.025
GGA1	Gga_rs15277300	118.484
GGA1	Gga_rs15278019	119.673
GGA1	GGaluGA019609	119.929
GGA1	GGaluGA019630	120.005
GGA1	Gga_rs14829261	120.604
GGA1	Gga_rs13871583	120.604
GGA1	Gga_rs14829729	120.901
GGA1	GGaluGA019850	121.542
GGA1	Gga_rs15280015	121.732
GGA1	GGaluGA019916	121.862
GGA1	Gga_rs13872444	122.829
GGA1	Gga_rs13872592	122.829
GGA1	Gga_rs13872713	122.995
GGA1	GGaluGA020110	122.995
GGA1	Gga_rs15281703	123.329
GGA1	Gga_rs14830888	123.411
GGA1	Gga_rs15282117	123.496
GGA1	Gga_rs13873359	123.496
GGA1	Gga_rs13873703	123.76
GGA1	Gga_rs14831709	124.58
GGA1	GGaluGA020456	124.58
GGA1	Gga_rs14832189	124.904
GGA1	Gga_rs15285202	125.333
GGA1	GGaluGA020735	125.333
GGA1	Gga_rs13875017	126.168
GGA1	Gga_rs13875073	126.168
GGA1	Gga_rs13875163	126.168
GGA1	Gga_rs13875259	126.74
GGA1	Gga_rs13875380	127.504
GGA1	GGaluGA021292	128.171
GGA1	Gga_rs15288104	129.007
GGA1	Gga_rs15288123	129.007
GGA1	GGaluGA021416	129.466
GGA1	Gga_rs13876251	130.514
GGA1	Gga_rs15289704	130.681
GGA1	Gga_rs13877395	134.357
GGA1	GGaluGA022049	134.357
GGA1	Gga_rs14836088	135.858
GGA1	Gga_rs15293584	136.192
GGA1	GGaluGA022402	136.405
GGA1	Gga_rs13878224	136.759
GGA1	GGaluGA022544	136.86
GGA1	Gga_rs13878781	137.695
GGA1	Gga_rs15296153	137.862
GGA1	Gga_rs10722745	137.862
GGA1	Gga_rs13879172	138.029
GGA1	GGaluGA022896	138.475
GGA1	Gga_rs13658076	139.032
GGA1	GGaluGA023071	140.535
GGA1	Gga_rs13879941	140.702
GGA1	Gga_rs13880343	142.207
GGA1	Gga_rs13880448	142.207
GGA1	GGaluGA023496	143.769
GGA1	Gga_rs14839888	143.769
GGA1	Gga_rs14840005	143.769
GGA1	Gga_rs13881506	145.893
GGA1	Gga_rs14840648	147.74
GGA1	GGaluGA023889	147.74
GGA1	Gga_rs13882356	148.864
GGA1	Gga_rs13882359	148.864
GGA1	Gga_rs13882406	149.369
GGA1	Gga_rs13882587	149.55
GGA1	GGaluGA024281	149.944
GGA1	Gga_rs14841647	149.944
GGA1	GGaluGA024464	151.755
GGA1	Gga_rs15307852	152.589
GGA1	GGaluGA024649	153.59
GGA1	Gga_rs15309073	154.258
GGA1	Gga_rs13884341	155.763
GGA1	Gga_rs13884605	156.264
GGA1	Gga_rs13660374	157.206
GGA1	Gga_rs13885199	157.939
GGA1	GGaluGA025255	158.496
GGA1	Gga_rs13885659	159.274
GGA1	Gga_rs13885668	159.274
GGA1	GGaluGA025467	159.93
GGA1	Gga_rs13886116	160.039
GGA1	GGaluGA025529	160.039
GGA1	GGaluGA025562	160.654
GGA1	GGaluGA025624	162.086
GGA1	Gga_rs14717147	163.034
GGA1	Gga_rs15553188	163.261
GGA1	Gga_rs14938061	163.326
GGA1	Gga_rs15553114	163.787
GGA1	Gga_rs15551934	163.787
GGA1	Gga_rs13793698	163.787
GGA1	GGaluGA026119	163.787
GGA1	GGaluGA026169	163.954
GGA1	GGaluGA026306	165.067
GGA1	GGaluGA026390	165.53
GGA1	Gga_rs10729083	165.53
GGA1	GGaluGA026461	166.651
GGA1	Gga_rs13772100	167.48
GGA1	Gga_rs13888036	168.381
GGA1	Gga_rs16691959	168.502
GGA1	Gga_rs14846797	169.761
GGA1	GGaluGA027028	171.479
GGA1	GGaluGA027044	171.812
GGA1	GGaluGA027066	171.812
GGA1	Gga_rs10732136	172.592
GGA1	GGaluGA027193	172.982
GGA1	GGaluGA027253	173.232
GGA1	Gga_rs13889453	174.485
GGA1	GGaluGA027439	174.652
GGA1	Gga_rs13582852	174.652
GGA1	GGaluGA027524	175.439
GGA1	Gga_rs13582913	176.499
GGA1	Gga_rs13890162	176.499
GGA1	Gga_rs14848172	176.499
GGA1	Gga_rs13890699	179.219
GGA1	Gga_rs14848837	180.09
GGA1	Gga_rs13890911	180.759
GGA1	GGaluGA028030	180.759
GGA1	Gga_rs14849004	181.683
GGA1	Gga_rs13891299	181.761
GGA1	Gga_rs13891544	182.896
GGA1	Gga_rs13891704	183.354
GGA1	GGaluGA028326	183.354
GGA1	GGaluGA028361	183.354
GGA1	Gga_rs13891905	183.354
GGA1	Gga_rs13891949	183.621
GGA1	Gga_rs15324318	183.621
GGA1	Gga_rs13583662	184.69
GGA1	Gga_rs13892257	185.192
GGA1	Gga_rs13583746	185.192
GGA1	Gga_rs13583913	187.648
GGA1	Gga_rs14850402	187.842
GGA1	Gga_rs15325758	187.842
GGA1	Gga_rs15325975	188.036
GGA1	Gga_rs15326253	188.203
GGA1	GGaluGA028871	188.203
GGA1	Gga_rs15326859	189.204
GGA1	Gga_rs13893928	189.704
GGA1	Gga_rs13894072	189.704
GGA1	Gga_rs13894409	190.871
GGA1	Gga_rs13894482	191.075
GGA1	Gga_rs13894622	191.372
GGA1	GGaluGA029341	191.706
GGA1	Gga_rs13646706	191.939
GGA1	Gga_rs10726592	193.709
GGA1	GGaluGA029592	193.995
GGA1	Gga_rs13895575	195.046
GGA1	Gga_rs15331705	195.379
GGA1	Gga_rs14852988	195.379
GGA1	Gga_rs10725715	196.047
GGA1	Gga_rs13647321	196.047
GGA1	GGaluGA029904	196.381
GGA1	Gga_rs13647664	196.715
GGA1	GGaluGA030104	196.715
GGA1	Gga_rs13647772	196.715
GGA1	Gga_rs13898035	197.583
GGA1	Gga_rs13898361	198.05
GGA1	Gga_rs14854826	198.05
GGA1	GGaluGA030455	198.551
GGA1	Gga_rs13898899	200.162
GGA1	Gga_rs13898919	200.162
GGA1	Gga_rs13898970	200.162
GGA1	GGaluGA030701	201.06
GGA1	GGaluGA030724	201.282
GGA1	Gga_rs13899434	201.282
GGA1	GGaluGA030771	201.505
GGA1	Gga_rs13899999	201.728
GGA1	Gga_rs13900165	201.728
GGA1	Gga_rs13900230	202.155
GGA1	Gga_rs13648680	202.228
GGA1	Gga_rs13900514	202.395
GGA1	Gga_rs15340132	202.395
GGA1	Gga_rs15340530	202.395
GGA1	Gga_rs15340573	202.395
GGA1	GGaluGA031230	202.895
GGA1	Gga_rs13648874	202.895
GGA1	Gga_rs15341021	202.895
GGA1	Gga_rs13648952	203.229
GGA1	Gga_rs13649068	203.563
GGA1	Gga_rs13902101	203.948
GGA1	GGaluGA031682	203.948
GGA1	Gga_rs15344480	203.948
GGA1	GGaluGA031724	203.948
GGA1	Gga_rs13649532	204.057
GGA1	Gga_rs14858080	204.165
GGA1	Gga_rs13903800	205.066
GGA1	Gga_rs13903827	205.066
GGA1	GGaluGA032022	205.066
GGA1	Gga_rs13903845	205.066
GGA1	Gga_rs13903872	205.066
GGA1	GGaluGA032065	205.066
GGA1	Gga_rs13686642	205.4
GGA1	Gga_rs14747505	206.068
GGA1	GGaluGA032112	206.068
GGA1	GGaluGA032146	206.068
GGA1	Gga_rs13904114	206.068
GGA1	Gga_rs13904187	206.798
GGA1	Gga_rs13904249	206.798
GGA1	Gga_rs10731946	208.052
GGA1	GGaluGA032491	208.268
GGA1	GGaluGA032506	208.7
GGA1	Gga_rs13904839	209.411
GGA1	GGaluGA032597	209.861
GGA1	Gga_rs13904894	210.416
GGA1	GGaluGA032678	211.62
GGA1	Gga_rs13905340	211.921
GGA1	Gga_rs15348610	211.921
GGA1	Gga_rs13906171	212.421
GGA1	Gga_rs13906177	212.421
GGA1	Gga_rs15350546	212.755
GGA1	Gga_rs13687460	213.088
GGA1	Gga_rs15353091	213.422
GGA1	Gga_rs13908273	213.589
GGA1	Gga_rs13908363	213.755
GGA1	GGaluGA033672	214.255
GGA1	GGaluGA033691	214.255
GGA1	Gga_rs13688196	214.422
GGA1	Gga_rs13909310	214.422
GGA1	Gga_rs13909467	214.797
GGA1	Gga_rs13910083	216.09
GGA1	Gga_rs13910314	216.257
GGA1	Gga_rs13910843	216.257
GGA1	Gga_rs13910903	216.257
GGA1	Gga_rs13688863	216.257
GGA1	Gga_rs15360737	216.257
GGA1	Gga_rs13911566	216.257
GGA1	Gga_rs13911609	216.41
GGA1	Gga_rs13911978	217.092
GGA1	Gga_rs13912093	217.259
GGA1	Gga_rs15362575	217.259
GGA1	Gga_rs13912408	217.259
GGA1	Gga_rs15364351	217.76
GGA1	Gga_rs14866211	217.796
GGA1	Gga_rs13913250	217.822
GGA1	Gga_rs15364878	217.927
GGA1	GGaluGA034946	218.089
GGA1	Gga_rs13913555	218.595
GGA1	Gga_rs13913658	218.595
GGA1	Gga_rs13914281	219.262
GGA1	Gga_rs13914499	219.596
GGA1	Gga_rs13914594	219.93
GGA1	Gga_rs13914915	220.598
GGA1	Gga_rs13915049	221.161
GGA1	Gga_rs13915114	221.161
GGA1	Gga_rs13915237	221.631
GGA1	Gga_rs10726844	222.1
GGA1	Gga_rs14868273	222.1
GGA1	Gga_rs15370316	222.351
GGA1	GGaluGA035757	222.52
GGA1	GGaluGA035800	222.52
GGA1	Gga_rs13915886	222.902
GGA1	Gga_rs13915989	223.444
GGA1	GGaluGA035912	224.447
GGA1	Gga_rs13916555	225.403
GGA1	Gga_rs14869135	225.403
GGA1	Gga_rs13916774	225.403
GGA1	GGaluGA036101	225.784
GGA1	GGaluGA036123	225.784
GGA1	GGaluGA036132	225.784
GGA1	Gga_rs15373481	226.451
GGA1	GGaluGA036189	226.451
GGA1	GGaluGA036200	226.451
GGA1	Gga_rs13511392	227.453
GGA1	Gga_rs13918079	228.788
GGA1	Gga_rs13918292	228.788
GGA1	Gga_rs13918356	228.811
GGA1	Gga_rs13511789	229.122
GGA1	Gga_rs15376754	229.122
GGA1	GGaluGA036689	229.367
GGA1	GGaluGA036719	229.879
GGA1	Gga_rs13919067	231.212
GGA1	Gga_rs15377894	231.212
GGA1	Gga_rs13512010	231.629
GGA1	Gga_rs15378576	231.879
GGA1	Gga_rs13919862	232.632
GGA1	Gga_rs13919867	232.632
GGA1	GGaluGA037041	232.632
GGA1	GGaluGA037043	232.632
GGA1	Gga_rs13920070	232.632
GGA1	GGaluGA037326	233.942
GGA1	Gga_rs13920775	234.609
GGA1	Gga_rs13512934	237.085
GGA1	GGaluGA037618	237.367
GGA1	Gga_rs13921224	237.367
GGA1	GGaluGA037655	237.649
GGA1	Gga_rs10728031	237.649
GGA1	Gga_rs13921817	239.634
GGA1	Gga_rs13922011	240.913
GGA1	GGaluGA038110	241.161
GGA1	GGaluGA038239	241.902
GGA1	Gga_rs15386027	241.995
GGA1	Gga_rs15386112	242.085
GGA1	Gga_rs13922717	242.162
GGA1	Gga_rs13922901	242.93
GGA1	GGaluGA038517	243.833
GGA1	Gga_rs13923318	243.833
GGA1	GGaluGA038598	244.055
GGA1	Gga_rs15388609	246.605
GGA1	Gga_rs13923709	247.281
GGA1	GGaluGA038702	247.281
GGA1	GGaluGA038791	247.838
GGA1	Gga_rs13924601	250.696
GGA1	Gga_rs15391489	250.863
GGA1	Gga_rs13925044	251.529
GGA1	GGaluGA039269	251.696
GGA1	GGaluGA039274	251.707
GGA1	GGaluGA039461	252.364
GGA1	Gga_rs13926063	252.482
GGA1	Gga_rs14877351	252.53
GGA1	Gga_rs13926129	252.53
GGA1	Gga_rs15394728	252.53
GGA1	GGaluGA039724	255.037
GGA1	Gga_rs14877931	255.037
GGA1	Gga_rs13927138	255.371
GGA1	Gga_rs13928334	256.873
GGA1	Gga_rs13929039	259.639
GGA1	GGaluGA040464	259.639
GGA1	GGaluGA040578	260.157
GGA1	Gga_rs13929443	260.212
GGA1	Gga_rs15402719	260.379
GGA1	Gga_rs14880549	261.255
GGA1	Gga_rs15405148	261.548
GGA1	GGaluGA040984	261.548
GGA1	GGaluGA041056	261.881
GGA1	Gga_rs13931407	262.294
GGA1	Gga_rs15406413	262.525
GGA1	Gga_rs15407175	262.757
GGA1	Gga_rs15407293	263.123
GGA1	GGaluGA041530	264.177
GGA1	Gga_rs15408160	264.177
GGA1	Gga_rs13932399	264.177
GGA1	Gga_rs13932654	264.554
GGA1	GGaluGA041777	264.554
GGA1	Gga_rs10731175	264.887
GGA1	GGaluGA041859	264.887
GGA1	GGaluGA041870	265.054
GGA1	Gga_rs13933425	265.054
GGA1	Gga_rs13778102	265.054
GGA1	GGaluGA041987	265.054
GGA1	Gga_rs13934144	266.557
GGA1	Gga_rs13934188	266.808
GGA1	GGaluGA042275	267.058
GGA1	Gga_rs15413007	267.307
GGA1	Gga_rs14883707	268.073
GGA1	GGaluGA042435	268.902
GGA1	Gga_rs15413884	269.241
GGA1	Gga_rs15413965	269.459
GGA1	GGaluGA042552	270.571
GGA1	Gga_rs14883948	270.935
GGA1	GGaluGA042682	271.299
GGA1	GGaluGA042718	271.845
GGA1	GGaluGA042731	271.845
GGA1	Gga_rs13935066	272.392
GGA1	Gga_rs13935278	272.574
GGA1	Gga_rs14730726	272.952
GGA1	Gga_rs14884496	273.909
GGA1	Gga_rs13935460	273.909
GGA1	Gga_rs13935538	274.076
GGA1	Gga_rs15416461	274.076
GGA1	Gga_rs14884968	274.076
GGA1	Gga_rs16007418	274.076
GGA1	Gga_rs13935992	274.076
GGA1	GGaluGA043278	274.076
GGA1	Gga_rs14885572	274.576
GGA1	Gga_rs14885600	274.576
GGA1	GGaluGA043449	275.412
GGA1	Gga_rs13623466	275.412
GGA1	Gga_rs14886135	277.083
GGA1	Gga_rs14886385	277.584
GGA1	Gga_rs13623693	277.584
GGA1	GGaluGA043860	278.419
GGA1	Gga_rs13623883	278.586
GGA1	Gga_rs13938320	278.586
GGA1	GGaluGA043911	278.641
GGA1	GGaluGA043916	278.663
GGA1	Gga_rs13938908	280.169
GGA1	GGaluGA044292	280.59
GGA1	GGaluGA044435	280.99
GGA1	Gga_rs13939851	281.618
GGA1	Gga_rs13939998	281.928
GGA1	Gga_rs13624551	282.928
GGA1	Gga_rs13940418	283.39
GGA1	Gga_rs13940513	283.529
GGA1	Gga_rs14889378	284.263
GGA1	GGaluGA044836	284.263
GGA1	GGaluGA044867	284.597
GGA1	GGaluGA044887	284.597
GGA1	Gga_rs13940989	284.597
GGA1	Gga_rs13941282	285.097
GGA1	GGaluGA045117	285.553
GGA1	GGaluGA045155	285.932
GGA1	GGaluGA045205	286.475
GGA1	GGaluGA045217	286.475
GGA1	GGaluGA045227	286.475
GGA1	Gga_rs13942132	288.44
GGA1	Gga_rs13942185	288.44
GGA1	GGaluGA045445	289.275
GGA1	GGaluGA045493	290.111
GGA1	GGaluGA045539	290.779
GGA1	Gga_rs13942606	290.779
GGA1	Gga_rs13942881	291.781
GGA1	GGaluGA045714	292.116
GGA1	Gga_rs15432767	292.116
GGA1	GGaluGA045794	292.967
GGA1	GGaluGA045869	293.564
GGA1	Gga_rs13943660	293.564
GGA1	Gga_rs14891890	294.123
GGA1	GGaluGA045929	294.289
GGA1	Gga_rs13625801	294.289
GGA1	GGaluGA046006	294.79
GGA1	Gga_rs13944005	294.79
GGA1	Gga_rs13944214	294.79
GGA1	GGaluGA046158	295.206
GGA1	GGaluGA046176	295.206
GGA1	Gga_rs13944626	295.623
GGA1	Gga_rs13944804	295.623
GGA1	Gga_rs13944824	295.623
GGA1	GGaluGA046381	295.874
GGA1	GGaluGA046516	296.958
GGA1	Gga_rs13945860	298.159
GGA1	Gga_rs10723841	298.869
GGA1	GGaluGA046916	299.297
GGA1	Gga_rs13626781	299.297
GGA1	Gga_rs13946410	299.297
GGA1	Gga_rs13626899	300.298
GGA1	Gga_rs13946798	300.298
GGA1	Gga_rs13947397	301.3
GGA1	Gga_rs13627208	301.3
GGA1	Gga_rs13627233	301.436
GGA1	Gga_rs13947560	301.801
GGA1	GGaluGA047429	301.801
GGA1	Gga_rs14896068	302.83
GGA1	Gga_rs13948010	303.018
GGA1	Gga_rs14896229	303.191
GGA1	GGaluGA047624	303.538
GGA1	Gga_rs13948418	303.538
GGA1	Gga_rs13948429	303.884
GGA1	Gga_rs13948532	304.057
GGA1	Gga_rs13627606	304.057
GGA1	GGaluGA047785	304.057
GGA1	GGaluGA047927	304.59
GGA1	Gga_rs13949116	304.59
GGA1	Gga_rs14897074	304.59
GGA1	Gga_rs15446686	304.59
GGA1	Gga_rs13949599	304.767
GGA1	Gga_rs14897423	304.767
GGA1	Gga_rs13949726	304.767
GGA1	Gga_rs13949762	304.767
GGA1	Gga_rs15447965	304.767
GGA1	Gga_rs14897847	304.767
GGA1	Gga_rs14897861	305.299
GGA1	Gga_rs15448707	305.299
GGA1	Gga_rs13950566	305.299
GGA1	Gga_rs14898388	306.367
GGA1	Gga_rs15450670	306.652
GGA1	GGaluGA048578	306.793
GGA1	Gga_rs13951568	307.576
GGA1	Gga_rs15451438	307.576
GGA1	GGaluGA048698	307.632
GGA1	Gga_rs13951901	307.86
GGA1	Gga_rs13951964	307.951
GGA1	GGaluGA048832	308.544
GGA1	Gga_rs10722287	310.275
GGA1	Gga_rs10727792	311.353
GGA1	GGaluGA049088	311.686
GGA1	Gga_rs13952858	312.286
GGA1	Gga_rs13952975	312.592
GGA1	Gga_rs13953051	312.592
GGA1	GGaluGA049260	313.286
GGA1	Gga_rs13953245	314.27
GGA1	Gga_rs13953280	314.87
GGA1	Gga_rs13953771	316.351
GGA1	Gga_rs13712658	316.351
GGA1	GGaluGA049542	316.542
GGA1	Gga_rs13954019	316.542
GGA1	Gga_rs13954273	316.842
GGA1	GGaluGA049701	317.297
GGA1	Gga_rs15458431	319.115
GGA1	Gga_rs13954802	319.764
GGA1	Gga_rs13954885	320.05
GGA1	GGaluGA049927	320.05
GGA1	Gga_rs13713070	320.18
GGA1	Gga_rs13955264	320.227
GGA1	GGaluGA050032	320.727
GGA1	Gga_rs13955548	320.727
GGA1	Gga_rs13955716	320.727
GGA1	Gga_rs13956570	320.727
GGA1	Gga_rs13956585	321.031
GGA1	Gga_rs13956744	321.061
GGA1	Gga_rs13713287	321.061
GGA1	GGaluGA050346	321.061
GGA1	Gga_rs14902606	321.061
GGA1	Gga_rs15463595	321.228
GGA1	Gga_rs14902776	321.228
GGA1	Gga_rs15463995	321.228
GGA1	Gga_rs15464558	321.228
GGA1	Gga_rs13957593	321.228
GGA1	Gga_rs13818732	321.228
GGA1	Gga_rs15465323	321.228
GGA1	Gga_rs15465559	321.4
GGA1	Gga_rs15465650	321.562
GGA1	Gga_rs10728825	321.896
GGA1	Gga_rs13958125	321.896
GGA1	GGaluGA050753	322.92
GGA1	Gga_rs13960554	322.92
GGA1	Gga_rs13960604	323.536
GGA1	Gga_rs15471722	323.678
GGA1	Gga_rs14906152	323.678
GGA1	GGaluGA050872	323.965
GGA1	Gga_rs14906547	324.959
GGA1	GGaluGA050979	324.959
GGA1	Gga_rs13961180	324.959
GGA1	GGaluGA051072	324.959
GGA1	Gga_rs15473846	325.406
GGA1	Gga_rs13779382	325.525
GGA1	Gga_rs13961388	325.525
GGA1	GGaluGA051233	326.344
GGA1	Gga_rs13961818	326.495
GGA1	Gga_rs16754412	326.602
GGA1	Gga_rs14907733	326.602
GGA1	GGaluGA051308	326.602
GGA1	Gga_rs13961890	326.773
GGA1	Gga_rs13962059	326.773
GGA1	Gga_rs13962221	327.772
GGA1	Gga_rs13962315	327.972
GGA1	GGaluGA051545	327.972
GGA1	Gga_rs13962856	329.687
GGA1	Gga_rs13962903	329.687
GGA1	Gga_rs13962992	330.451
GGA1	Gga_rs13963171	331.596
GGA1	Gga_rs14909314	331.945
GGA1	Gga_rs13963835	332.48
GGA1	Gga_rs15480657	332.48
GGA1	GGaluGA051936	332.678
GGA1	GGaluGA052154	334.518
GGA1	Gga_rs15468076	334.688
GGA1	Gga_rs14904915	334.688
GGA1	Gga_rs15470246	334.857
GGA1	Gga_rs14905770	334.857
GGA1	GGaluGA052668	335.116
GGA1	Gga_rs13797067	335.476
GGA1	Gga_rs15484594	335.55
GGA1	GGaluGA053104	336.013
GGA1	Gga_rs15486750	336.013
GGA1	GGaluGA053186	336.475
GGA1	Gga_rs13967044	338.095
GGA1	Gga_rs13967150	338.265
GGA1	Gga_rs13967166	338.265
GGA1	GGaluGA053615	339.455
GGA1	GGaluGA053647	339.838
GGA1	Gga_rs13968357	340.967
GGA1	Gga_rs13968534	340.967
GGA1	GGaluGA053760	341.844
GGA1	Gga_rs13968823	342.471
GGA1	Gga_rs13551782	342.858
GGA1	GGaluGA053895	342.858
GGA1	Gga_rs13969185	343.052
GGA1	GGaluGA054111	344.372
GGA1	Gga_rs13552040	344.372
GGA1	Gga_rs13969661	344.762
GGA1	Gga_rs15493534	344.79
GGA1	GGaluGA054227	345.109
GGA1	Gga_rs15494223	345.819
GGA1	Gga_rs13970015	346.153
GGA1	Gga_rs13970024	346.197
GGA1	Gga_rs15495237	346.92
GGA1	Gga_rs13970814	347.32
GGA1	GGaluGA054691	348.33
GGA1	GGaluGA054729	348.33
GGA1	Gga_rs15497275	348.668
GGA1	Gga_rs13971596	348.668
GGA1	Gga_rs13971620	348.668
GGA1	Gga_rs15497405	348.837
GGA1	GGaluGA054842	348.837
GGA1	Gga_rs13971906	348.837
GGA1	Gga_rs15497877	349.045
GGA1	Gga_rs13972021	349.045
GGA1	Gga_rs13972107	349.724
GGA1	Gga_rs13972243	350.14
GGA1	Gga_rs13972283	350.164
GGA1	Gga_rs13972304	350.261
GGA1	Gga_rs13972309	350.358
GGA1	GGaluGA054960	350.358
GGA1	GGaluGA055026	350.358
GGA1	Gga_rs14917647	351.474
GGA1	Gga_rs13972850	351.845
GGA1	GGaluGA055247	352.96
GGA1	GGaluGA055256	352.96
GGA1	GGaluGA055295	353.411
GGA1	Gga_rs14918452	354.966
GGA1	Gga_rs13973864	355.586
GGA1	Gga_rs13553851	355.975
GGA1	Gga_rs13974242	355.975
GGA1	Gga_rs13974398	356.768
GGA1	GGaluGA055613	356.768
GGA1	Gga_rs14919046	357.017
GGA1	Gga_rs14919138	357.017
GGA1	Gga_rs13975251	358.393
GGA1	Gga_rs13554224	359.456
GGA1	GGaluGA055998	359.81
GGA1	GGaluGA056008	359.81
GGA1	Gga_rs13554347	360.04
GGA1	Gga_rs13975992	360.519
GGA1	Gga_rs13554482	360.519
GGA1	Gga_rs13977029	361.936
GGA1	Gga_rs13977034	361.965
GGA1	Gga_rs13977282	362.533
GGA1	GGaluGA056491	362.533
GGA1	Gga_rs13977435	362.533
GGA1	Gga_rs13554945	363.607
GGA1	Gga_rs15511134	364.335
GGA1	Gga_rs13977780	364.335
GGA1	Gga_rs13978268	364.7
GGA1	Gga_rs14922466	364.7
GGA1	GGaluGA056991	365.613
GGA1	Gga_rs15513101	365.613
GGA1	GGaluGA057041	365.613
GGA1	Gga_rs13978711	365.83
GGA1	GGaluGA057089	365.947
GGA1	GGaluGA057262	366.54
GGA1	Gga_rs13979175	366.54
GGA1	Gga_rs13979418	366.89
GGA1	Gga_rs13979557	368.094
GGA1	GGaluGA057477	368.713
GGA1	Gga_rs13980095	370.591
GGA1	Gga_rs13556166	371.045
GGA1	GGaluGA058092	372.84
GGA1	Gga_rs13981373	373.269
GGA1	GGaluGA058254	374.374
GGA1	GGaluGA058271	374.548
GGA1	Gga_rs15519821	374.548
GGA1	Gga_rs13981759	374.548
GGA1	Gga_rs13556715	374.548
GGA1	Gga_rs13556763	374.748
GGA1	GGaluGA058609	375.594
GGA1	GGaluGA058638	375.594
GGA1	Gga_rs13983134	376.291
GGA1	Gga_rs13983256	376.291
GGA1	Gga_rs13983754	376.989
GGA1	Gga_rs15525365	377.861
GGA1	GGaluGA059257	377.861
GGA1	Gga_rs10724621	378.735
GGA1	Gga_rs13557725	378.735
GGA1	GGaluGA059477	379.258
GGA1	Gga_rs13558093	380.129
GGA1	Gga_rs13986433	380.129
GGA1	Gga_rs14929345	380.652
GGA1	Gga_rs14929501	380.827
GGA1	Gga_rs13987039	381.001
GGA1	GGaluGA060148	381.24
GGA1	GGaluGA060497	381.699
GGA1	Gga_rs13814731	382.56
GGA1	GGaluGA060706	383.166
GGA1	Gga_rs13989579	384.85
GGA1	Gga_rs14931758	385.372
GGA1	Gga_rs13989873	385.896
GGA1	GGaluGA061098	385.896
GGA1	Gga_rs13990785	387.816
GGA1	GGaluGA061429	387.816
GGA1	GGaluGA061606	389.737
GGA1	Gga_rs15542015	390.26
GGA1	Gga_rs15542431	390.26
GGA1	Gga_rs13992644	390.958
GGA1	GGaluGA061961	391.307
GGA1	Gga_rs15545908	391.655
GGA1	GGaluGA062132	392.105
GGA1	Gga_rs13993769	393.051
GGA1	Gga_rs14935823	395.321
GGA1	GGaluGA062461	395.496
GGA1	GGaluGA062493	395.496
GGA1	GGaluGA062570	395.93
GGA1	Gga_rs13994712	396.019
GGA1	Gga_rs15549610	396.193
GGA1	GGaluGA062818	396.716
GGA1	Gga_rs13995488	396.716
GGA1	Gga_rs13995679	397.414
GGA1	GGaluGA062939	397.506
GGA1	GGaluGA062960	397.589
GGA1	Gga_rs13995730	397.589
GGA1	GGaluGA063036	398.141
GGA1	Gga_rs10723097	398.918
GGA1	Gga_rs14740536	399.098
GGA1	Gga_rs13787697	399.6
GGA1	Gga_rs15858055	401.105
GGA1	GGaluGA063589	401.105
GGA1	GGaluGA063626	401.272
GGA1	Gga_rs14125491	401.712
GGA1	Gga_rs13787959	401.712
GGA1	GGaluGA063720	401.964
GGA1	Gga_rs14125702	401.964
GGA1	Gga_rs14125706	403.639
GGA1	GGaluGA063871	405.843
GGA1	GGaluGA063980	437.814
GGA1	GGaluGA064061	438.182
GGA1	Gga_rs13999155	438.182
GGA1	Gga_rs14939835	438.182
GGA1	Gga_rs15557313	439.126
GGA1	Gga_rs16017466	440.117
GGA1	Gga_rs10728862	442.307
GGA1	Gga_rs13998512	442.665
GGA1	Gga_rs13998436	443.201
GGA1	Gga_rs13998209	443.201
GGA1	Gga_rs13998128	445.418
GGA1	GGaluGA064589	446.608
GGA1	Gga_rs13997816	448.37
GGA1	GGaluGA064750	449.302
GGA1	Gga_rs15554015	450.151
GGA1	Gga_rs13997503	450.151
GGA1	Gga_rs13997495	450.151
GGA1	Gga_rs13769962	450.151
GGA1	GGaluGA064960	450.151
GGA2	Gga_rs16698408	0.843
GGA2	Gga_rs14126187	1.216
GGA2	Gga_rs14126734	2.998
GGA2	Gga_rs14126878	3.89
GGA2	GGaluGA129661	3.89
GGA2	Gga_rs14127146	4.161
GGA2	GGaluGA129761	4.725
GGA2	Gga_rs15863058	4.925
GGA2	Gga_rs15863130	4.925
GGA2	Gga_rs14127951	6.374
GGA2	Gga_rs14128017	7.196
GGA2	Gga_rs14128110	7.196
GGA2	Gga_rs15865269	7.915
GGA2	Gga_rs13534113	8.1
GGA2	GGaluGA130278	8.967
GGA2	Gga_rs14128686	9.401
GGA2	Gga_rs14129485	10.709
GGA2	Gga_rs10731859	11.07
GGA2	Gga_rs13534444	11.655
GGA2	Gga_rs14129858	12.406
GGA2	GGaluGA130653	13.174
GGA2	GGaluGA130734	13.687
GGA2	Gga_rs14130222	13.687
GGA2	Gga_rs14130471	16.279
GGA2	Gga_rs15056168	17.61
GGA2	GGaluGA130953	17.852
GGA2	Gga_rs15870937	18.226
GGA2	GGaluGA131052	19.789
GGA2	GGaluGA131226	21.793
GGA2	Gga_rs15056847	21.793
GGA2	Gga_rs15872807	21.793
GGA2	GGaluGA131429	23.336
GGA2	GGaluGA131521	23.629
GGA2	Gga_rs15057428	24.003
GGA2	GGaluGA131556	24.003
GGA2	Gga_rs14132134	24.003
GGA2	GGaluGA131763	25.342
GGA2	Gga_rs14132491	26.756
GGA2	GGaluGA131798	26.756
GGA2	Gga_rs13535578	27.756
GGA2	Gga_rs15876778	29.603
GGA2	Gga_rs13535789	30.333
GGA2	Gga_rs15058507	30.333
GGA2	Gga_rs14133357	30.333
GGA2	GGaluGA132075	30.333
GGA2	Gga_rs14133609	30.333
GGA2	GGaluGA132186	30.333
GGA2	Gga_rs14133760	30.63
GGA2	Gga_rs15878527	31.168
GGA2	Gga_rs15059107	31.168
GGA2	Gga_rs13536054	31.168
GGA2	Gga_rs13536058	31.168
GGA2	GGaluGA132294	31.168
GGA2	Gga_rs15059221	31.168
GGA2	Gga_rs14134128	31.752
GGA2	GGaluGA132361	31.752
GGA2	GGaluGA132478	32.336
GGA2	Gga_rs14135036	33.336
GGA2	Gga_rs14135122	33.71
GGA2	Gga_rs13536515	34.006
GGA2	GGaluGA132691	34.675
GGA2	Gga_rs14135357	34.675
GGA2	Gga_rs15882567	35.12
GGA2	Gga_rs13536633	35.343
GGA2	Gga_rs14135662	35.677
GGA2	Gga_rs14135839	35.677
GGA2	GGaluGA132838	35.677
GGA2	GGaluGA132855	35.677
GGA2	GGaluGA132861	36.177
GGA2	Gga_rs13536859	36.177
GGA2	GGaluGA132922	36.734
GGA2	Gga_rs15884809	36.734
GGA2	GGaluGA132982	36.734
GGA2	Gga_rs14136667	37.821
GGA2	Gga_rs15061603	38.168
GGA2	GGaluGA133091	38.347
GGA2	Gga_rs14137379	38.848
GGA2	GGaluGA133239	39.957
GGA2	GGaluGA133250	39.957
GGA2	Gga_rs14137778	40.727
GGA2	Gga_rs15062381	41.694
GGA2	Gga_rs13537625	42.812
GGA2	Gga_rs14138398	43.178
GGA2	GGaluGA133515	43.403
GGA2	Gga_rs14138797	43.698
GGA2	Gga_rs14138816	43.698
GGA2	GGaluGA133581	43.865
GGA2	Gga_rs14139093	43.865
GGA2	Gga_rs14139209	43.915
GGA2	Gga_rs14139411	44.032
GGA2	GGaluGA133712	44.032
GGA2	Gga_rs10725248	44.949
GGA2	GGaluGA133807	44.949
GGA2	GGaluGA133814	44.949
GGA2	GGaluGA133839	44.949
GGA2	GGaluGA133945	44.949
GGA2	Gga_rs14140539	44.949
GGA2	GGaluGA133985	45.45
GGA2	GGaluGA133999	45.7
GGA2	Gga_rs14140655	45.7
GGA2	Gga_rs14140741	45.7
GGA2	Gga_rs14140768	45.7
GGA2	Gga_rs14141289	47.036
GGA2	Gga_rs14141352	47.036
GGA2	Gga_rs15896892	47.036
GGA2	GGaluGA134321	47.049
GGA2	Gga_rs13538601	47.203
GGA2	Gga_rs15898085	47.705
GGA2	Gga_rs14142014	47.705
GGA2	Gga_rs15898858	48.038
GGA2	GGaluGA134566	48.038
GGA2	Gga_rs14142501	48.16
GGA2	Gga_rs15065824	48.205
GGA2	Gga_rs14142642	48.705
GGA2	GGaluGA134710	48.705
GGA2	Gga_rs13538938	48.705
GGA2	GGaluGA134729	48.814
GGA2	GGaluGA134844	49.374
GGA2	Gga_rs15901398	49.374
GGA2	GGaluGA134929	49.458
GGA2	Gga_rs14143697	49.541
GGA2	Gga_rs14143794	50.208
GGA2	Gga_rs15902976	50.876
GGA2	Gga_rs15904032	51.478
GGA2	GGaluGA135255	51.878
GGA2	GGaluGA135298	51.894
GGA2	GGaluGA135327	52.022
GGA2	Gga_rs15067827	52.045
GGA2	GGaluGA135375	52.045
GGA2	GGaluGA135388	52.045
GGA2	Gga_rs13539717	52.045
GGA2	Gga_rs14145630	54.716
GGA2	Gga_rs15068793	54.716
GGA2	Gga_rs14145743	54.716
GGA2	Gga_rs14145854	54.801
GGA2	Gga_rs14146345	55.383
GGA2	GGaluGA135912	55.383
GGA2	Gga_rs13540378	55.883
GGA2	Gga_rs14147136	56.384
GGA2	GGaluGA136109	56.384
GGA2	Gga_rs14147459	56.551
GGA2	Gga_rs14147566	56.6
GGA2	Gga_rs15910931	56.718
GGA2	Gga_rs13540778	57.163
GGA2	GGaluGA136355	57.386
GGA2	GGaluGA136415	58.054
GGA2	Gga_rs14148146	58.054
GGA2	Gga_rs14148456	58.626
GGA2	Gga_rs15071327	58.889
GGA2	Gga_rs14148787	59.558
GGA2	Gga_rs15913177	59.558
GGA2	Gga_rs15913448	59.892
GGA2	Gga_rs14149288	59.892
GGA2	GGaluGA136830	61.25
GGA2	Gga_rs14150107	61.894
GGA2	Gga_rs14150153	61.894
GGA2	Gga_rs14150254	61.894
GGA2	Gga_rs13541726	61.894
GGA2	Gga_rs15917265	62.395
GGA2	Gga_rs14150437	62.395
GGA2	GGaluGA137072	63.23
GGA2	Gga_rs14151083	63.397
GGA2	GGaluGA137262	63.397
GGA2	Gga_rs15918789	63.535
GGA2	Gga_rs14151330	64.065
GGA2	Gga_rs14151791	64.399
GGA2	Gga_rs13542343	64.399
GGA2	Gga_rs14152151	64.899
GGA2	Gga_rs14152434	65.4
GGA2	Gga_rs13542585	65.4
GGA2	Gga_rs15922356	65.4
GGA2	GGaluGA137806	66.567
GGA2	Gga_rs14152826	66.567
GGA2	Gga_rs15075090	67.976
GGA2	Gga_rs14153391	68.912
GGA2	GGaluGA138043	68.912
GGA2	GGaluGA138108	69.416
GGA2	Gga_rs15925328	69.47
GGA2	Gga_rs14153782	69.47
GGA2	Gga_rs15075914	70.079
GGA2	Gga_rs14154028	70.079
GGA2	Gga_rs15926672	70.246
GGA2	Gga_rs15076379	70.246
GGA2	Gga_rs15927264	70.747
GGA2	Gga_rs14154998	70.761
GGA2	GGaluGA138445	71.08
GGA2	Gga_rs14155365	71.08
GGA2	Gga_rs15077123	71.08
GGA2	Gga_rs14155472	71.08
GGA2	Gga_rs14155607	71.08
GGA2	Gga_rs14155658	71.08
GGA2	Gga_rs15077406	71.08
GGA2	Gga_rs13543556	71.08
GGA2	Gga_rs14155950	71.154
GGA2	GGaluGA138741	71.581
GGA2	Gga_rs14156622	71.747
GGA2	GGaluGA138803	71.946
GGA2	GGaluGA139040	72.749
GGA2	Gga_rs15078724	72.749
GGA2	Gga_rs15933359	72.916
GGA2	Gga_rs14157864	72.938
GGA2	Gga_rs14158015	73.082
GGA2	GGaluGA139525	74.826
GGA2	GGaluGA139666	76.593
GGA2	Gga_rs15938574	76.593
GGA2	Gga_rs14160473	79.276
GGA2	Gga_rs14160495	79.276
GGA2	Gga_rs14160541	79.276
GGA2	Gga_rs13667575	79.632
GGA2	GGaluGA140051	80.222
GGA2	Gga_rs14161187	82.18
GGA2	Gga_rs14161329	82.657
GGA2	Gga_rs15081308	82.657
GGA2	Gga_rs14161350	84.145
GGA2	Gga_rs15942462	84.442
GGA2	GGaluGA140290	84.442
GGA2	Gga_rs14161557	84.697
GGA2	GGaluGA140324	84.905
GGA2	Gga_rs10729700	84.96
GGA2	GGaluGA140618	88.398
GGA2	Gga_rs13668505	89.832
GGA2	Gga_rs14163311	90.334
GGA2	Gga_rs14163666	90.751
GGA2	Gga_rs14163757	91.001
GGA2	Gga_rs15948447	91.503
GGA2	Gga_rs15083660	91.503
GGA2	GGaluGA141131	91.503
GGA2	Gga_rs15083864	91.732
GGA2	Gga_rs14164318	91.836
GGA2	Gga_rs15083967	91.919
GGA2	GGaluGA141200	91.919
GGA2	Gga_rs13668987	92.17
GGA2	Gga_rs15950637	92.337
GGA2	GGaluGA141462	92.337
GGA2	GGaluGA141527	92.837
GGA2	Gga_rs14165321	92.837
GGA2	GGaluGA141686	93.505
GGA2	Gga_rs14165709	93.505
GGA2	GGaluGA141879	94.441
GGA2	GGaluGA142011	95.292
GGA2	Gga_rs13669718	95.978
GGA2	GGaluGA142157	95.978
GGA2	Gga_rs13669852	96.344
GGA2	Gga_rs15086688	96.344
GGA2	Gga_rs14167393	96.892
GGA2	GGaluGA142392	97.287
GGA2	Gga_rs15087224	97.681
GGA2	GGaluGA142484	97.681
GGA2	Gga_rs15958518	97.681
GGA2	Gga_rs14167920	97.848
GGA2	Gga_rs14167975	97.848
GGA2	GGaluGA142736	98.182
GGA2	Gga_rs14168481	98.182
GGA2	Gga_rs14168592	98.938
GGA2	Gga_rs13670399	99.04
GGA2	Gga_rs14168795	99.04
GGA2	Gga_rs14169029	99.684
GGA2	Gga_rs15961278	99.684
GGA2	Gga_rs14169487	100.997
GGA2	GGaluGA143183	100.997
GGA2	Gga_rs14169736	101.236
GGA2	GGaluGA143377	101.858
GGA2	Gga_rs13670867	101.858
GGA2	Gga_rs14170217	102.025
GGA2	Gga_rs15089780	102.192
GGA2	Gga_rs14170388	102.192
GGA2	Gga_rs14170503	102.192
GGA2	Gga_rs14170672	102.581
GGA2	Gga_rs13671169	103.361
GGA2	GGaluGA143899	103.744
GGA2	Gga_rs14171784	104.179
GGA2	Gga_rs15967245	105.423
GGA2	GGaluGA144206	106.49
GGA2	Gga_rs14172796	109.114
GGA2	Gga_rs14172913	109.264
GGA2	Gga_rs14173239	110.64
GGA2	Gga_rs14173343	110.977
GGA2	Gga_rs15970965	111.577
GGA2	Gga_rs13672191	111.577
GGA2	Gga_rs15092476	111.577
GGA2	GGaluGA144610	111.577
GGA2	Gga_rs14173958	112.151
GGA2	Gga_rs14174118	112.577
GGA2	GGaluGA144884	114.331
GGA2	Gga_rs14174539	114.735
GGA2	Gga_rs14174582	114.735
GGA2	Gga_rs14175472	116.322
GGA2	Gga_rs15094281	116.322
GGA2	Gga_rs15094358	116.322
GGA2	Gga_rs14175804	117.635
GGA2	Gga_rs15976738	117.635
GGA2	Gga_rs15977059	118.16
GGA2	Gga_rs15977123	118.16
GGA2	Gga_rs15094925	119.396
GGA2	Gga_rs14176857	120.14
GGA2	GGaluGA145735	120.869
GGA2	Gga_rs13673538	121.524
GGA2	GGaluGA146035	123.986
GGA2	GGaluGA146038	124.487
GGA2	Gga_rs14178112	124.487
GGA2	Gga_rs13673914	124.487
GGA2	Gga_rs13673988	124.987
GGA2	Gga_rs15097011	125.36
GGA2	Gga_rs14178785	125.822
GGA2	Gga_rs14179214	126.267
GGA2	Gga_rs15985069	127.159
GGA2	GGaluGA146450	127.159
GGA2	Gga_rs15097797	127.159
GGA2	Gga_rs14179802	127.553
GGA2	Gga_rs14180068	127.659
GGA2	GGaluGA146665	127.659
GGA2	Gga_rs15986999	127.659
GGA2	Gga_rs14180570	127.907
GGA2	Gga_rs14180736	127.993
GGA2	Gga_rs15988132	127.993
GGA2	Gga_rs14181097	128.159
GGA2	Gga_rs14181208	128.159
GGA2	Gga_rs15989575	128.493
GGA2	Gga_rs15990227	128.627
GGA2	Gga_rs14181874	128.627
GGA2	Gga_rs14183619	128.66
GGA2	Gga_rs15994063	128.796
GGA2	Gga_rs15100665	128.827
GGA2	Gga_rs15995710	128.94
GGA2	GGaluGA147694	128.993
GGA2	Gga_rs14185250	130.094
GGA2	Gga_rs14185539	130.494
GGA2	Gga_rs14185836	130.661
GGA2	Gga_rs15999171	130.892
GGA2	Gga_rs14186261	131.162
GGA2	Gga_rs14186317	131.162
GGA2	GGaluGA148198	132.186
GGA2	Gga_rs14186768	132.186
GGA2	GGaluGA148330	133.498
GGA2	Gga_rs14187305	133.498
GGA2	GGaluGA148363	133.498
GGA2	Gga_rs14187414	133.498
GGA2	Gga_rs16003423	134.834
GGA2	Gga_rs16004292	134.834
GGA2	Gga_rs14188658	135.223
GGA2	GGaluGA148655	136.002
GGA2	Gga_rs14189150	136.503
GGA2	GGaluGA148759	137.004
GGA2	Gga_rs14189547	137.004
GGA2	GGaluGA148989	138.673
GGA2	GGaluGA149008	138.673
GGA2	GGaluGA149047	139.674
GGA2	GGaluGA149100	140.183
GGA2	Gga_rs16009697	141.181
GGA2	GGaluGA149283	142.258
GGA2	Gga_rs14191321	142.258
GGA2	Gga_rs13618668	142.473
GGA2	GGaluGA149360	142.688
GGA2	Gga_rs14191540	142.688
GGA2	GGaluGA149507	143.897
GGA2	Gga_rs14192019	143.897
GGA2	GGaluGA149630	145.664
GGA2	GGaluGA149688	146.838
GGA2	GGaluGA149701	146.838
GGA2	Gga_rs16013532	147.047
GGA2	GGaluGA149776	147.047
GGA2	Gga_rs13619232	148.256
GGA2	GGaluGA149890	148.256
GGA2	Gga_rs14193004	148.51
GGA2	Gga_rs15107454	148.888
GGA2	Gga_rs14193090	148.888
GGA2	Gga_rs14193138	148.962
GGA2	Gga_rs14193391	149.222
GGA2	GGaluGA150081	149.222
GGA2	Gga_rs16016290	149.891
GGA2	Gga_rs14194035	150.562
GGA2	GGaluGA150292	150.729
GGA2	Gga_rs13619752	150.729
GGA2	Gga_rs14194289	150.729
GGA2	GGaluGA150382	150.729
GGA2	GGaluGA150403	151.396
GGA2	GGaluGA150406	151.396
GGA2	Gga_rs16018406	151.396
GGA2	Gga_rs14195139	152.983
GGA2	GGaluGA150725	154.57
GGA2	Gga_rs16020627	155.071
GGA2	Gga_rs14195880	155.384
GGA2	GGaluGA150871	156.197
GGA2	GGaluGA150906	156.197
GGA2	GGaluGA150928	156.405
GGA2	Gga_rs15109986	156.739
GGA2	Gga_rs13708508	157.14
GGA2	Gga_rs16021926	157.14
GGA2	Gga_rs13708604	159.273
GGA2	Gga_rs14196648	159.273
GGA2	Gga_rs13708629	159.273
GGA2	Gga_rs14196948	160.177
GGA2	GGaluGA151241	160.177
GGA2	Gga_rs15110491	160.615
GGA2	Gga_rs14197167	160.916
GGA2	Gga_rs13708794	160.916
GGA2	Gga_rs14197238	160.916
GGA2	Gga_rs15110741	161.423
GGA2	Gga_rs14197446	161.924
GGA2	Gga_rs14197613	162.258
GGA2	Gga_rs14197942	162.759
GGA2	Gga_rs14198651	163.86
GGA2	Gga_rs14198837	164.393
GGA2	GGaluGA151869	164.79
GGA2	Gga_rs15112302	165.099
GGA2	Gga_rs14199457	166.103
GGA2	GGaluGA152080	166.521
GGA2	Gga_rs16029193	167.686
GGA2	GGaluGA152308	168.485
GGA2	Gga_rs16030534	169.042
GGA2	Gga_rs16031256	169.599
GGA2	GGaluGA152533	169.784
GGA2	Gga_rs14201212	169.784
GGA2	Gga_rs14201315	170.623
GGA2	GGaluGA152733	171.462
GGA2	Gga_rs14201769	172.05
GGA2	Gga_rs13710733	173.346
GGA2	Gga_rs15114750	173.346
GGA2	Gga_rs14202496	174.138
GGA2	GGaluGA153133	174.328
GGA2	Gga_rs14203128	174.519
GGA2	Gga_rs14203147	174.519
GGA2	Gga_rs15115599	174.805
GGA2	Gga_rs14203541	175.092
GGA2	GGaluGA153415	175.092
GGA2	Gga_rs15116055	175.092
GGA2	Gga_rs14203865	175.092
GGA2	Gga_rs14204042	175.092
GGA2	Gga_rs16037515	175.092
GGA2	GGaluGA153655	175.092
GGA2	Gga_rs15117031	175.092
GGA2	Gga_rs16038764	175.473
GGA2	Gga_rs16039304	175.807
GGA2	GGaluGA153855	175.807
GGA2	Gga_rs14205453	175.807
GGA2	Gga_rs14205679	176.141
GGA2	GGaluGA153911	176.141
GGA2	Gga_rs16039811	176.141
GGA2	GGaluGA154000	177.442
GGA2	GGaluGA154020	177.442
GGA2	GGaluGA154052	177.761
GGA2	Gga_rs14206180	177.901
GGA2	Gga_rs13773464	177.901
GGA2	Gga_rs14206277	178.314
GGA2	Gga_rs13818364	178.314
GGA2	GGaluGA154270	178.51
GGA2	Gga_rs15118407	178.815
GGA2	Gga_rs16041268	178.815
GGA2	Gga_rs14707245	178.815
GGA2	Gga_rs14207038	178.982
GGA2	Gga_rs16042933	179.816
GGA2	Gga_rs16011512	180.317
GGA2	Gga_rs16043369	180.583
GGA2	Gga_rs14207892	180.65
GGA2	Gga_rs14208084	180.65
GGA2	Gga_rs14208177	180.65
GGA2	GGaluGA154752	180.916
GGA2	Gga_rs14701903	180.984
GGA2	Gga_rs14208607	180.984
GGA2	Gga_rs14209226	181.818
GGA2	Gga_rs15119840	181.818
GGA2	Gga_rs14209534	181.818
GGA2	GGaluGA155196	182.986
GGA2	Gga_rs14210204	184.322
GGA2	Gga_rs14210411	184.551
GGA2	GGaluGA155452	184.656
GGA2	Gga_rs14210898	184.863
GGA2	Gga_rs14211031	184.99
GGA2	Gga_rs14211299	185.125
GGA2	Gga_rs14211646	185.257
GGA2	GGaluGA155836	185.324
GGA2	Gga_rs14211841	185.433
GGA2	Gga_rs14211920	185.657
GGA2	GGaluGA155899	185.657
GGA2	Gga_rs15122260	185.657
GGA2	Gga_rs14212387	186.491
GGA2	GGaluGA156069	186.491
GGA2	Gga_rs14212524	186.658
GGA2	Gga_rs16054060	188.327
GGA2	Gga_rs14213748	188.327
GGA2	GGaluGA156448	188.327
GGA2	GGaluGA156545	188.55
GGA2	Gga_rs14214311	188.55
GGA2	Gga_rs15124796	188.994
GGA2	Gga_rs14214770	189.661
GGA2	Gga_rs14215169	189.661
GGA2	Gga_rs15125553	189.828
GGA2	GGaluGA156890	190.495
GGA2	Gga_rs14215470	190.495
GGA2	GGaluGA156918	190.495
GGA2	GGaluGA156998	190.662
GGA2	Gga_rs14215746	190.995
GGA2	Gga_rs16058057	191.03
GGA2	Gga_rs15126247	191.123
GGA2	Gga_rs14216374	191.34
GGA2	GGaluGA157238	194.019
GGA2	GGaluGA157334	194.209
GGA2	GGaluGA157336	194.209
GGA2	GGaluGA157414	195.406
GGA2	GGaluGA157472	196.717
GGA2	Gga_rs14217570	197.323
GGA2	Gga_rs15127962	197.875
GGA2	Gga_rs14218073	198.709
GGA2	GGaluGA157918	198.876
GGA2	Gga_rs14219057	198.89
GGA2	GGaluGA158105	199.71
GGA2	GGaluGA158124	200.139
GGA2	Gga_rs14219530	200.713
GGA2	Gga_rs14219619	202.049
GGA2	Gga_rs14219894	203.556
GGA2	GGaluGA158344	203.556
GGA2	GGaluGA158420	204.225
GGA2	Gga_rs13639501	204.225
GGA2	Gga_rs13639524	204.225
GGA2	Gga_rs14220526	204.246
GGA2	Gga_rs14220844	204.471
GGA2	Gga_rs13639626	204.559
GGA2	GGaluGA158651	204.612
GGA2	Gga_rs14221270	204.7
GGA2	Gga_rs13639691	204.726
GGA2	Gga_rs14221586	204.893
GGA2	Gga_rs14221821	204.893
GGA2	Gga_rs14221864	204.893
GGA2	Gga_rs13639898	204.893
GGA2	GGaluGA158908	204.893
GGA2	GGaluGA158956	204.893
GGA2	GGaluGA159003	205.003
GGA2	Gga_rs14223617	205.133
GGA2	GGaluGA159124	205.65
GGA2	Gga_rs16075530	206.476
GGA2	Gga_rs10729511	208.142
GGA2	GGaluGA159345	208.405
GGA2	Gga_rs14222805	208.405
GGA2	Gga_rs14741688	208.405
GGA2	GGaluGA159405	208.572
GGA2	Gga_rs16745408	208.877
GGA2	Gga_rs16078273	209.439
GGA2	Gga_rs14224709	209.439
GGA2	Gga_rs14726194	211.559
GGA2	GGaluGA159764	211.91
GGA2	Gga_rs15132896	213.247
GGA2	GGaluGA159939	213.581
GGA2	Gga_rs16737604	213.915
GGA2	Gga_rs14730377	214.024
GGA2	GGaluGA159997	214.101
GGA2	Gga_rs14225122	215.092
GGA2	Gga_rs14225202	215.092
GGA2	GGaluGA160182	215.586
GGA2	GGaluGA160228	215.586
GGA2	GGaluGA160236	215.586
GGA2	Gga_rs14225592	215.92
GGA2	Gga_rs16082520	216.365
GGA2	GGaluGA160506	216.587
GGA2	Gga_rs16083110	217.755
GGA2	Gga_rs14226880	218.197
GGA2	GGaluGA161054	220.598
GGA2	GGaluGA161080	220.932
GGA2	Gga_rs15136055	220.932
GGA2	Gga_rs15136546	222.603
GGA2	Gga_rs14228524	223.335
GGA2	Gga_rs14228671	223.439
GGA2	Gga_rs16088599	223.939
GGA2	GGaluGA161614	225.275
GGA2	Gga_rs14229455	225.826
GGA2	Gga_rs13707796	227.113
GGA2	Gga_rs14229987	227.113
GGA2	Gga_rs13707831	227.113
GGA2	Gga_rs14230134	227.113
GGA2	Gga_rs13707939	227.614
GGA2	Gga_rs14230743	228.115
GGA2	GGaluGA162050	228.115
GGA2	Gga_rs14230934	228.759
GGA2	Gga_rs14230982	228.95
GGA2	Gga_rs14231159	229.784
GGA2	GGaluGA162249	229.784
GGA2	GGaluGA162352	229.784
GGA2	Gga_rs15139999	229.984
GGA2	Gga_rs15140048	229.984
GGA2	Gga_rs16096261	229.984
GGA2	GGaluGA162592	231.302
GGA2	Gga_rs14231939	233.305
GGA2	Gga_rs14231961	233.652
GGA2	Gga_rs13768534	234.106
GGA2	Gga_rs15141402	234.467
GGA2	Gga_rs14232014	234.8
GGA2	GGaluGA162982	235.469
GGA2	GGaluGA162988	235.483
GGA2	GGaluGA163028	236.102
GGA2	Gga_rs14232459	236.31
GGA2	Gga_rs13793174	236.31
GGA2	Gga_rs16100558	236.31
GGA2	Gga_rs14232869	236.31
GGA2	GGaluGA163239	236.81
GGA2	GGaluGA163256	236.81
GGA2	Gga_rs16101546	236.81
GGA2	Gga_rs13793338	236.81
GGA2	GGaluGA163358	236.81
GGA2	GGaluGA163363	236.81
GGA2	GGaluGA163434	239.293
GGA2	Gga_rs13796486	239.293
GGA2	Gga_rs15142562	239.658
GGA2	Gga_rs14234788	241.61
GGA2	GGaluGA163827	242.034
GGA2	Gga_rs15143240	242.882
GGA2	Gga_rs15143460	243.899
GGA2	Gga_rs16001364	243.899
GGA2	Gga_rs16106801	243.923
GGA2	GGaluGA164104	244.869
GGA2	Gga_rs13778315	244.869
GGA2	Gga_rs14236261	245.427
GGA2	GGaluGA164280	246.105
GGA2	Gga_rs14237034	246.785
GGA2	Gga_rs15144475	246.785
GGA2	GGaluGA164456	247.294
GGA2	GGaluGA164477	247.294
GGA2	Gga_rs16006327	248.313
GGA2	GGaluGA164611	248.313
GGA2	GGaluGA164636	248.313
GGA2	Gga_rs10731240	249.33
GGA2	Gga_rs15145365	250.525
GGA2	Gga_rs16110121	250.525
GGA2	GGaluGA164899	250.717
GGA2	GGaluGA165146	252.135
GGA2	Gga_rs14239513	252.202
GGA2	Gga_rs16112611	253.172
GGA2	Gga_rs14240090	254.425
GGA2	GGaluGA165331	254.425
GGA2	Gga_rs13729078	254.425
GGA2	Gga_rs14240368	254.68
GGA2	Gga_rs14240379	254.68
GGA2	Gga_rs14240472	255.446
GGA2	Gga_rs14240766	255.957
GGA2	GGaluGA165598	255.957
GGA2	GGaluGA165719	256.621
GGA2	Gga_rs16115772	256.689
GGA2	Gga_rs14241668	256.959
GGA2	Gga_rs15147989	257.411
GGA2	Gga_rs14242066	257.581
GGA2	Gga_rs14242296	257.921
GGA2	GGaluGA165914	257.921
GGA2	GGaluGA165964	258.431
GGA2	Gga_rs14242536	258.431
GGA2	Gga_rs16118178	258.431
GGA2	Gga_rs13729810	258.431
GGA2	Gga_rs14242783	258.666
GGA2	GGaluGA166032	258.666
GGA2	Gga_rs16118930	259.046
GGA2	Gga_rs14243261	259.45
GGA2	Gga_rs14243705	260.471
GGA2	Gga_rs14243963	260.471
GGA2	GGaluGA166419	260.471
GGA2	Gga_rs16121596	260.471
GGA2	Gga_rs13730667	260.641
GGA2	Gga_rs15150647	260.765
GGA2	Gga_rs14245547	260.98
GGA2	Gga_rs13730959	262.17
GGA2	Gga_rs13730980	262.17
GGA2	Gga_rs14246225	262.17
GGA2	GGaluGA166850	262.34
GGA2	GGaluGA166906	262.51
GGA2	GGaluGA166939	262.51
GGA2	Gga_rs14246971	263.019
GGA2	Gga_rs14247044	263.189
GGA2	Gga_rs14247209	263.472
GGA2	Gga_rs14247349	264.039
GGA2	Gga_rs13731544	265.014
GGA2	GGaluGA167321	265.743
GGA2	GGaluGA167445	266.252
GGA2	Gga_rs14248921	266.924
GGA2	Gga_rs15153748	267.091
GGA2	Gga_rs14249448	267.534
GGA2	GGaluGA167695	268.003
GGA2	Gga_rs16134064	268.629
GGA2	GGaluGA167797	269.603
GGA2	Gga_rs14249877	269.603
GGA2	GGaluGA167856	269.939
GGA2	GGaluGA167939	271.55
GGA2	GGaluGA167962	271.55
GGA2	Gga_rs16135029	273.29
GGA2	GGaluGA168136	274.258
GGA2	GGaluGA168212	274.627
GGA2	Gga_rs14740675	274.627
GGA2	GGaluGA168265	274.849
GGA2	GGaluGA168281	275.294
GGA2	Gga_rs14250469	275.294
GGA2	GGaluGA168315	275.627
GGA2	GGaluGA168333	276.128
GGA2	Gga_rs14250685	276.128
GGA2	GGaluGA168398	276.709
GGA2	Gga_rs14250941	277.353
GGA2	Gga_rs14743029	277.353
GGA2	Gga_rs16722550	277.536
GGA2	GGaluGA168554	278.416
GGA2	GGaluGA168622	278.648
GGA2	GGaluGA168666	279.589
GGA2	GGaluGA168700	279.821
GGA2	GGaluGA168922	281.647
GGA2	Gga_rs14251755	282.983
GGA2	Gga_rs15156016	283.649
GGA2	Gga_rs14252204	284.15
GGA2	Gga_rs14252357	284.15
GGA2	Gga_rs15156237	284.172
GGA2	Gga_rs16138273	285.153
GGA2	Gga_rs14252655	285.153
GGA2	Gga_rs16138522	285.471
GGA2	GGaluGA169449	285.542
GGA2	GGaluGA169523	286.49
GGA2	GGaluGA169580	286.824
GGA2	GGaluGA169591	286.824
GGA2	Gga_rs15156735	286.824
GGA2	GGaluGA169675	286.824
GGA2	Gga_rs16142154	286.991
GGA2	Gga_rs16142031	287.089
GGA2	GGaluGA169775	287.158
GGA2	Gga_rs14254943	287.158
GGA2	Gga_rs14254682	288.326
GGA2	GGaluGA169944	288.326
GGA2	Gga_rs14254345	289.231
GGA2	GGaluGA170052	289.327
GGA2	Gga_rs13773062	290.057
GGA2	Gga_rs13772980	291.666
GGA2	Gga_rs14253544	291.666
GGA2	Gga_rs16139956	291.666
GGA2	Gga_rs14705363	292.668
GGA2	GGaluGA170562	292.668
GGA2	GGaluGA170576	292.668
GGA2	Gga_rs13762560	293.402
GGA2	GGaluGA170764	293.503
GGA2	Gga_rs13762463	293.669
GGA2	GGaluGA170996	295.341
GGA2	GGaluGA171061	295.843
GGA2	GGaluGA171084	295.843
GGA2	GGaluGA171188	296.239
GGA2	GGaluGA171247	296.51
GGA2	GGaluGA171306	297.51
GGA2	Gga_rs10730113	297.677
GGA2	Gga_rs14264629	297.69
GGA2	GGaluGA171563	298.119
GGA2	Gga_rs14263529	299.627
GGA2	GGaluGA171764	299.683
GGA2	Gga_rs16151951	300.26
GGA2	Gga_rs14262461	301.444
GGA2	Gga_rs15164734	301.444
GGA2	GGaluGA172132	301.444
GGA2	Gga_rs14261761	302.355
GGA2	Gga_rs14261498	302.855
GGA2	GGaluGA172399	302.855
GGA2	Gga_rs14260806	303.189
GGA2	Gga_rs14260700	303.288
GGA2	Gga_rs14260501	303.355
GGA2	Gga_rs14260283	303.355
GGA2	Gga_rs16148255	303.355
GGA2	Gga_rs15162350	303.355
GGA2	GGaluGA173055	303.689
GGA2	Gga_rs14258873	304.356
GGA2	GGaluGA173369	304.997
GGA2	Gga_rs14257966	305.358
GGA2	Gga_rs13759435	306.192
GGA2	GGaluGA173646	306.192
GGA2	GGaluGA173648	306.192
GGA2	Gga_rs14256964	306.692
GGA2	Gga_rs14256669	306.925
GGA2	Gga_rs14256283	308.029
GGA2	Gga_rs14256230	308.029
GGA2	Gga_rs14256193	308.029
GGA2	Gga_rs16142729	308.196
GGA2	Gga_rs14255424	308.395
GGA2	Gga_rs13758627	308.395
GGA2	GGaluGA174272	308.395
GGA3	Gga_rs16215078	0
GGA3	Gga_rs16214657	0.226
GGA3	GGaluGA203096	0.834
GGA3	Gga_rs14309020	0.834
GGA3	GGaluGA203157	0.834
GGA3	Gga_rs16213649	1.002
GGA3	Gga_rs14308726	1.335
GGA3	Gga_rs14308719	1.335
GGA3	Gga_rs14308704	1.335
GGA3	Gga_rs15253815	1.335
GGA3	Gga_rs14308481	1.335
GGA3	Gga_rs14309317	1.528
GGA3	Gga_rs10725736	1.528
GGA3	Gga_rs14309502	2.107
GGA3	Gga_rs10725725	2.339
GGA3	Gga_rs14309604	2.496
GGA3	Gga_rs14309622	2.56
GGA3	Gga_rs14309650	2.56
GGA3	GGaluGA203742	3.323
GGA3	Gga_rs14309765	3.887
GGA3	Gga_rs14309809	4.449
GGA3	Gga_rs16216194	5.351
GGA3	GGaluGA203833	5.351
GGA3	Gga_rs13775320	9.696
GGA3	GGaluGA204146	9.696
GGA3	Gga_rs14310732	13.226
GGA3	GGaluGA204395	13.226
GGA3	Gga_rs13773667	16.567
GGA3	Gga_rs14311276	17.046
GGA3	Gga_rs15262034	19.824
GGA3	Gga_rs10726426	20.806
GGA3	Gga_rs14311630	20.806
GGA3	Gga_rs14311729	22.412
GGA3	Gga_rs14311748	22.746
GGA3	Gga_rs16228738	23.793
GGA3	Gga_rs14319532	24.162
GGA3	Gga_rs14319456	24.162
GGA3	Gga_rs15278241	24.783
GGA3	GGaluGA204933	25.293
GGA3	Gga_rs14319269	25.478
GGA3	Gga_rs14319218	25.478
GGA3	Gga_rs15277632	25.773
GGA3	GGaluGA205005	25.812
GGA3	GGaluGA205103	25.812
GGA3	Gga_rs16227493	26.145
GGA3	Gga_rs14318454	26.145
GGA3	Gga_rs14318429	26.145
GGA3	Gga_rs14318248	26.145
GGA3	Gga_rs13505059	26.145
GGA3	GGaluGA205405	26.842
GGA3	Gga_rs14317775	26.842
GGA3	GGaluGA205476	26.842
GGA3	Gga_rs15273703	26.842
GGA3	Gga_rs14317408	28.024
GGA3	GGaluGA205938	32.097
GGA3	Gga_rs16224799	32.097
GGA3	Gga_rs15270451	33.279
GGA3	Gga_rs16224337	33.279
GGA3	Gga_rs13504234	33.279
GGA3	Gga_rs14316143	33.53
GGA3	GGaluGA206131	33.588
GGA3	Gga_rs10727262	33.624
GGA3	GGaluGA206209	34.073
GGA3	Gga_rs14315833	34.198
GGA3	Gga_rs15269145	34.356
GGA3	Gga_rs14315593	34.921
GGA3	Gga_rs13503859	35.631
GGA3	Gga_rs14315226	35.631
GGA3	Gga_rs14315096	35.856
GGA3	GGaluGA206623	37.203
GGA3	Gga_rs14314924	37.537
GGA3	GGaluGA206748	37.87
GGA3	Gga_rs14314546	38.037
GGA3	GGaluGA206930	38.704
GGA3	Gga_rs16221933	38.704
GGA3	GGaluGA207012	39.538
GGA3	Gga_rs14314114	39.538
GGA3	GGaluGA207141	40.54
GGA3	Gga_rs14313630	41.017
GGA3	Gga_rs14313578	41.209
GGA3	GGaluGA207258	41.209
GGA3	Gga_rs14313310	43.124
GGA3	Gga_rs14313241	43.183
GGA3	Gga_rs14312854	44.555
GGA3	GGaluGA207603	44.65
GGA3	Gga_rs10728987	44.722
GGA3	Gga_rs14312418	44.722
GGA3	Gga_rs14312094	45.557
GGA3	Gga_rs14085593	46.224
GGA3	GGaluGA208110	46.391
GGA3	GGaluGA208168	47.283
GGA3	Gga_rs14085022	47.728
GGA3	Gga_rs14084989	47.728
GGA3	Gga_rs15016206	48.353
GGA3	GGaluGA208351	48.353
GGA3	GGaluGA208466	48.682
GGA3	Gga_rs14084036	49.062
GGA3	Gga_rs13733007	49.562
GGA3	Gga_rs14083264	49.782
GGA3	Gga_rs14083022	51.396
GGA3	Gga_rs14082767	51.73
GGA3	Gga_rs14082735	51.73
GGA3	GGaluGA209539	51.73
GGA3	Gga_rs14082650	51.73
GGA3	Gga_rs14082531	52.231
GGA3	GGaluGA209623	52.231
GGA3	GGaluGA209959	54.451
GGA3	Gga_rs14727891	54.57
GGA3	Gga_rs14319774	54.57
GGA3	GGaluGA210154	55.349
GGA3	Gga_rs14320042	55.349
GGA3	Gga_rs14320204	56.572
GGA3	Gga_rs14320248	56.572
GGA3	GGaluGA210353	56.572
GGA3	GGaluGA210495	57.018
GGA3	Gga_rs14321592	57.908
GGA3	Gga_rs16231786	59.076
GGA3	Gga_rs14321791	59.076
GGA3	Gga_rs15284146	59.216
GGA3	Gga_rs10728062	60.133
GGA3	Gga_rs13717827	60.242
GGA3	Gga_rs14322579	61.382
GGA3	GGaluGA211102	62.421
GGA3	Gga_rs14322974	62.421
GGA3	Gga_rs16233427	62.421
GGA3	GGaluGA211172	62.421
GGA3	Gga_rs15287863	62.421
GGA3	Gga_rs13718364	63.758
GGA3	Gga_rs16234406	63.758
GGA3	Gga_rs15289047	64.459
GGA3	GGaluGA211444	64.508
GGA3	Gga_rs14324223	64.927
GGA3	GGaluGA211461	64.927
GGA3	Gga_rs15290528	65.698
GGA3	Gga_rs14324504	65.698
GGA3	GGaluGA211595	65.698
GGA3	Gga_rs16235938	67.599
GGA3	Gga_rs14325116	67.744
GGA3	Gga_rs14325553	68.859
GGA3	Gga_rs13718972	68.935
GGA3	Gga_rs14325805	69.159
GGA3	Gga_rs14325933	69.2
GGA3	Gga_rs16236845	69.587
GGA3	Gga_rs14326111	70.104
GGA3	Gga_rs14326135	70.104
GGA3	Gga_rs14326259	70.104
GGA3	GGaluGA212305	71.774
GGA3	Gga_rs16238587	72.775
GGA3	Gga_rs14327736	73.447
GGA3	Gga_rs14328014	74.278
GGA3	Gga_rs14328221	74.278
GGA3	GGaluGA212753	74.321
GGA3	Gga_rs14328457	74.544
GGA3	Gga_rs13719904	74.612
GGA3	Gga_rs14328982	76.138
GGA3	Gga_rs16240420	76.31
GGA3	Gga_rs13720115	76.964
GGA3	Gga_rs14329244	76.964
GGA3	GGaluGA213195	78.955
GGA3	GGaluGA213199	78.955
GGA3	GGaluGA213206	78.955
GGA3	GGaluGA213385	80.077
GGA3	Gga_rs14330680	80.736
GGA3	Gga_rs14330800	81.073
GGA3	Gga_rs14330947	81.288
GGA3	GGaluGA213582	81.288
GGA3	Gga_rs14331398	83.971
GGA3	Gga_rs14331547	83.971
GGA3	Gga_rs13721024	83.971
GGA3	Gga_rs14331819	84.471
GGA3	GGaluGA213927	84.638
GGA3	GGaluGA213941	84.638
GGA3	GGaluGA214048	85.043
GGA3	GGaluGA214169	85.681
GGA3	GGaluGA214200	85.777
GGA3	Gga_rs14334203	88.819
GGA3	Gga_rs14334458	89.4
GGA3	Gga_rs15312794	89.4
GGA3	GGaluGA214879	91.168
GGA3	Gga_rs14334707	91.329
GGA3	GGaluGA214936	91.542
GGA3	Gga_rs14334867	91.663
GGA3	Gga_rs14334953	91.996
GGA3	Gga_rs16247724	91.996
GGA3	GGaluGA215068	91.996
GGA3	Gga_rs13722467	92.163
GGA3	GGaluGA215207	92.664
GGA3	GGaluGA215297	92.915
GGA3	Gga_rs14336067	93.165
GGA3	Gga_rs14336351	93.332
GGA3	GGaluGA215406	93.788
GGA3	Gga_rs10731872	93.858
GGA3	Gga_rs16249565	93.858
GGA3	GGaluGA215432	93.858
GGA3	Gga_rs14336675	93.858
GGA3	Gga_rs16249639	93.858
GGA3	Gga_rs14337140	95
GGA3	Gga_rs14337243	95
GGA3	Gga_rs14337976	95.501
GGA3	Gga_rs13723487	97.359
GGA3	Gga_rs14339253	97.74
GGA3	Gga_rs14339276	97.74
GGA3	GGaluGA216115	97.74
GGA3	Gga_rs13723786	99.61
GGA3	GGaluGA216311	100.702
GGA3	Gga_rs14340015	101.193
GGA3	Gga_rs14340598	101.354
GGA3	Gga_rs16254166	102.021
GGA3	GGaluGA216675	102.188
GGA3	Gga_rs15325994	102.355
GGA3	Gga_rs14341234	102.355
GGA3	Gga_rs14341458	102.521
GGA3	Gga_rs14341573	102.521
GGA3	Gga_rs15327476	102.855
GGA3	Gga_rs15468467	103.182
GGA3	Gga_rs16255119	103.523
GGA3	GGaluGA217102	104.191
GGA3	Gga_rs14691719	104.191
GGA3	Gga_rs16255262	104.858
GGA3	Gga_rs14342000	105.191
GGA3	Gga_rs13675286	105.525
GGA3	GGaluGA217332	105.525
GGA3	Gga_rs13675292	105.525
GGA3	Gga_rs14342554	105.858
GGA3	GGaluGA217576	106.423
GGA3	Gga_rs14342718	107.029
GGA3	GGaluGA217609	107.029
GGA3	Gga_rs16256442	107.529
GGA3	Gga_rs14342873	107.529
GGA3	GGaluGA217763	107.863
GGA3	Gga_rs10725759	110.713
GGA3	Gga_rs16257474	111.479
GGA3	GGaluGA218061	111.998
GGA3	GGaluGA218077	111.998
GGA3	GGaluGA218147	112.715
GGA3	GGaluGA218180	112.715
GGA3	Gga_rs13675725	112.882
GGA3	Gga_rs14344265	113.049
GGA3	Gga_rs15331275	113.049
GGA3	GGaluGA218351	113.383
GGA3	Gga_rs15332219	114.55
GGA3	Gga_rs14345349	115.552
GGA3	GGaluGA218666	116.22
GGA3	Gga_rs14345672	116.314
GGA3	Gga_rs14346018	117.349
GGA3	Gga_rs13782352	117.619
GGA3	Gga_rs13782561	118.223
GGA3	Gga_rs16261002	118.223
GGA3	Gga_rs14346909	118.39
GGA3	GGaluGA219211	118.751
GGA3	Gga_rs14347214	120.063
GGA3	Gga_rs14347666	120.355
GGA3	Gga_rs14347777	120.452
GGA3	Gga_rs13782913	121.231
GGA3	Gga_rs15337665	121.231
GGA3	Gga_rs13782965	121.231
GGA3	Gga_rs13782982	121.231
GGA3	Gga_rs14348520	122.036
GGA3	Gga_rs14349096	122.742
GGA3	Gga_rs14349395	123.044
GGA3	Gga_rs14349426	123.044
[truncated: 4,520 more rows]
